# Supplementary material for: In Silico Prediction of Protein Adsorption Energy on Titanium Dioxide and Gold Nanoparticles
Source: Nanomaterials (Basel). 2020 Oct 4;10(10):1967. doi: 10.3390/nano10101967 (PMC7601895; doi:10.3390/nano10101967)
Supplement: Supplementary file 1 [file nanomaterials-10-01967-s001.zip]

Archive with 6 entries (5 files):
- SI/
- SI/FigS1.pdf
- SI/FigS2.pdf
- SI/ProteinBindingEnergyNN-59.nb
- SI/ProteinPredictorSet.csv
- SI/TableS2.xlsx
