# Supplementary material for: In Silico Prediction of Protein Adsorption Energy on Titanium Dioxide and Gold Nanoparticles
Source: Nanomaterials (Basel). 2020 Oct 4;10(10):1967. doi: 10.3390/nano10101967 (PMC7601895; doi:10.3390/nano10101967)
Supplement: Supplementary file 1 [file nanomaterials-10-01967-s001.zip › SI/ProteinBindingEnergyNN-59.nb]

(* Content-type: application/vnd.wolfram.mathematica *)

(*** Wolfram Notebook File ***)
(* http://www.wolfram.com/nb *)

(* CreatedBy='Mathematica 12.1' *)

(*CacheID: 234*)
(* Internal cache information:
NotebookFileLineBreakTest
NotebookFileLineBreakTest
NotebookDataPosition[       158,          7]
NotebookDataLength[   6546956,     120671]
NotebookOptionsPosition[   6528400,     120444]
NotebookOutlinePosition[   6528853,     120462]
CellTagsIndexPosition[   6528810,     120459]
WindowFrame->Normal*)

(* Beginning of Notebook Content *)
Notebook[{

Cell[CellGroupData[{
Cell[BoxData[
 RowBox[{"\[IndentingNewLine]", 
  RowBox[{
   RowBox[{"SeedRandom", "[", "1", "]"}], " ", 
   RowBox[{"(*", 
    RowBox[{
    "Set", " ", "a", " ", "random", " ", "seed", " ", "to", " ", "ensure", 
     " ", "results", " ", "are", " ", "consistent", " ", "when", " ", "the", 
     " ", "notebook", " ", "is", " ", "run", " ", "on", " ", "different", " ", 
     RowBox[{"occasions", "."}]}], "*)"}], "\[IndentingNewLine]", 
   RowBox[{"(*", 
    RowBox[{
     RowBox[{
     "Load", " ", "in", " ", "the", " ", "CSV", " ", "file", " ", 
      "containing", " ", "protein", " ", "descriptors"}], ",", " ", 
     RowBox[{"NP", " ", "descriptors"}], ",", " ", 
     RowBox[{"and", " ", "the", " ", "binding", " ", "energy"}], ",", " ", 
     RowBox[{"then", " ", "plot", " ", "the", " ", "correlations"}]}], "*)"}],
    "\[IndentingNewLine]", "\[IndentingNewLine]", 
   RowBox[{"rawData", "=", " ", 
    RowBox[{
    "Import", "[", 
     "\"\<C:\\\\Users\\\\ianro\\\\Documents\\\\UCD\\\\NanomaterialsAugust\\\\\
Si\\ProteinPredictorSet.csv\>\"", "]"}]}], "\[IndentingNewLine]", 
   RowBox[{"Dimensions", "[", "rawData", "]"}], "\[IndentingNewLine]", 
   RowBox[{
    RowBox[{"startNum", " ", "=", " ", "2"}], ";"}], "\[IndentingNewLine]", 
   RowBox[{"predictorLabels", "=", " ", 
    RowBox[{"rawData", "[", 
     RowBox[{"[", 
      RowBox[{"1", ",", 
       RowBox[{"startNum", ";;"}]}], "]"}], "]"}]}], "\[IndentingNewLine]", 
   RowBox[{
    RowBox[{"ticks", "=", 
     RowBox[{"{", 
      RowBox[{
       RowBox[{"{", 
        RowBox[{
         RowBox[{"Table", "[", 
          RowBox[{
           RowBox[{"{", 
            RowBox[{"i", ",", 
             RowBox[{"predictorLabels", "[", 
              RowBox[{"[", "i", "]"}], "]"}]}], "}"}], ",", 
           RowBox[{"{", 
            RowBox[{"i", ",", "1", ",", 
             RowBox[{"Length", "@", "predictorLabels"}]}], "}"}]}], "]"}], 
         ",", "None"}], "}"}], ",", 
       RowBox[{"{", 
        RowBox[{"None", ",", 
         RowBox[{"Table", "[", 
          RowBox[{
           RowBox[{"{", 
            RowBox[{"i", ",", 
             RowBox[{"Rotate", "[", 
              RowBox[{
               RowBox[{"predictorLabels", "[", 
                RowBox[{"[", "i", "]"}], "]"}], ",", 
               RowBox[{"90", " ", "Degree"}]}], "]"}]}], "}"}], ",", 
           RowBox[{"{", 
            RowBox[{"i", ",", "1", ",", 
             RowBox[{"Length", "@", "predictorLabels"}]}], "}"}]}], "]"}]}], 
        "}"}]}], "}"}]}], ";"}], "\[IndentingNewLine]", 
   RowBox[{"MatrixPlot", "[", 
    RowBox[{
     RowBox[{"Correlation", "[", 
      RowBox[{"rawData", "[", 
       RowBox[{"[", 
        RowBox[{
         RowBox[{"2", ";;"}], ",", 
         RowBox[{"startNum", ";;"}]}], "]"}], "]"}], "]"}], ",", 
     RowBox[{"FrameTicks", "\[Rule]", "ticks"}]}], "]"}], 
   "\[IndentingNewLine]", 
   RowBox[{
    RowBox[{"numProteins", " ", "=", " ", "59"}], ";"}], 
   "\[IndentingNewLine]", 
   RowBox[{
    RowBox[{"auHamaker", " ", "=", " ", "72.08829"}], ";"}], 
   "\[IndentingNewLine]", 
   RowBox[{
    RowBox[{"tiO2Hamaker", " ", "=", " ", "8.775015"}], ";"}], 
   "\[IndentingNewLine]", 
   RowBox[{"(*", 
    RowBox[{"Prepare", " ", "the", " ", 
     RowBox[{"data", ":", " ", 
      RowBox[{
      "convert", " ", "the", " ", "boolean", " ", "material", " ", "index", 
       " ", "to", " ", "a", " ", "float", " ", "and", " ", "rescale", " ", 
       "energies", " ", "by", " ", "the", " ", "average", " ", "Hamaker", " ",
        "constant"}]}]}], "*)"}], "\[IndentingNewLine]", 
   RowBox[{
    RowBox[{
     RowBox[{"rawData", "[", 
      RowBox[{"[", 
       RowBox[{
        RowBox[{"2", ";;"}], ",", 
        RowBox[{"-", "3"}]}], "]"}], "]"}], " ", "=", " ", 
     RowBox[{
      RowBox[{"rawData", "[", 
       RowBox[{"[", 
        RowBox[{
         RowBox[{"2", ";;"}], ",", 
         RowBox[{"-", "3"}]}], "]"}], "]"}], "*", "1.0"}]}], ";"}], 
   "\[IndentingNewLine]", 
   RowBox[{
    RowBox[{
     RowBox[{"rawData", "[", 
      RowBox[{"[", 
       RowBox[{
        RowBox[{"2", ";;", 
         RowBox[{"(", 
          RowBox[{
           RowBox[{"numProteins", "*", "4"}], "+", "1"}], ")"}]}], ",", 
        RowBox[{"-", "1"}]}], "]"}], "]"}], " ", "=", 
     RowBox[{
      RowBox[{"rawData", "[", 
       RowBox[{"[", 
        RowBox[{
         RowBox[{"2", ";;", 
          RowBox[{"(", 
           RowBox[{
            RowBox[{"numProteins", "*", "4"}], "+", "1"}], ")"}]}], ",", 
         RowBox[{"-", "1"}]}], "]"}], "]"}], " ", "/", "auHamaker"}]}], ";"}],
    "\[IndentingNewLine]", 
   RowBox[{
    RowBox[{
     RowBox[{"rawData", "[", 
      RowBox[{"[", 
       RowBox[{
        RowBox[{
         RowBox[{"(", 
          RowBox[{
           RowBox[{"numProteins", "*", "4"}], "+", "2"}], ")"}], ";;"}], ",", 
        RowBox[{"-", "1"}]}], "]"}], "]"}], " ", "=", " ", 
     RowBox[{
      RowBox[{"rawData", "[", 
       RowBox[{"[", 
        RowBox[{
         RowBox[{
          RowBox[{"(", 
           RowBox[{
            RowBox[{"numProteins", "*", "4"}], "+", "2"}], ")"}], ";;"}], ",", 
         RowBox[{"-", "1"}]}], "]"}], "]"}], "/", "tiO2Hamaker"}]}], 
    ";"}]}]}]], "Input",
 CellChangeTimes->{{3.8045848270178194`*^9, 3.8045848596931076`*^9}, {
   3.8045959025624833`*^9, 3.8045959052560205`*^9}, {3.805172195195793*^9, 
   3.8051722052353096`*^9}, {3.805172363664761*^9, 3.8051723640815935`*^9}, {
   3.8051723979559717`*^9, 3.8051723980943594`*^9}, {3.805702582860469*^9, 
   3.8057026347929688`*^9}, {3.8057027018665843`*^9, 3.805702703388138*^9}, 
   3.807794341042885*^9, {3.8077947547490406`*^9, 3.8077947806194897`*^9}, {
   3.807795023631029*^9, 3.8077950325402665`*^9}, {3.807812844737937*^9, 
   3.807812845923723*^9}, {3.8079472301291776`*^9, 3.8079472784775476`*^9}},
 CellLabel->"In[1]:=",ExpressionUUID->"a55fe3f7-2029-40ee-abb6-d052e0c9017a"],

Cell[BoxData[
 InterpretationBox[
  TagBox[
   FrameBox[GridBox[{
      {
       ItemBox[
        TagBox[
         RowBox[{"{", 
          TemplateBox[{"1"},
           "OutputSizeLimit`Skeleton"], "}"}],
         Short[#, 5]& ],
        BaseStyle->{Deployed -> False},
        StripOnInput->False]},
      {GridBox[{
         {
          PaneBox[
           TagBox[
            TooltipBox[
             StyleBox[
              StyleBox[
               DynamicBox[ToBoxes[
                 FEPrivate`FrontEndResource[
                 "FEStrings", "sizeBriefExplanation"], StandardForm],
                ImageSizeCache->{65., {2., 8.}}],
               StripOnInput->False,
               DynamicUpdating->True,
               LineSpacing->{1, 2},
               LineIndent->0,
               LinebreakAdjustments->{1., 100, 0, 0, 0}], "OSLText",
              StripOnInput->False],
             StyleBox[
              DynamicBox[
               ToBoxes[
                FEPrivate`FrontEndResource["FEStrings", "sizeExplanation"], 
                StandardForm]], DynamicUpdating -> True, LineIndent -> 0, 
              LinebreakAdjustments -> {1., 100, 0, 0, 0}, 
              LineSpacing -> {1, 2}, StripOnInput -> False]],
            Annotation[#, 
             Style[
              Dynamic[
               FEPrivate`FrontEndResource["FEStrings", "sizeExplanation"]], 
              DynamicUpdating -> True, LineIndent -> 0, 
              LinebreakAdjustments -> {1., 100, 0, 0, 0}, 
              LineSpacing -> {1, 2}], "Tooltip"]& ],
           Alignment->Center,
           BaselinePosition->Baseline,
           ImageSize->{Automatic, {25, Full}}], 
          ButtonBox[
           PaneSelectorBox[{False->
            StyleBox[
             StyleBox[
              DynamicBox[ToBoxes[
                FEPrivate`FrontEndResource["FEStrings", "sizeShowLess"], 
                StandardForm],
               ImageSizeCache->{50., {1., 8.}}],
              StripOnInput->False,
              DynamicUpdating->True,
              LineSpacing->{1, 2},
              LineIndent->0,
              LinebreakAdjustments->{1., 100, 0, 0, 0}], "OSLControl",
             StripOnInput->False], True->
            StyleBox[
             StyleBox[
              DynamicBox[ToBoxes[
                FEPrivate`FrontEndResource["FEStrings", "sizeShowLess"], 
                StandardForm]],
              StripOnInput->False,
              DynamicUpdating->True,
              LineSpacing->{1, 2},
              LineIndent->0,
              LinebreakAdjustments->{1., 100, 0, 0, 0}], "OSLControlActive",
             StripOnInput->False]}, Dynamic[
             CurrentValue["MouseOver"]],
            Alignment->Center,
            FrameMargins->0,
            ImageSize->{Automatic, {25, Full}}],
           Appearance->None,
           BaselinePosition->Baseline,
           
           ButtonFunction:>OutputSizeLimit`ButtonFunction[
            OutputSizeLimit`Defer, 2, 33816624755361754876, 5/2],
           Enabled->True,
           Evaluator->Automatic,
           Method->"Queued"], 
          ButtonBox[
           PaneSelectorBox[{False->
            StyleBox[
             StyleBox[
              DynamicBox[ToBoxes[
                FEPrivate`FrontEndResource["FEStrings", "sizeShowMore"], 
                StandardForm],
               ImageSizeCache->{58., {1., 8.}}],
              StripOnInput->False,
              DynamicUpdating->True,
              LineSpacing->{1, 2},
              LineIndent->0,
              LinebreakAdjustments->{1., 100, 0, 0, 0}], "OSLControl",
             StripOnInput->False], True->
            StyleBox[
             StyleBox[
              DynamicBox[ToBoxes[
                FEPrivate`FrontEndResource["FEStrings", "sizeShowMore"], 
                StandardForm]],
              StripOnInput->False,
              DynamicUpdating->True,
              LineSpacing->{1, 2},
              LineIndent->0,
              LinebreakAdjustments->{1., 100, 0, 0, 0}], "OSLControlActive",
             StripOnInput->False]}, Dynamic[
             CurrentValue["MouseOver"]],
            Alignment->Center,
            FrameMargins->0,
            ImageSize->{Automatic, {25, Full}}],
           Appearance->None,
           BaselinePosition->Baseline,
           
           ButtonFunction:>OutputSizeLimit`ButtonFunction[
            OutputSizeLimit`Defer, 2, 33816624755361754876, 5 2],
           Enabled->True,
           Evaluator->Automatic,
           Method->"Queued"], 
          ButtonBox[
           PaneSelectorBox[{False->
            StyleBox[
             StyleBox[
              DynamicBox[ToBoxes[
                FEPrivate`FrontEndResource["FEStrings", "sizeShowAll"], 
                StandardForm],
               ImageSizeCache->{43., {1., 8.}}],
              StripOnInput->False,
              DynamicUpdating->True,
              LineSpacing->{1, 2},
              LineIndent->0,
              LinebreakAdjustments->{1., 100, 0, 0, 0}], "OSLControl",
             StripOnInput->False], True->
            StyleBox[
             StyleBox[
              DynamicBox[ToBoxes[
                FEPrivate`FrontEndResource["FEStrings", "sizeShowAll"], 
                StandardForm],
               ImageSizeCache->{43., {1., 8.}}],
              StripOnInput->False,
              DynamicUpdating->True,
              LineSpacing->{1, 2},
              LineIndent->0,
              LinebreakAdjustments->{1., 100, 0, 0, 0}], "OSLControlActive",
             StripOnInput->False]}, Dynamic[
             CurrentValue["MouseOver"]],
            Alignment->Center,
            FrameMargins->0,
            ImageSize->{Automatic, {25, Full}}],
           Appearance->None,
           BaselinePosition->Baseline,
           
           ButtonFunction:>OutputSizeLimit`ButtonFunction[
            OutputSizeLimit`Defer, 2, 33816624755361754876, Infinity],
           Enabled->True,
           Evaluator->Automatic,
           Method->"Queued"], 
          ButtonBox[
           PaneSelectorBox[{False->
            StyleBox[
             StyleBox[
              DynamicBox[ToBoxes[
                FEPrivate`FrontEndResource["FEStrings", "sizeChangeLimit"], 
                StandardForm],
               ImageSizeCache->{72., {1., 8.}}],
              StripOnInput->False,
              DynamicUpdating->True,
              LineSpacing->{1, 2},
              LineIndent->0,
              LinebreakAdjustments->{1., 100, 0, 0, 0}], "OSLControl",
             StripOnInput->False], True->
            StyleBox[
             StyleBox[
              DynamicBox[ToBoxes[
                FEPrivate`FrontEndResource["FEStrings", "sizeChangeLimit"], 
                StandardForm]],
              StripOnInput->False,
              DynamicUpdating->True,
              LineSpacing->{1, 2},
              LineIndent->0,
              LinebreakAdjustments->{1., 100, 0, 0, 0}], "OSLControlActive",
             StripOnInput->False]}, Dynamic[
             CurrentValue["MouseOver"]],
            Alignment->Center,
            FrameMargins->0,
            ImageSize->{Automatic, {25, Full}}],
           Appearance->None,
           BaselinePosition->Baseline,
           ButtonFunction:>FrontEndExecute[{
              FrontEnd`SetOptions[
              FrontEnd`$FrontEnd, 
               FrontEnd`PreferencesSettings -> {"Page" -> "Advanced"}], 
              FrontEnd`FrontEndToken["PreferencesDialog"]}],
           Evaluator->None,
           Method->"Preemptive"]}
        },
        AutoDelete->False,
        FrameStyle->GrayLevel[0.85],
        GridBoxDividers->{"Columns" -> {False, {True}}},
        GridBoxItemSize->{"Columns" -> {{Automatic}}, "Rows" -> {{Automatic}}},
        GridBoxSpacings->{"Columns" -> {{2}}}]}
     },
     DefaultBaseStyle->"Column",
     GridBoxAlignment->{"Columns" -> {{Left}}, "Rows" -> {{Baseline}}},
     GridBoxDividers->{"Columns" -> {{False}}, "Rows" -> {{False}}},
     GridBoxItemSize->{"Columns" -> {{Automatic}}, "Rows" -> {{1.}}},
     GridBoxSpacings->{"Columns" -> {
         Offset[0.27999999999999997`], {
          Offset[0.5599999999999999]}, 
         Offset[0.27999999999999997`]}, "Rows" -> {
         Offset[0.2], 
         Offset[1.2], {
          Offset[0.4]}, 
         Offset[0.2]}}],
    BaseStyle->"OutputSizeLimit",
    FrameMargins->{{12, 12}, {0, 15}},
    FrameStyle->GrayLevel[0.85],
    RoundingRadius->5,
    StripOnInput->False],
   Deploy,
   DefaultBaseStyle->"Deploy"],
  If[33816624755361754876 === $SessionID, 
   Out[2], Message[
     MessageName[Syntax, "noinfoker"]]; Missing["NotAvailable"]; 
   Null]]], "Output",
 CellChangeTimes->{3.809748064969385*^9},
 CellLabel->"Out[2]=",ExpressionUUID->"bd6bc1e8-c6f2-42dc-9020-4047684b94db"],

Cell[BoxData[
 RowBox[{"{", 
  RowBox[{"473", ",", "181"}], "}"}]], "Output",
 CellChangeTimes->{3.809748065037197*^9},
 CellLabel->"Out[3]=",ExpressionUUID->"658d6a5b-21d1-46be-859f-5b2ab43482d6"],

Cell[BoxData[
 RowBox[{"{", 
  RowBox[{"\<\"MolecularWeight\"\>", ",", "\<\"Residues\"\>", 
   ",", "\<\"AverageResidueWeight\"\>", ",", "\<\"Charge\"\>", 
   ",", "\<\"IsoelectricPoint\"\>", 
   ",", "\<\"MolarExtinctionCoefficientsReduced\"\>", 
   ",", "\<\"MolarExtinctionCoefficientsCB\"\>", 
   ",", "\<\"ExtinctionCoefficientsReduced\"\>", 
   ",", "\<\"ExtinctionCoefficientsCB\"\>", 
   ",", "\<\"ProbabilityOfExpressionInInclusionBodies\"\>", 
   ",", "\<\"AlaNumber\"\>", ",", "\<\"AlaMole\"\>", 
   ",", "\<\"AlaDayhoffStat\"\>", ",", "\<\"CysNumber\"\>", 
   ",", "\<\"CyseMole\"\>", ",", "\<\"CysteineDayhoffStat\"\>", 
   ",", "\<\"AspNumber\"\>", ",", "\<\"AspMole\"\>", 
   ",", "\<\"AspDayhoffStat\"\>", ",", "\<\"GluNumber\"\>", 
   ",", "\<\"GluMole\"\>", ",", "\<\"GluDayhoffStat\"\>", 
   ",", "\<\"PheNumber\"\>", ",", "\<\"PheMole\"\>", 
   ",", "\<\"PheDayhoffStat\"\>", ",", "\<\"GlyNumber\"\>", 
   ",", "\<\"GlyMole\"\>", ",", "\<\"GlyDayhoffStat\"\>", 
   ",", "\<\"HisNumber\"\>", ",", "\<\"HisMole\"\>", 
   ",", "\<\"HisDayhoffStat\"\>", ",", "\<\"IleNumber\"\>", 
   ",", "\<\"IleMole\"\>", ",", "\<\"IleDayhoffStat\"\>", 
   ",", "\<\"LysNumber\"\>", ",", "\<\"LysMole\"\>", 
   ",", "\<\"LysDayhoffStat\"\>", ",", "\<\"LeuNumber\"\>", 
   ",", "\<\"LeuMole\"\>", ",", "\<\"LeuDayhoffStat\"\>", 
   ",", "\<\"MetNumber\"\>", ",", "\<\"MetMole\"\>", 
   ",", "\<\"MetDayhoffStat\"\>", ",", "\<\"AsnNumber\"\>", 
   ",", "\<\"AsnMole\"\>", ",", "\<\"AsnDayhoffStat\"\>", 
   ",", "\<\"ProNumber\"\>", ",", "\<\"ProMole\"\>", 
   ",", "\<\"ProDayhoffStat\"\>", ",", "\<\"GlnNumber\"\>", 
   ",", "\<\"GlnMole\"\>", ",", "\<\"GlnDayhoffStat\"\>", 
   ",", "\<\"ArgNumber\"\>", ",", "\<\"ArgMole\"\>", 
   ",", "\<\"ArgDayhoffStat\"\>", ",", "\<\"SerNumber\"\>", 
   ",", "\<\"SerMole\"\>", ",", "\<\"SerDayhoffStat\"\>", 
   ",", "\<\"ThrNumber\"\>", ",", "\<\"ThrMole\"\>", 
   ",", "\<\"ThrDayhoffStat\"\>", ",", "\<\"ValNumber\"\>", 
   ",", "\<\"ValMole\"\>", ",", "\<\"ValDayhoffStat\"\>", 
   ",", "\<\"TrpNumber\"\>", ",", "\<\"TrpMole\"\>", 
   ",", "\<\"TrpDayhoffStat\"\>", ",", "\<\"TyrNumber\"\>", 
   ",", "\<\"TyrMole\"\>", ",", "\<\"TyrDayhoffStat\"\>", 
   ",", "\<\"TinyNumber\"\>", ",", "\<\"TinyMole\"\>", 
   ",", "\<\"SmallNumber\"\>", ",", "\<\"SmallMole\"\>", 
   ",", "\<\"AliphaticNumber\"\>", ",", "\<\"AliphaticMole\"\>", 
   ",", "\<\"AromaticNumber\"\>", ",", "\<\"AromaticMole\"\>", 
   ",", "\<\"NonPolarNumber\"\>", ",", "\<\"NonPolarMole\"\>", 
   ",", "\<\"PolarNumber\"\>", ",", "\<\"PolarMole\"\>", 
   ",", "\<\"ChargedNumber\"\>", ",", "\<\"ChargedMole\"\>", 
   ",", "\<\"BasicNumber\"\>", ",", "\<\"BasicMole\"\>", 
   ",", "\<\"AcidicNumber\"\>", ",", "\<\"AcidicMole\"\>", 
   ",", "\<\"Surface Area (A2)\"\>", ",", "\<\"Volume (A3)\"\>", 
   ",", "\<\"Sphericity\"\>", 
   ",", "\<\"First Principle Moment Of Inertia (Da A2)\"\>", 
   ",", "\<\"Second Principle Moment Of Inertia (Da A2)\"\>", 
   ",", "\<\"Third Principle Moment Of Inertia (Da A2)\"\>", 
   ",", "\<\"First Dipole Moment (Z A)\"\>", 
   ",", "\<\"Second Dipole Moment (Z A)\"\>", 
   ",", "\<\"Third Dipole Moment (Z A)\"\>", 
   ",", "\<\"Surface Amino Acids\"\>", ",", "\<\"Surface Amino Acids %\"\>", 
   ",", "\<\"Surface ALA\"\>", ",", "\<\"Surface ALA %\"\>", 
   ",", "\<\"Surface ALA Dayhoff %\"\>", ",", "\<\"Surface ARG\"\>", 
   ",", "\<\"Surface ARG %\"\>", ",", "\<\"Surface ARG Dayhoff %\"\>", 
   ",", "\<\"Surface ASN\"\>", ",", "\<\"Surface ASN %\"\>", 
   ",", "\<\"Surface ASN Dayhoff %\"\>", ",", "\<\"Surface ASP\"\>", 
   ",", "\<\"Surface ASP %\"\>", ",", "\<\"Surface ASP Dayhoff %\"\>", 
   ",", "\<\"Surface CYS\"\>", ",", "\<\"Surface CYS %\"\>", 
   ",", "\<\"Surface CYS Dayhoff %\"\>", ",", "\<\"Surface GLN\"\>", 
   ",", "\<\"Surface GLN %\"\>", ",", "\<\"Surface GLN Dayhoff %\"\>", 
   ",", "\<\"Surface GLU\"\>", ",", "\<\"Surface GLU %\"\>", 
   ",", "\<\"Surface GLU Dayhoff %\"\>", ",", "\<\"Surface GLY\"\>", 
   ",", "\<\"Surface GLY %\"\>", ",", "\<\"Surface GLY Dayhoff %\"\>", 
   ",", "\<\"Surface HIS\"\>", ",", "\<\"Surface HIS %\"\>", 
   ",", "\<\"Surface HIS Dayhoff %\"\>", ",", "\<\"Surface ILE\"\>", 
   ",", "\<\"Surface ILE %\"\>", ",", "\<\"Surface ILE Dayhoff %\"\>", 
   ",", "\<\"Surface LEU\"\>", ",", "\<\"Surface LEU %\"\>", 
   ",", "\<\"Surface LEU Dayhoff %\"\>", ",", "\<\"Surface LYS\"\>", 
   ",", "\<\"Surface LYS %\"\>", ",", "\<\"Surface LYS Dayhoff %\"\>", 
   ",", "\<\"Surface MET\"\>", ",", "\<\"Surface MET %\"\>", 
   ",", "\<\"Surface MET Dayhoff %\"\>", ",", "\<\"Surface PHE\"\>", 
   ",", "\<\"Surface PHE %\"\>", ",", "\<\"Surface PHE Dayhoff %\"\>", 
   ",", "\<\"Surface PRO\"\>", ",", "\<\"Surface PRO %\"\>", 
   ",", "\<\"Surface PRO Dayhoff %\"\>", ",", "\<\"Surface SER\"\>", 
   ",", "\<\"Surface SER %\"\>", ",", "\<\"Surface SER Dayhoff %\"\>", 
   ",", "\<\"Surface THR\"\>", ",", "\<\"Surface THR %\"\>", 
   ",", "\<\"Surface THR Dayhoff %\"\>", ",", "\<\"Surface TRP\"\>", 
   ",", "\<\"Surface TRP %\"\>", ",", "\<\"Surface TRP Dayhoff %\"\>", 
   ",", "\<\"Surface TYR\"\>", ",", "\<\"Surface TYR %\"\>", 
   ",", "\<\"Surface TYR Dayhoff %\"\>", ",", "\<\"Surface VAL\"\>", 
   ",", "\<\"Surface VAL %\"\>", ",", "\<\"Surface VAL Dayhoff %\"\>", 
   ",", "\<\"Surface Tiny\"\>", ",", "\<\"Surface Tiny %\"\>", 
   ",", "\<\"Surface Small\"\>", ",", "\<\"Surface Small %\"\>", 
   ",", "\<\"Surface Aliphatic\"\>", ",", "\<\"Surface Aliphatic %\"\>", 
   ",", "\<\"Surface Aromatic\"\>", ",", "\<\"Surface Aromatic %\"\>", 
   ",", "\<\"Surface Non-Polar\"\>", ",", "\<\"Surface Non-Polar %\"\>", 
   ",", "\<\"Surface Polar\"\>", ",", "\<\"Surface Polar %\"\>", 
   ",", "\<\"Surface Charged\"\>", ",", "\<\"Surface Charged %\"\>", 
   ",", "\<\"Surface Basic\"\>", ",", "\<\"Surface Basic %\"\>", 
   ",", "\<\"Surface Acidic\"\>", ",", "\<\"Surface Acidic %\"\>", 
   ",", "\<\"np-material\"\>", ",", "\<\"NP-radius\"\>", 
   ",", "\<\"Eads/kbt\"\>"}], "}"}]], "Output",
 CellChangeTimes->{3.8097480651117325`*^9},
 CellLabel->"Out[5]=",ExpressionUUID->"797e7b4c-8bdf-4782-8fd9-df63b9e0144e"],

Cell[BoxData[
 GraphicsBox[RasterBox[CompressedData["
1:eJzs3Gk0le8fP3oNGlQ0KGMlTZIomSp5k4hQSkQo0aCUpBQhQgMqkiFS5lKk
DJkqqUTImCnzHrCne5MpkjrX76zz9Pvg/+ScB6fWan2sl9Xe977u6/oM95IV
9uf2H58mICCQ8//8/d/XqQHffy+Uo+GwgM+AQkYf4rZY25xYwIVCiMWqZyo0
tC3v1d39ug+D+m/fxi/m4tf6FXO7WBwcEbFefHUTBds12d+WWvKxTMLubqIj
H7q/Kv/+LKXwVTT+8fGLHFyc9bef7cSH7xFD6xcb+iHWI1K67EY/enm5Vzpv
MsB+2e7yRpCNdUabA+91cPE6p+n0Ez8GfJqnbfsylY1lVzoLa9u4uHd0os8+
mI9FJ0OmG+4m77dK2H60nItPxnN2RAbycf3OZ0svXT52Tti918/n4pnZl0TX
ADasjt8Wm+HIQ8OYj75DN4UJ80W+laYMGHfn/4ruZcFpOtN1QSUXh1/tz27d
zsPj/Zql2wYpSOsfC0+t4CMxL6pbWJOHK+Odbeo/KOTbTV0mTHzqex37p5do
GJs4VxzV2gcL+79fK9dz0XK9w+jyEw4sfDeNDM+hoE3bvL9Gh4/TQt7vA55y
0Emb1L0zl8KB0YTGdTv4UNkwWca/zIDDAXWHgt8sZFsHiau3cEEFabDcbShU
qfk/0grno00qfsuAfD/6/tw752BLYdXMWsVPxH9c65iC9f24bHr0gIN7D2y2
aDc7LOOghKEQah3AQx5vy0D9Uz56E8/HBu3tR96MT2+0Yvrhr7VqrPsJH8lB
3k1TiN+we3WBiu5HwuoFSbLCHEQ+/i3c+poH+6udL5KEybrrOqsu38mH+dUp
ZX80Kew1SVoUMI+NeXGBNzcRH0/InbJzO4XCB9RqDWGy7vtYcbdy6ZAc3Fdw
MoQF8Z7gCkRx4SLTJHFBkA9H++9WH4f48DgU6ZDt0I+LhyQiT8zgo9RdY8Jo
mI+mncKKgsf6oSX77m7rEB2VCt1/5mexMMfH709LGhcvDtp9KHrBxZLuZfdK
4ylUH7k4iBg+Ao61ByZmcPFn6t79uxIoLHCNvXSbePjGX+4t++i4/jG10NuC
BXnRu6vOunFx13d1h5QbHyPSc19JjlLoe9+yVKCfA9bGGZ2ziYeXcDKaRijI
5Slv28vngLt74k+wIRO7JTpdVC+wyX4vr4lfxoNVQKuUwCce2DdCIq5u5yP7
bZer/U8+Xr6fry7xgQc5h3FbJ03yuTfeYxaN8nGOnVwlvpEJ7pna/PpjbBT8
tIboEh5k7n2SvHGJDyPrQN8LExTmMw5eZ/3mQIm57t0D4mvPPOEUEJ+8W5ce
N8nB3M8zQuZV0fFM7aO1bCwLbq+eHah9zIXq7CqbN5fZkNybNqfJjocFP+aW
Lm2n4NxhOPDQgw21TYsye47ycHqZqOp74l6PPpmHHu9B/By93veLOFDT6imb
dZWHZHazzFxfPpTFs+RdlvPxRjf3ov8hLhydCz//9OFjk8U2rCTesDfg6Bsr
LuQOPxC8uY+GnBl9Jx5+7kNQx4vlZsu5kLb+uNDhPhuhWbS2yy48tP9cOHay
h8K1NwOnroaxEejCeDh6jgc9sxA5KeILr7ycObCNQe5DdlNNKwu9S5wbREq4
eCyLXW9m81Gx8MjPDWQdv4yIP1p5vB85vDGR0pl86HwzfrpwhI9b9WvhSfaP
orK8CXeAiScrWdzaOjYumPgOfbfgQct76lDofj7u2HtG3r9AYXHtixCvh2xE
bjZelUz84e1b0u3E3+wK37wllo0VZxZfkRfowd17Y5vOtbKh/EpWfNyahwNh
bRZK6mR91CUXSZNzvWR3kI7NXRZctr+haRM/e2PE5jDxjIzoF7PIOSjem6Im
aMiAzcSnnyp0FrYYPe2++IWLfdS4f/Y2PuoD434qLKXQ02G5vLiQBSWj7vmn
ifdrBzuJSVOouPtJmZ/Hwk2jLZnHHXvA/RLMslrMQVhsnctvcr9kH/84YH+X
vI71FF6sOR+BvREGZ/u42PNhnv8F4mg70NxBXCKXvmoJi9zHvBxh2soeqB3c
PDeOz0aS8hqtsZM8uE+Mn6iK4+NDp3yMcxQfEVEbPsSHEV9np9tN3HOda9dr
4iPH8mUP3edBTe11ZUkXDUEGsfunLmHhQdjxFVJ7uajef91H+ycPkVU90TOt
+XjB0K7un9WPzzIdJr7DPNCWCt31sOJjh5yuzjTi7VeKe2wmaPjGkjF9uJqF
P+zli+0sudD6+cu/dBHJl0zOuT03eNihFBVlptyHsdVL8k6J0yGsu21ihhoL
lps9NGXtucgvMG31UeXD5Pby6HeCFEbdp6LSm4XG7bPsz1TScOv8Ol0/IRZe
a28K1DPg4uCevU7sMxx0f4l+fIbLQ3bExIiHIh83pt9/IPSRjgXB9H5WBLmv
9cnHlj7k4qfnohVtfyko97hRDwb4EF5zw7b+aD+Wr2QlRm6nYeOKlFUWhX1Q
oet7xItzIXzqU1Yah8LO/b/M4ph8zPNnBOUcIvvTw7CI40KDgxM32qq5D1zr
WLfOdVzopQ/V7iX3a9WlymELcr/2PZ4wyuvlwrVu+pO2VhpsUxfkb1vEQtzg
/saLJlwkGr4RMcvi4mh6uZptEoX4ZYlF5Q9J3tdcOTqlgAaVg9bOEgLk+g89
pS3ewcWOqiRquIUHaeaUj32GfMzXY97/+IcP/huhNLu3dHAfy9u+DmNhoamr
hVo0ySfNQbXa5Pz5xIfc93lB4cbCQ9drEvg49mqV5M4AGiLMx70N6X2wPeln
d3gjFyr7Dnc/0qBh7zla7o28PnSve8AfXkLqu07nX8X3FFp21NY81ecienap
KGOQAeaiaKWbfCZO/NnEu1RL8kF56YG55Jy2/MzefIR8X85EoJWvw0a4gJuG
5RQehJfEfyu6yMDfXpn1vF8snPtaILC6mQuZjm5hRXs+5OkHE+9nUGDMpHsN
qXAwcmFmWjypU8esszzcxfqR2Rdty3Pvh+k7bod8KHk/1bzxFGcebj1NljRj
Umh9/uPjj2gavG5qnw/i94GTsiLmiTrpQ7IWt9ykU1C5en7Blq9c8DR3v9qz
pweROZKUZAwTf56fCyuKZ8NNLOfkqy08xDgr37FQoVC6KXFGiDcfHC8m8+LS
fjSKpH9XUaVgt1klY+5VPjIlne69Jz62tHtedhYNxs9Px9z63YcnTmKOP8GF
wUmxzbK3OXh1rCN44SQPradUu0Y1+DivEcrWDeagqGmkJ/w3D7e3pm9OJ77Y
+OzqLkUm8uqMz64g9WWexFX688UkP0wNqUodoMCrecOZwuIjXagtMM+mHzi9
X/Qm6W+SjBaF+BCn3C+pTLXtB5XXnnnwZQ9kVjn/vbCdg/XvvtvWRfJwze/d
LTMPPop2sjyFSN2O2/h++kWyz51FTp3aQfzpIecv5aTOb4/PK6gU4+L2WkbQ
ZnIfDMw32x2u5OHuQLrcWSk+Umb91hPT4yMh5uiaVG0KR5su6wqJsXH5m9qa
GcSHYrafP0m8clJq+OgSNqyb55wsFWRgX/z1Xcpvyf4vWLGiM5OLvVI/OnzE
KKSU1w/rnCV12/E1r2RRP1Lzzqw9LE5BqCo75j3xNzlbH4iI9kNX9/RRobMM
vFjwdfu9URZ+Tc86c7eBizFX7UPVoxxIZ4ZcO7yFwp9ErP5qwwe9wDQp/ScH
7bNU1rYTn0qLr11iy4cAPcX4VxwdvgcGyp76sZAe2ySeHkJex6vmQr8DH812
d8pUX1NY9iTeT0Wfg65OVbNO4mVv9UVGcii8F1m6/rYeBzJ+h/ceoEj99Tr/
3tuOg/sXo/uS0nhw0Ak7rrSDAp1ZXmx/nY97FQJpUrL9aP4onT5Pl+wrtSnH
u4knSAWanyBeLZl2Q2+EAaWPrhfCdNmoF3cJ3zeVh1MJ1+tWRZM6pbnMSY/s
t1t6chmK+3iotTw2qEo8cuLUqhvE1wuazWombp3orF6ynoGGeqnqtDoWrp6R
V04o4uL02ETun0wOnmuNw2MhWVf7/OIMcp9ybcdmd2SRueDYFu4o8SGm87lx
4qfDxd8WZPaAvrK6/qsWB43HxXY/juIhVCgoIZ70r99VSz1VyH2ZbFPOqVjF
w8CP2R8yiVeZMZXciOvf7BG4sJqHZUvDHn6ew0BR7VbhyPcs1K1+00DLJv3b
YS5Ln+JBaUuD4jGSJxXXzpkWKdgPCd2xWEceeR+duzd7D/CRVJBpYUS8xX/h
YPxRBhzffOhZOsCCgVDM/IJaLgqeTN2wWI30QX0insFkHbq2bucJLetHxpVB
tyHiuX0JMrNJv+MSdj/KnHin/AmtwD89CHIRTlY/zcEp9doHTpk8iHUpfwok
/b6YXezBbZsp7LjzoGHZMOk3lduT3Ilnz5VM/qVM6pGUZ+ClIRZ+65z0cqvo
wfhBsdYyYw48+X7bqDgeAi4r+7HBR7vRnzNLNlDgs6YGrWSyUFm70b6FeErP
SG6jAgWX8QMangwWCuzmrAioZ6L8SJ1HQjEbT5a7X0gy5uHNZfO1d7bwMSc1
dPe8xeR1fmTnPE5h4W9Klv5j4pah6/+YEE8wWyCw6wkLLV0Jgp/Ve6CjIG7Y
Mc5G1d7T+U9IXoyDucPfB2ReuOP9K4/ksa2qx78U7eWh6/MPXT7xn20V+peJ
Bw6Xey0h/oS7cd+bp0x8nHRycE1lw8txjvpOLdL3hdwQWE3Os7uxsPu2ANKn
FFQqnVnRjwVPUvWm6VBQY3pIFRB/P9b6PZd4o6SsU5cjHUdrbFuvObCQETfV
ep03F8NBliIfyev9fsu/XUTmNYVmMeNRMpe5npEyjwcPphqvN2oOUbgtYTuq
XUn6wguODn/y6bik/zWrMpSFmhk8i0UPuPgIL1SIkT5y+a5xjwge6EOnp5Rb
9SHhQ8UthWo6trkdCishfbWY//w3G+O42FLstlpUhuwDvx+iX3N4uDryplI7
rQ/C7sdrypXoaO1R9Nmuy8J7u13Hf5/iIsDHJ3/KHQ7ecfYxQ0neLvFpHdYh
63586ZO9W+l0BHo+PS+ZysLb26PaVAoX7qM7mo+482AZ0tG9l/Q73M9Df007
//d+kzrHn9JQu7ictmq0D+a5nw6s1+QiavrhAZ0yPh4oPVDaS/oP2elJbVXJ
/aiUl31v3UHDaMTErRRRFvxnOrYa7eFCVjhnkT+p292mRy4xH5G6U3s80jmJ
h/WtgyLPdOlI01NY6LGHha9JJrufuZC+4uSx+3tIfjV+cGK8PJHMd45btVxJ
X3FGTnRfiSgd9Rf97H5uJvuyRjyTZUfmMQHJigxxUmce+vZodFDQkeIIKhTx
sSFaZ/MyOQbsTk98f1jDgubJ1PMn35F8ojgUG0T6xwC9gQVpsiQ/qXK2nO/j
w6L71miaXz9aGUJR+q1tiH+1wslnxACZ0g+PXLenI2W0qJBzhAXdxtSVMz25
+KU6oGL7tx8GHj+kgumtEFBJHC9RrdUS+L//DOBf/Bf/xX/xX/wX/8V/8V/8
F//Ff/Ff/Bf/xX/x/+14+qzWF8kuPiwrLYbLnfuxun9deG16P8Z2af9Y87cf
p1du447+7zlG7IbEGY8atf7rucf/15/jX/wX/8V/8V/8F//Ff/Ff/Bf/xX/x
X/wX/8X//8b+EF+6yZ9+DFcelXvCbIVAzP+eY/Ro/ddzj//6eY9gq9ubHsZS
GJdfufTvJw5G59rJzoqjI/lKaENKBgWhGZIf1s/iwpHPGbY2ZeDXtRodZgQP
5xccNJT060Vrv6nUhaR6zFuTezi8rQrmJ4rM9MW70arTnX5dmoug+XGV0fLV
qCvfeKPjQCfuXPiq9PgYF09rq0c66ij4TbBWxDTxoXfk1d0j+/shnPOj7NEv
CparXxYmUnzsORH7RcSOfI5p1ZpXFVhIT452iEnhgjMrZ7zlDIW58d/vFDf3
QczYe1qOGxdq/Y+zjppSiLj7d/dbTwrREwe99WhdGB7ZfLVotgtGL8/ICC+k
MEUlWUtXlYtLt6aEpXxm4PvLTvEKBz5yPqTGpeZQCPs579DnnRy8DlGcFk68
IshWuz2bwkiyyKfMHRy4QEHQXJ6H4msvGpT7KLQ7iZZKlPAx4hDvHDnSAOX9
flm/5jCw8tbh/ML1HEy5Mk9ZabQBdlW/PfTmMpDx+BEzkXitcLGk9Nc+WB8q
3bv8HBcygvf93Y0pTN81V+vxvnoITpHvXPyBBptrNyrWRXBgafKQlmRaj/LR
naYPi2nwijduNiUu3iyx2mAKBfWnnR/eHGTBwS1k+b3W74iJC6TWW/Ngv29g
hum1HgTYyZ/g2VfhpJ3T5clDPExscm8J8O1BRP+65Rk2VVjw8nGYSw+F9MIy
FfVmLlSni13rPd0DU2aAXqpFFw6E7ncdaeqFaTF7u+89DsLNn/zNtuzCgogl
lwObe7FkTrVKC/FnYrf1wxP48NCLvLD6MR+5G7cmiCXz8H1GxGU9nXrsaW+w
W1xAQ4Gfol9uFAcdw+a7G4k7758osyZe+PPEonjiMUdsr39jcHF10ffrJy4z
cNu87UB7ViEOBWgFKLEovHxDG6ye3YXrD8XWab44DW1LHWMeuR9CT79dPSDU
BUNvXk/4q9NQO2/8XewlG3Ib4oRX+PJgcz76Ti6fwppf++8t8G2G1jo31+O7
mfgw2OqgV8rG9EN3gy75N6Mhzq9O2JiJr3u0Wt99ZsP8McsmxZ0PybQRc/dp
fIi/01tWsoCLXE0pW657K3RSC5/RLvVgLCGwdGcxGxbLAySkPFux6V1tm8/l
Hgh8zitPJN7oulv8mwEfgnuXDn/aQyF/2KT77TY2pDmtUfVP2Vg7NmNiuhcP
U50Pm+nxKLj5zW1cmcZGTeb1aT3ePDTle0TbUxQkpja6qydSWG9R66L8nQMv
nonohiY6flqLyH9RI+eHzd8cKURhm6a3/IkgFqL4kYadxF+7Dn9lE5fYeCwW
wSxssy7PmmHAA3tczCJyQw+Yhql39tVWIHVBFs+wiIvVFkV3tL7RkTPRMKAX
+wq98+z7NhGnXGb6NdbT0VJWtKcu4hUWz+w2r6Vz4LjkQ9ACRQorP0RzRC34
EPu0LsGnnIETcUl7GuTZuNcx/8CjIXJe674lvi1hwN1HUm+lHBs/z037Pm2Q
C2+rkn3RQRQ+d5ZFDPlwsMZEw0WIT8Po4aIM7zhyfmsC03uqOUj1UIqzf0NH
oF5JqzFx1dUH5TcQX/BnNMuvgI55v5PDekVYmBY++4dLBBdu93oVtBwonBrS
NrO7VIvF6oWyF1q6UfbwJs+wiwPt8vboqZdrIRymHfaRuLHuUOxG4nsjFq3s
kerCLIPoLqvSXshwgh8n3OSA86g6W72xFoHOd2W7Z9BgyJj982otB2s3vCrM
bqhF6aMTt+KI+655cvs+8f1W8Qf//qYwsbSPv20jD6l5yYPn9/fiVfnsGamT
NFie+KzUt4aFmY3MPautuJCNmGq6cSod5Rf9hC6vY2F34bMFaYe4GOtUHuhf
yYYhx/uh+yYerspMdv18T6HhU9XGnwwW9AXuJe6dx4NeaUDKlecUdB8o1JT1
sTB7gXPaZREeMmxjXn9MozC8iJnH3MzH7cmmGel/eWj26NKb6kzy7AFXsYte
fMzkZUS0LeDDxmYodKM6F1P7vLTtiVfL71d4QPyG7vwt19S4MD16Jc3hL4XF
3YMf9bbwIPZA/vTwqV4wS1U1QjWZGJ9tkt7pxIYM19l4pyQP31a3TB7TYSLc
4dLHaGc2FNdbFjOkeJjcUrGn4zQf+oKzCo7VUJDxvXN+bxAH85/PuSCWXwMx
e+zqu91NzoWkts1PDswXKu/0ledjVmuKhmI7D4tPGe3NXMDCKdNnMZ/0q7Fs
T6G6n3I35qT6lKwT5SJwY8z3bWUUBvLsNBcdJ/kfGc1TdzARclslW1uUQquI
y8ozTnyMKr3Of7GwH5ZfnBPeziT1dM6R8lpLHi5I79IWeNuLmrsJzN3mFN5K
iL5QCuUj7cC86hty/eDeTDJJFiJ1RFelv8KBh2dfhV/daelFScz9O99HatG5
rOrs9yU0fMmK/XWykgOn6x9cT1hRcP50oVqI5J0jflkBHkLdiJx3z0n3MA/c
j5f2N97twfHGovpdVVVo+lnhsz+MB4tcob1XXXvhOurmJHyiHtlFq4a1Myko
hKgW/LjUhe8f3jAOnzoLtpzSnR1KFEz5xzWqZNgw+aZUduxHO+ocPl6UDCfr
lTuoa3ClF4d3uva9CqiHf5H7ndZt5D7oWwhZjzER1swvj9hQDjnFNKsVUf04
8lxCIyGzDRrfWOev0HfC48HXdeExZD25Yw3mbzmQPliaJhlMh+y+N+2zn1Jw
gD79NJeDpl9vs+4JMrD7YmRcplYvFooGBnre5SCUa/9trJQHn8z+y9rkdYpe
rA6TeMNBZJrXXOZNOrJkwqVf7qYQqJA49dxdkjdCPcaeDXVive7STNvF5PM+
7LMPfcnC7bW/p09XacPYoRXhFR1NyCk6/3bkFwPpvfYzI7rYaDp89n2wGQXX
eqMYLqkDD8ZEFnUmdMHL/020iC+FC8mnoldYchAgnihw+QYNdLmutfPJuTm1
4cy7llEOcrqlJY1XMmD65M+vnNN98K9xeT1fgwtmV8TR4vUUnFxmXXb+SqGi
4pFhnjsX3+LmbJdwY+LcUUZUF+kzLF+6PZ5uS0HF+uDDifN8pEuVbS8i58bg
YJi7H/Ezq/uO67vy0eohP2LgSOqdnJeDvweF4GGhdxw/Psr75cUsrZpwLddo
vUwhAyclWu9tH2YjQfOoVKtlE3bH5fvQCxjYcdBEYx/xIO/zbdvvs2B+bn5g
RhcXhZKra2xCKHQMio9XeNZjSn73eGEjDcdkTcsiyH2QqhubNCYukxi/x5v4
VSr17DPistwpq3SayL7nOHy697APHlO3OV8dbcKrrbTXF8R40N/jeF/eignn
2WvCbAxLMLq5wugWcS0X++gA4rxHKXkyxiX4yw16rV5O+pNckT1hZ7hwHX51
zc+ciViTDSser+vFPYn0wnt+HGTYKTsw3/Pgp7rggpd8L1SyTY6L+HMw8Dxo
gVIxD3uWXDw6o4KLzN7kzx9fkfywaHf7+yQ+Fmkblgb21OHjdlrXhts01Nq7
2gg+IftxiUXZHOJM1gflgWAaJOkO0ySIv3GSO+7wlQvxV/4affMZUNGOM9t/
Igdefd/LfZfxEXp9MI35qBMxngIb+WMn0cBcLJxHvDcqrM2deOfCzbe2jp7E
gZPSG+N0e3BxeoVVqAAHu998GUxw5aHvmBOHz22AqtGVDu2ZDLxziFLT3MDB
tLWNImd5DWhLOPvoKvHERU8C5YjTvJVl6t34+H4u2rFyjELp6T+Bf0c4OP73
DbiFTMxfVNu+O5sND2kX9dydPFza/WNoLvF7P+JVq7JIX6OzKtiJ+D553qwH
pK9Qnc8uY5pQCNkWYO++hQ21BO8tMeosiN+NGaalkTzo8nJfuAvpW+WZHe4a
LGgXdVUdSefirOJ7qS7is4S/ByU9JvulsM7uBclTWZdy7k7NpqPS6op+thYf
N6VNZP3kKLzfm7hnawsLjLwSxxLitQI/uz8SrzX7lEsnbjy87p72HlKfdBfc
qDXogXqsf+3VJ5WwPeYqpF/JhVJ29IGZpB8OPatPT5DIQbBJiOsm4s07fum9
IP3zl1M7RCREcxC5WjFGOLkX+YvHNMrKOFBruH9TkM1D0VHbjKTIDrzbyjhu
YdkLiimSoq3Pgdv8r7Z2Dzrg2FGzqIF4jaKteTDxXqmqsNlRFMT29YoMZ3Aw
W7180MiRDlea0K7PXyh0zszooZ3m4sn69tKl+5hILD23Joe40uejGxKIG/00
POdmysTQjK17rrYzIZossPV//SJLUPf85F4e1qzcbyHuUIOUm8bxEu7deF7v
pTg5yYF9vqOJ6LEaKC38YHSQ+DvTRbfYxI3XlokcTGhGQVlUS8YhJmrFQRP9
wEZwvKWxm1Yt5qSrlC96142YhF3ZU1kcHNx4WO/n9lpY6a4Vb3rbjZosD+sl
xE99V/IOWsKH8dn6lx9CeUgwSFntZ9KH5/eqNnxv6MRwstpVvaxefBya8jXL
kwMjAbdNkU2dSOoZ0P1E/Oidi0GTxEcS/JIrTRhY++ziYB+TBYWotf4i5LzN
z5gx80BHC2SNNEpsRph4cbjnaWUIGxo1/On1xLNYDS4xxLnXl07JJ943/Vnk
X3U+PJH5R1GEwukJb0nrSBY0f+jvOxPAR2Xo94XjSnwUHLsTe/06Wde1h857
Ey/Yt6p8y0Y+ZHh9/A03uKjpeSKnNE7hyvEmpW8reIhZZbX5p0IvcldtqA1I
5uCFWujGNtLHMhx1u9bq8LHx11KrJ0kcXJHkudgSX/bFeVWHNh8LF2sEiDWQ
etS0fFF7Mx+m0cG0ZWb90G3YnaTtVo1NXHVhxvZunF1RlRQ4n4vFA1JyK4z5
EL3EENCxprAhMO+Fhg0bSt2aCgZ3quBcGZVbWNEF400arYYKXNg6agaeKqVg
uMHTf+woF6nNIdn9W5jImZd0LbeAi4AVfYeCSD3MsPotrUfmobN/d1wXWEH6
HP8ruwzzebhdZiR6IKcPj8M87s3Zy4a82jS/JkMeloqb812rKXK+T5zxlyN9
mvjOc2kNPFAZjeNr//TB9fINzYK+GjKfd5SEPOjG0edpu1OGOPgQ6C9yzJCC
97y8ebcDSV/RtWmXVmsn6n/N6JxU4aHjRGOjZSvZ3/SMRzd1vmA8NKbF9TIP
0sq6BWO/e6AxW0CgIaoWw3K7z8VOkv1v1Fy5vasTZzfdmyIXewrdAQt/WclS
uFr3uteKxYKg8jWW7aJ2HBDMjskg/YnO5B3xBRd7cVvlV4LWmXpMPn8oNkTq
gt9oY8JBayYG31wOuHKo5D9/HuP/9HnIf/0/l0cTVJeWYj9eiIxYT/Vrh1zV
7LE2+gHciO1yP7K2Hx9LLn9/FtIOXnvGxNwwc8wYyHi3kvSdJX3lfwf9uIjK
u2OeF8LE1IN7XaN+VWHfnVrVkdJOdO1XCDhrxsXbivO/G9LqoZgh90uLomHd
wk8xYmQuGLeuVvsYSOZn9S8zbxAvlvnm7v/DH6MSR2K/3+di/fS/XYakzp6Y
tXEeT9ELsW+33vizvBnYK0zZSjGh35YbodPIxuZ8s5apAs1QnPAdfz2HCbvi
aU+1Wtl4mVpDC6dxcSBX9G7EWQZ+Hxabe1a8EN8bI1tfviB5bGte/cyrXZCa
r/qtIfIsXg15FZSFkf5jb1ZVx2MOTnzNErioRYdf6PiR48R/+VvJn35E8hGE
D77YSsegycY5VUweugoDf9270Y2xH6u3Pqq8gEtHOIVrdvaiM7xW+x6Z80/m
aK2s/sKDa5rko1s6vSh0XOa+JJTU3Yl3s6gyHk71n9vf8I2HezYl7LNRJI95
3Jf8rH4Re0Xc5rht5UMldd9tD3EK8po83vUMFq4ku+i0EM9y/uQyIEFhv/KN
eeZZLPze9vo2g+SHnvSXnlfqO+Aya/XesS57fDEu2LdYgYd1+Z65DtlMtN6P
uSYqUgavpdIlZet5kFm7KnR+FhMHSuempU4vAyYE5/1ZwEP6yfrjEwdpeBbj
IDh3jgcs/1bPO1DTgsDLknZ+fCYCiujPft1jw/3Q0pZe4g+4ItsqiC/OTSxh
EH8Z3T0eLExB7dHsNgnbbvxQzh+6/8EVemtXm3471YITNy0j6t8yQd8b+qgm
gY3o7ZlCVqdbIKDrO0f0HakbSa0fCok7+Q4FvG7jwy47ceHk6g4YUOmHqyRt
8aVC1O/WTgrd2UsmN15mw8Aill98pRPhUh6SlcRD4+8nKrizYWVjLNTp04m7
Cm+OPI3gQUNR5sSmxm7UH5o2Q6DEDaNvcyL1y5uQX3i3kTPAgMmXPSpf6Gwc
V58RWEE8yMz+zPofDGTP/xiXTTz7ZaxnQwYPBlaufxRJfckYX0S7u9INPSEK
4Y9JXk4xe8c2HuJBXtnCosGEhYbtnketiOsx3J13DfLgtuLWZgUjFjb23tLU
0uZh13DKs9nyNORe8bIwYV7G6NJTWScv90DVmx/TuJQDRenFs2cGkHmm6dgr
dd8euO4Lq66V5cB7OLz99w0elNd+eeBfQqE5ObX0hWkXen+/28G4cAbrkl7H
B2hQiC+yazc0ZKMuaMWWxNAOpFEbDqYQdxme4LQQv9vpSW8I68BahbT9VaKk
vy4/nimf2Qm56lyd+xcdkXZy5n0dO7IPg2Sf7yH52Vh3/qAQef+oB74sf+Id
Vh/2G6ZS4Opu4Eeu4mBbvJqB5k0uWmf2G3rTaRCY05bmN9sbGjG9gyD78+H9
y6f3kbq2vKo/oM6fi86b3+0OEX/kDsPXxPMvWOxuDOCid+/vOJlDfMQHfNh5
bm0nZP/+ffBb4Dhcd1nc+v6DB4nev9sgykJtiu1h2boWNA2l1OYQH7kz8ezx
IhaWfdj47Xl1C06zE1KVpSjcPf8u4ZZpN0TijaOHXVzh5bG2VPd4O0QmZ/TM
nNqLFQ9Y5qMLObBJezk5cK4dC1cvOjJXsBfbJxae/CDKQd8DkfpfG3iImEiX
UNSkYZmO05NXlu5o1JY157C+oT8/dPWlW3QYxY2nJJpzcH6b0E9r4rI/Gy9u
JL5+UUJrPvG5fct2f2qmoFiS9eqcfBfJdy6ad646QXmeX/3joQYkqrYpTCd9
ncNsDb3ZChz4Vdx05Aw0oFPMaFvmbAYWR7J2uhEfG9KJnb+Ih9Phe5ZN6JH8
q6FRdT7rE2SH0ld43WnC+VL79U++MbAscPdjKR45H+cPlNfeboJWv6XRfuL6
PgKWasRZ31140ve4EI104k5poWG38i5bW20v5DRezf9oSfqbs7OXxBdxscG+
432eJ+mHK45Op6xYsFj8NcvgPRdiZyqHpLwobC07377qMB/3PWaeubi8E3+O
OG+srDqG5T/PLI1poyC5STxGKIvc122z/6oI9SAsVsHpPPHOt5vrXTK5qF/w
4W/yrB64nDlqVpjGR7/V9lem1zvwMaLIaXDADoHJif1Js+rQa8qSmytDwz6P
rxkeXziYIlcxm0kjcwHHZ8priQ6MRW3cs8XbBmvVk8tLWF0Y6L3C0Rbog/Bp
sSdCzzko+WkluvEKHxcCpy1/19eBeK9Lu20cHXBy6qz2FH3yOXjvHyn6sOFf
n5W0P7kTTqoW9sUZFDaXFB/heHYhO7XAQDfwLJImVw1ab+dDyKWszGUlBeWk
/WVzKsm6KLis+13Hx0+jj1/3bOnAba5g9ouFh2Ga81NzLImCO10zKvUtHxd/
rI8f3tGP/a7zfXdZ90NE7iwtUK4djoe8tvadMEXm54u9N2/xwT008eYq+FAY
muPa84ILtcARY35OP7SPTZ46c6kNoXMbV9v2bsfabZ7rLrzlodg7bTJfvg9K
F6S3Pt3aiCv39MqiOKSfM6DmOM3qQPjsOd3H46whKXij6lMYmZtvrEyXP8HH
EaH82V4LeXjct8UkltYPOYePE0+XtkH7R7K+nqoc2jPOKA6S72+bemzuJbLf
vnIWC1lnfMK29bPVW/T6ESlz8u1ys3bEz3nRbRS4H13Czpp1G/px7Ol0pXbS
V9jYTyktpQ5gduPsLb4NNZDNexlXYNcKH2/RgKWTXBxqaalfRfLJgZIpBp5S
JI8PXx4xyTmGrcW1rr4f+UjecTV7gWUHip8877N5dAQaOybFf8r2Y0efeYrT
g3aEyj93dpxqgS9JDu7Rx7rwy+nspt7WXryiS+Y33yfzY9+z3sQzPNg/Wbf2
VVUPNjyvsMt9U4M1FQkLnDV5+LCiaHX3LybuHjGyddQpR2ixwTGn7f34yhOr
andox6uVhSEidmawPyP4OjqrBiK1UA8J7saRMwdp5T/Jvlqi+OoXOQcBXZLc
r51dWD0j+lzdFBd05ekya1PIHF6RiK+9HBSM1IfcGacjetOK9++J6x/dcimY
uN7Ud3N6xuhwTi1ytXjKg/7gwL74T2Q+WpsivMfMDQ0ha7epFDMRU7ogaVcu
G7Wza3K89HloaPgQv/ADE95NzZafifd4lZ4qI/7Awrk2MoeHt/0OzpdySf0V
EN/X9uciui+Ian/dRfb/I7039N0UWuJuOqVsYuPMoIBdB/H9C/64rDSi8Dj2
+FsTZTboCutk0kmfmLy95ryGcAcuTukwa2FbY1cyY3+2KQ+xrfWO1816ELtE
al/er0pkUcN9ZcRzPy516iJuPy3OynOyEsoLDQuqtXhgP73+7tJ6GnJUExwv
UJdBq76c7e3dDYMvuxqLyTzmnRAqKdHCQZp1rW2cVzdyA6/L6RL3Shs+Xd3M
QZt8SYp8AQ/Rx/NtOJndOOXp4/uSdhEflpfNee3bCsuIbpnFHj24K/U04T6Z
E4siMXvsaiseZV22jnLvwfv2YwwD4qwDx+Y60fk4+c2kNFW8AzlOOh/KztnA
b+3uatVhHr7ZCH29t4yFz4pz+96Mt+D9nKkaK4jHb3IpUSfev4BVZTXWgme9
hwuuLuYhJePUc98DNMhZnHtbMOwOLb2/h96X1aPM5rgy+xfJq8W2w2/9ONh+
uEhNh7ivxbQLacSXfpJJqCXunbjbY00oF5P+QW9HSR7+NLqa76PvhRmBmqle
JK+eEJ+pGhdPkT5T1PjpfA663jXdciJ+Ktno2mHiDSx7gb8iHLR8ORzm84Rc
Z3DzZ7eSbqTFck49tXSDgGnWsMFrCpWReze6lvKxI/jZk88G/RCblZm5NpfC
qmxPsQHiH3f9dp9v2I/UwuT+ASE+5qvkTvtY0olE7g2GzqAj2j0MPOerkDkt
qLatRpWNaVMnk2fu7EAQEiVWE2cvzZkhr8aGzFOOwWm9DrwdMNR8MZ2Poh5B
eZW6TswXCGdK7DgFI/rD8gVTSN6RqZ0fBx72moeMXb7Si7jnY6kCxL+oHrc8
TLzT4UV8jUcvGipexJ38SOZGYSl/rR467OIGXlzMy4TI1imvJ08z0Cy7L81x
hIXzT29s6PzGxa8fbeLtTgwoaUja9RK/8qmPJtfAxcedpj8/evMRVlnsntTd
AX2rJRE1Wx3gXh3I7iVz5pBQtYSqVB+23n68K2GyAQ+DPAMmiA8v+aoaQtxU
cuTVtL/Efd+eCk/jIZQ9evvU+25surL7kp6GG8IayleV/2iGzOC2NhE/JsSW
uL25lUPO1/emlbsGmyHQf/KWCfEzd31E3Yj/9I/ZZJPEhat0yklPWzrcrU2d
1r5PRJfE38ENu+rxKIFWPP6GBn/flOiKSA5YjeYjacTzU56dU39LQ+JLhcFc
4tef9Zwx+k6hNfrso2Nru9CTcHzHTCcn3PLX3Ss8vQlhLmamdqEM/B0QFw2e
wgEc7+0JndaEXWZWibLEXdeYvnlM/Mob+V+Lxrnw/UjbZ9HAAFNxusdVlWLk
abn6pQ+0QHzRKeHGP0xorVyjXHab9MnLPt9QJH5vjGEfRVyBF97SSjzhhveM
gldcXFNXOfcwn4ab/Awz3iVPGDVO/701ko+0iABJ3Qt85HlJC9wm8zZMfyw1
Jn4wu7LZ/8L/YuIxFVUeNort8t6wjQ9vWk4w71gnpLtVpN2CTyA9JqM8upPM
F0m5LkfecfE17IVZxtoe2NmHDD0nvtRxrnE88Z1a9jMOyvVg4atF7kvd+Kgw
Xitb96MDFodaP0575oCVK5xCI67W4svCqNzL7d2g6+grTe0k/dvDOzczSB3/
q7p+NpvU8VcO6xMcJQ/j2ULx6pKhJrj0PmrIE2SCWuvkubadDcbmQ1+TM/h4
kpyQeN2nAy2uHzS/VNqhyTXL6QjpP3k6Ggsay1mQlHwnZP6wDbc+F3dUJ1Cg
7Zb1TYjogsr48uptis7YaZQ9S6SLQvG5956SpL/ausY2X1GhB0vqdpusaeLj
cf63lFmbOtButyE9INUWUzLYQyd+cCBf9i7QVI2C6rVlLhOkb56u+23I6Ew/
1jgV5RTOIHX5ccPxLadNYLj41okhSz7sv2l+zA6mIFRw3nQ7mZdjtsqWLSB9
RWdfYKCsextcwk6GKWtpQc1MadIrm4eg6wyDW9P6sHjq8f3+8Q2wzVV8uY+s
T8ayH1cTtnaA97zR6ulK0ufA4sNuCz7euV8qfXqNwtoQIVupYvZ/Psf4r+ce
/6fPN/7r93vM7JHf5U7m0ScX8s/Zn+Phzx1tyU9Msm9+FTY4NvZC9ab/m3QG
B48fz4qIHufBZ+uhvdrPuCj+Pukxs5iGcq7ew8Annvh4SEnU8BQPgl8EKma9
78F5/Ubl8wY1+ElPhx85L+r7Re5oNDFQ+3jXt726xai/2ivuM8mBWvOfxDXb
SZ0P2uc15wgf0kMh0QmNHNytURx7tIbCH/8Zhk/38RG61DRolwEfK9UaY3OM
KWRODVQ/SvJo/PBN+T0mfOzzbHHJOkLBO2y3dtlJNpkfTVacHKKgKyMQ9GsO
D5ZvGravGu5B1uZUn5gkOpTH9rrmBLCgukS6h0HqymL1x105wQzs/3T5Xe9M
Nq78Ggxs6+RCcKH+6rF7DLw++37SZQ55P5tBydFuLk76aM9IuMaHqNlO+dOr
+XAtEloqcpqLA+bFfcLuFKaW2kgxt3DQ7Z2YW61Ow35OXNjwZQp2A3YxvsQv
7VLtqVSjIf9lmbb4pRYc9e+TbPjIxC7flNc9cWwY3zndu+RTCzLqdZ4HsJiI
uMU6xLjPRpNfeOHbDy2Y+2ZYta2PiUJLMyuJcDZyk4b9lyXQ8dyxedjYn4U0
QYaOMPlcvsvve9aR62RdqdBfsYaPK3N5J7hOXLiFffJ7TTylkrqfR65fTMvb
vYVcv2hu9cl1yxmIuP69JbiChaJeM53jhVzsuLGiMusNAzUGOw7PXMlGcteL
yF98LtYXHkqd/Y6BAy5yCuXEPcU2fzrbz8WyugsfFsxhYeDTwYbXYVwcdZR6
/fgohY9TszlTPWhY3aPRy2vrw/3ctMBIBS4yxa9F0Ikfkqkzc2rvQ3BHdxqN
+LJpxUtUr1OYm+M/N9yJQ/rsuUfnFtCga7TKEcd4qLPXZgo860GPzzfzVQ+r
UXCHJ2BDPGrV0KA3ccHVIQt+P66GyWWlL6t3NWN3otmpW4pMhIg3qq2pYeOk
dJT8/IpvEBDbyrH2oCNOTCnE9RAHIQYSHk+/fENTpPihNHc6At+61T0nbpNf
FOkyhcIv8adxZ8j8d/dv3UeDju/4/N2eyv/AxT4tTtAOOh1z76y6ce1WJt7K
i35gEi+7NFtlKoOOhomAbwbhmVgm8uVmZw4HKuKP10uIUrjzfgqVos/HXZ2i
SunTfAQULdS785XC/GPh+lzS/+y4ObbZmvjdVhkxjyoK26WMn5te5yCXNUvd
rqYHq9puWIXs5eCAZ6xIeAIPGiEzMG1/N0pblc03qPZhe1TZpqvl5Pq/p0Qt
PkDqsWCwtJVaH7TDPlturCD9ZIOjhTr5d5MHVh6Iz+5FWsnKi9tOfIOYQonu
h89cGF7N6MxNoqFAYXorY+AKSja3X5gkPi/zhagncUutPsNj/VegeuLIqD+P
grNitP7zHj5+75FRMiPz2/qd/t/85vJB19u1pu00DxcH2qZSnF5UVI13ZxPf
EZZ9LdyJeLfEqhpeL8nXujsPaFB48nv1nVofPn4Ez5b6uqwfXukUs+Mkhegn
shte/2bjK5Um+vxBN0SGjB4VE49aszBQn3hrpIVRUFQ38svzVJna37GFbVmW
uawHq7U1j7UHs/Gh1C1k4YNG+MxPdgqwZiBMWrDSfiEHX99z5mYRz5ZceLWe
uOW1dI4h8fJ5BT4P9zSi60eBwl11st9lpNValnLwMHPXpkdT6iAxvCz1oTQN
5wcit4eRdc7ec+rUnal1UPUTx4KlNESOf/58hnhY+oYXt4W+ozN24VOfOT2I
c//z590tNjTFd0Xk63yDq/DNHY/V6OC9F43LPcfBj06v1CO63xA+96/1WXU6
rK4MJFwkvsKsTsbtLwdecQKndmhRqKVbyuSQ/Ln45j5Fpi8fe36Mh8XLkrnk
lptAjT0XThu0XlcRL7aMeGpE3DHwzLLBo1z4nI3wNDzKQ1jhoJDuDD5uTV8R
G0Lq6JmF00ZWulAweudVMSbFAdtllcJvdjcaX9yJMyYey9ZyC5PmYPd4clcw
txt2IhX6s/Vb0GmXkG6SxkR1gn3qsads9IXmCCv9qkUztytoTJwGLckiXiHZ
b5UbNBKfjddi2Sn+1jzibo36b2uIN9w4YaKi2YxIIQmRDeuYMDI0UmirZcPs
aQAvTrQaax4O6YgFduJmDavivQ0XLS5x2Q9ozSg4tV165RUyd9cnyInksWGp
tFv487Nq7D0qXvdkTQdOLzNgriF56JehcZbbJxqkGWHMKTNYGDJoznmgxwXD
pi9cek4DNs0Kc9kcTUdufaeqiSkHgmpj76Q38pG1ZKmR/Q8eXuR6bmoxYOGQ
2KKnnto8GChGJ0TP7YH2uy82jV/LUT1613wsohvna1/Pi7LuQ0S3gsL+brJP
EpTf5t+two/cF417yrpg4F5RV0Xy25c0gWDeHwoXjQUXLBzgI5xnreF3tB/7
hGdJOYxw8XydzC7lErIPA/ND5zm9R2zp25DBVAr9L93vJAxyEBExJGQuzsCq
hfodqwtIvRt/lbHjZBe838qafZh+Fmf229NWCVJIChOPi3NkIWBh+9m/0q1w
KZ4vFRzaD7kBuk1eURtq3c8V7FbWx9qY3pSQAD5S58qFXyWfO8wovbP7BhfT
FJ8vYV7lwXG+U2TA0l5MtejUbxKrQ05gTcubIBa61QtPdbVywa1I33DtNoXD
J5Yv0Vdl4UsQ7Xfocy6uRFDzv56j4Gn+Wmf1R3L9DzTk86r4uHh1V5SYST8u
zv6rrhHBR/fAMaPz5/jgdngnxsrzECix722oKAMLbv69dreEhaSl/YJNuaRv
XS9nesGmi+ynm1EPWnqRYFZ7wCOMg2Ld+uUCJt1YsXLaXEvlPvz2FVSoKeMg
9pHfSPZ8JjL4+xiLzNiIGu68dYv0BdAMe6ByuxHKi8/seW3OgFqKYpKmKAfJ
NwVsns3qg6zzq+UpAlwcmpk3WStEoQpMQ4EJHrxmPlu+xpYPCTFVdWWhfrw6
Sn9w+W43wp6zDlkd7APrW9vo1w5SRzY1ZZX5dUBZcORWwf5eGMfKvufs4CDc
bVdjQACZr2j2B9XNeiE164Ofqi4Hmv3rdcVWkTw5d87ukU88qFCJa17V92Fa
h8qq0hkUHttssi4+x0LTztiDs7a0wtSsqaiVeLRtrZukCwu3ZO6+Ob21FU/W
GYhmxzTDXEHwlfNBJkZjQ2Yt+8hGL3/fEffuZozPtxuL8GDi2rGLKzTJeUk9
tEbvVxeZy+Kp7ZbEI74kf91LfP1PKuaUai9iObHemoEcrFygn9FKrkud2smj
KZE+urV/ZsAADztr6hZE6rPQ4Bo8f4h4OCVRXUJc9ZjbHa1dLJw4J/B6ugsN
XiWZYc1NfQhyzVK6t46L0izaQfqabmwZfnbhq3Qffsz/YzvlDQfxXmuEphO3
U7Cv3EO8/syczNxCku96V+dczehD1jQG5+hhLiazmyqu76AQOKIo5xtJh5fR
txPG3iy4pJos9b7Nxf55lbcOR9FR0VEqUUF85vuo2jLilhd+X2ol88X25zcn
65s54Mtvp2Lq6biSxzepvs9Dzr14rQn3XhTKHBC771OPjq1LGHTin9ONdczJ
vP3TXnTpiG893CYC0v/sa8LJsSPKN3MZKA4uFHQYYSOsr+vyofAGRA4nNhxt
p4MxIra1ZysHtXLGaS3Eb3HPP4wjPhc/g+qIh5QMntCIIX1+xN+DsyJ6MWNh
om4fVY8r22YrfiV9evG94afidXTc5qunX7nyCjVQKu0mLp6Zn+dKnBWlcW+a
7yu0bv3yJ0q2B9JPfef0UGwIaN7ICTzJg3zrX915IRRyxMdfNr4i/aB49Fdq
Wz/Mgy+WKN6lYKMYyD1I3KyGI5xEXG5zLvOWIgM2ts/sNb+xIJzxTDuEzFvD
jyJKp1xqxollSmHuekycFHm3urmMjepmUqaJX3TI3plL/N3tRd6fiJs9e+xV
f40HN4eDChbyvfDZYbReZ3cdimzcp2/Q4IFz96XyPGUalOkxXrli7hhY5fx+
VJ2Hk/bpUrrEFzcmmc+XcMcqqw02C0m/8zK+5pkomUM4Wl6RUWp82L59GxP3
kI/T725KJ9/kw3r2NsYdMoeIGQQVviI+qVVZxyQu1MRSViN9x9YKxcKscQ6k
P1ICU7ZRMDv24HsJOcfygzqHDkSSeaPZUX9XOgejk2IfLY7SkaPiqaZLXCtu
hd8M4iesbYwy7OhQvzCks7W6GVnz+nufujDRd+LcbdFCNuzle+OrFzVgY/JL
abdHdBgaSE0Z3EP2V3P2I1PiobJeZ9WJr7fKTRUk/VpM3wHFDdwGbI/PnEmf
wQDXZ4/zoQ0c7Jl//XBQSB1OvsuTXmxPg79Mq/K5bA6+TF11aC5xlTkDZ5qP
kj74VHKrH3GZ5DtexxuaIX3dfCj9AhNlbW+3Litg43upaH++eT3+RMpsEid1
z15CkH09nIMzZhO9ahb12B/8tdWc+P5FG3RdiXuapIwUkzlTX2uxsK83G8/K
tvgVreLhpR5NWNOnBx5+fmE7ZDl4fijZPPUGD/y3WWW2V3sw4s6nSlZwMHWA
+dyWeIzX5ptXh9hIO6X/u+IJD03LtV+9EiRzUmS949gohXXbEOkmwQMtsjdX
RawXwkc1DPuIL8l7R1MhLmS36dTtJb2wDCjzOHCrGVLLduS57CH5e+hrwEQJ
G13B754nGdZhev5rjw7QkGn9c69FEQfCxZfrVpD9tbnYZKuUNg1+9+oSdxD3
tbrukMluROiEwhN3fwYMf8W8fSrIwe0n85brTlQhLPTrVtvPnfjKPv37uRmZ
+579jh6d2Qw160s+MSJM3L14TmbKdzbWZr/aWV5ajeknNDozae24sc06ISiW
i5AjE4Y3izvg9+Tlug3HehHwXaLE0IQDrcjzn88U1mH9mO+aRZdp+KHx8HsR
2UemM7S01Ejfu3NU4FMB2a+5ot2Gv/t6cavz7+4AA5JfZxbff6PUg92fjwsq
0yowKeU6ftWhDb0c3bINBT3ghbgMP+9jo7K1s3jv2mrQbUwfZdj87/nPw5cu
DlwEy4TtivDkw7v6WeI9YT6W/rKLSFTk4py2VNGVR1xs/dTU/UmXDt8eebMf
6+OQyW9dVXSMrL+mgkzfABshRs6XRzy6Ub/lYYSNNB/j+q9rVyd2okSTZ75F
1BGLP28Us8/gYZlO5zxVqheL3ns+yDFo+M/nGP/13OO/ft7j//T5xn/9XtOe
k+FUkm4/nGtnNPoebEd6RvAqrw/78WyBp9WYUj+0Of47Iq62Y+PRXaa9uQfQ
Xj0zOEaewiGmkJPLXDaWBkfK70loR+aJi1t1hDrRe0rPaRrJ/2fVZlenWXEw
O+UKP2qI5IdnVwez5vJAf7Opb9poDyRj5ZSSVpC+mqVc5WJAQ9vxezssn7oj
Zaxs75GNPIRLdDyv2kLDpcUMh/OG7giKtqvcuPg75vM/yL6e34Png4GSi2+y
IR/teD66qQXyFgbBCwaZSDucZd4Sysb4jkkzIRGSrzRTcnrvs7BGc0WXWlkr
jKNWOcbGUmC49ZYPx3Whe2SOqoeLMzwwkH7rE4XWpc5S4ge5GD96RCNlKRNL
8tdsFCBuEaVoLWrORfyo9OuT4kwUMlZ0WtMpvPjTcMV+cRf8d2ZP8f15Ghqb
5+xPJvND/BnbB55FPDzU3LPFtaQPTFmN7g/EI4X+6nOJf4oRyA//3Pd/UXan
YTW979vAE01ImkhKgyaUUpJQZ6SUKaFQKFSaNdEkJCRSUYkmQ6MkJEMhDUrR
PM/t3bTnXVIoynP/Xjwvvy/+rxzHR4fdWuu+r+s6l73XRmvERhv5djbSZh4G
qsZR8DD71u4yRT+IFK43F+HlosYo/vdRYzaESgpjdK6M4KCv9mN14tkXDfu+
Eef65807eHUE3SGrQxLqyL5Qf9vzKJmCn2wuQ/mIH3YedRk0/8HG4ctPl92Q
pmNT6aflA4wOBPIHzy4lrlk2n/58GR0Nq1PZ4SMdMBXRzI6ksLAi+vNiMZdB
XApi7XZtLMRO/V+ty9e04h3vklwNlUHk7TDMOrGSiXdnrp36TPzS601rLxG/
vp/v2A7i7+/qJwof4eDNKqekJeIUtA1OmXwe8ULOaROVOSv6sZ2bcWG8cgTX
BJ9a/g1nYsUpceVxuX5srto3eeHLCBQMVn+zuM6E149mJ0WS+y87/xtUtejD
V54ngvX/HKGumTs7o8BFsnv/UoEPbKR8yD4jUkwDz3ZtOydynrMEe0JvfyR9
PXz3IdEyGlKfVvkdS2YjaIf5q2t1FJzp05bafP8sPOZZqTu/bEWLmu861ulB
KPgarT+ziIk1+0ItFz1vxebXJnGfnQZhrfNLvJa45vAnSyNHLqkzJSlWon3g
aS4x0PV1wN6urJvu+WS/8/zoosyOQFjJboduVAt4DQOdjIn/UeZnqxPfa7Qw
zvtmC+7VOTmESZJ54/PNrWutKXhhdDZnbbwP3DdGiB/YysQD8zm21U1sdJ6d
ymuV4+JN3Zo5XqZMhNwP3vSslY2mqe92t8jxV9q9KRRYQupP66BwUV4fIpdp
CbIdnOGqbnmqy5iD+QJXBR/4MVBQEKF40qMPSvRPW34Ql8//wP1LvNU6JGXn
mT6s9GImezzmYpFla8zXhF5csBfuCjx9AhNaS6+2iZKcE++v/b/v5yj2Nrpu
JkfD61Fdg81iXNgF8X8NuMSGOxTPq6ykofyEesNCUZK3R4uMU2woEBMuW/jw
pQ+yC/gHB16R/ZggZPxrOamzS0T/dJA+s8whO1q3gIPEhA85mrIsZG4uvcMX
Pogg547glqtciH8trUtqIL/P5i1BU80ncd+x605iGRvBConnHpvQcCFIw/FS
eivsT3cYHyNu/+GYzd3tNLzYv2rgxEOSWxKG5tQv4KCtUGhtkx0Fqd9mFgk0
+6CkQuLOsjzSb9bfFBidouFDT26fmyELSlN7un4WUDGaUWTVMENDpE/RmiIj
FgKSjwouesbGVFq35/hHCnQ9XP/0rT0LBTv7xkSLFkxPch4UFQ1ganzCMtWE
9C+7DXdW72vBfHGLWZ73A3Dq/D0cTtzO+JTX/FgOrm1U3PY7vx99Gj4HfZme
SLRuD2RtbwJbvCS+r4gKq45PzUoJJGfxqNC2Gzfh0tp170WIH7nQ8cGJuPze
+Pr2MhZc33SsWEUbgLNOo0ZS60tI7OGTmnTowJlzjJteRUPYc9t+9vZjcv3P
7vtRdKoDp5pWV7QVDiGyf2ymjHiwzbMTh8m8f1xxxK64h4pVh+7c/XT8PFy/
MnvmHyJ1yrQoMYCHi/Kddx6uaObiw6WfrvKHSR13k7ogOYcLr87WnmDiRySv
KDJNuADr47MEsk+jhFdpJvM6ocl8nubAZi5MElz39cpyoBfT0XDjAx1H3TfX
1RDf8nHN9UjisynFL9+9p6NZPGOObyAXF7vmlq9n9KLy1175Su9TiMmZflys
XIdI1zcWHqspMJS8NfNhCQs86+/dyCN9vIxv1rhiqBcbqhRTLK1OYVd0Ik/6
wxYse0G77zgwAKlTHxKnNzLxo+rr0uYcLuyP/VkiE96LvqtXE8/+tccgs/CQ
x2kOVEL9+hf8YSDsrFfLIVKPGZ2OL1oPkRw7p/7ozJo+qHxUO627whFzozyT
DDdx8HvbRdV9+xhI8j1159KLXgT3aJsuYHCx59HvmgsLerEl59laaqUtfisF
jEXbc/DU7qpv1F1Szz7SxyzUR0l+FfePsBpF4VefgHGdHlTx3/i5Y2oflqy+
nbD9MhfRhqWGLapcyHya/mrtRa53+q+S6NhRnN6mt/fdu26M7eK/7HbPBPRz
/svnk/Wvsi/15WpjGq7PdsZ8S2zF4dhhuUrKKHoG2y9aynWDYvFj0UC/GprX
tpmvI/lz16dVP/8tpGPfWr/Djwo6kF3HWrHkFRd1nE8i+ed6wbNzp79arD0+
beARaFbgQCJMqGTBCB30Mu7n3fN7oPdCp/uG6ShE50g1fbDsgdniHrnL/vvJ
9ehdO2owikp9/l9tJ3vgxztn8dj+A/huFC/2aX4DVmxKWWBa2Ylz15r6T0qQ
upLzruUiWUd7Avff372BvO7CqiRx9jGUfdbXpNZw0CI4Mr3IqB/K+XmJxkLu
qD0Tb5D2hoOLxwVd4d6PgPKqkU9KHshnWLF2zXQg/6JyLy/fMCzLmjXqbzCg
/bshnz6Hg9LjTZRAGzqy/9ll2Qx3omFVso6GGQe8fwsdJ68wsN4vPsyurA86
9XtqI/VG8UMpR/TamR7QD85VyZs8gKR7xhYvH9ai67nNox4hCh4zpaxlFVhY
fVtdSUOfA6pNzr8SbQoqrzLG6S+9ofdxfu4dGnndQsdK034WRIQs+PtITpg3
VRIeSjz1lCYPP/EzMTdv6BJvX+zQnl3NQd7lxcV+pv1wKRkz36vtjoMnDFVl
pbmo0vrya2sqGzdPum5+6EXDS/pB/oXEH9buN5xDvJ7TSvl1hgbFXRktGj5s
9PAsqfD8Tepe4u4Iscxz4NW4s3PHWi6E7okf9WOyccGIIdS0gQ4TzXPuh4lX
529a9pq4u46MZ5AeHY+X686X8OTA32BTzum//agr5zP7Yu+Ft8rWie1iHJxx
2T95LZ2O1DOvjZIEu7EqdYUWm/jJ08XTFOLqa0wtZ4S6Ibbj7lRNKwvXXUNS
Fm8axOEKv8lhzhuUNEfqfYlqw+5vegZmLYMISTGYprEYeOPrqW9O/NeDSzHz
iYMt/OgP8Wdpvlc/kLlufojgQZYtBXcEPNT+FfpgPN177qmkAWiKifmKXKJj
ad/p3QpRLMRbh964kjiAv7PH8m9fpKMu5XtM2y0WvgWqX7eZT3Ktt1sLm+Sa
CRHXvuIpZ4hkrrrjOshBFl94/e16FjqjD6nMPTSMxtDzPkeI3/35UdqS+Mpt
9HYb62Gkhv84FbSSjR/5OW+TTal4E/XPLiUpAJ4XNUOLNzch+5nzR/s3VBR8
a1gfe4+JA5kLvY2IG2b3C6wk3hbu1ZdJvOqVv3VIHAdlmzfYL33RD32jHwJ/
2z1hp2BRdYDMdZpMRXlaAA1Tm+faKnu2oeqQsp0z8c9XV6/eGkhD7M1XIeFn
2sj+5lqPTrOhe3hKP96LgpTuXpNoQ198PnBRoZ/kfIpY1D8eAy5urU1Mc81i
Yc9l8Zla4j6L2zeWbOHiON91lbJMFhZ6b1okqUN+/p7pjzln++CUtPlY2rgT
+A9Zh3/czwF9OsaGksvAZpuL5oJ3+nHiZ01uHfGH6huVFZ4xUOEuf/hIbD8c
tjqe/vGIi3uJO499/N/nRe45BER7nAB/bf0a10QOZjquq759z0TJV8ZoSMQA
sswcdwUTzw393f2LOG+0l4HKDeJpu+V81diI+CLvlruVivgSahQ3OACJdos1
53mxsTbe+cxdkuPuuj4xutzNxZOw3TEDxKUfvFGUEOHCf/uqiRriStfeNq44
z4XKgzTtkcFe7KP9vVNkcQo2Pg/yXGPZGDI5G7/DfwT7hH/HUQOasFZL3/wi
8ath488fEU+RdfxtHNSEbfc35SYEsXF7U5e2+BgFm0f4U/y8zoG61iU3yrkT
bTI2L2irhlGzNYZ19Q4Dtz2nLXa5dqJoJ9vGcfUwZk70328gnnUk9L4fWU/f
nmvMiCdS8aXUXEXsVRAEK/admWltAtPIbIY6ZwAqgde2XbnERNALW9/gtiac
qB7OleMdQMaD6kQv4rne62YlD3HwTkeXOl+SAlcNhew9P7xQ90mn51NOE7qk
Dfa/ZZM8lWHQso3M28+3zKnfSnzpUaXUQOLbhJxDrIm/HT4unZTDgvf7b6pr
QgZQZS/weU16Jv5tWVB2p4EKvxWPAt2E6bAOjnDi2cmC02b62YJ6KjLFjZo4
pI+8/ylX9NqchXM7NvNOPWDhQqrcfFRTsbxtsjWHGoz0uol5KbZkbhyodiuP
50Dp3/lW5wmSI028VPKIp486qs67y8HqE7m6opMMbD01fNVKkOSgR2L/Rqv7
wH+Ux+28uAuyvuz1t7Diwpu/RW88hAPxqk/BZ98woEzNTbYn/u7WCl6dCxxs
MZfjXfGW1H/lqbTqjVw8u/VMMdelD3ezC7xZT5zwzFO59sC1WngeD8xynktB
lbzEmzUrWZDhSROWPkrmCpaoTNjKPnhGKWQ20Rxw89c2g171JlwI/75Y6jkV
pzpjbYYTmaj7HiZ7i8wV6UlKK7LIXCG1/2jo93/22AiD2/GOHITZvVeVJMf5
zKi9edNlCnhKyopDXLmw2XLqBpu/DzINgqLuWg6Qas2I+V1L6q+C48bD/jQs
XyDvMs+5DR3Te/v4v3HBsFOtUtjRi6OGdh8Wfj6OsuSjDut/jMBKfUbvygQT
z65Y1CfN5cAy6XzrKpdRHOyx2Dex8H/vC3WX+CW0F8L0yw5qi0luGjzS/TiA
jbsa36ifF9HwtZIvt/zJKN65G35NiuzGvbR430D1rcgVtpeVvMfGul+f/+bd
HIG60cigQnUTZkX3faj+N4p5ysdDXlG7wPPwf/cxXhv+132P/3q/x399zuX/
en/jv77PheYtv9pHmYt6/+dKEtVsXFdP+TaHQoO8y87EdmvSB+tceT6EcXBi
KasorIKBxguSsfRUFtSqFryeu5PMjZnOe5JsHiJuUinm0U0arrAVp3LJut+f
c+V5/QZSr6s2oKuDBq5pmsGBcyws21O0v2QfBzUNDGnHUhbUzZZOU59ysD5n
TVHnQy6m54okmFWwQLZ1rkQeB5nx2fJqJHcFL92brFfIwZ1F13SeVnGhvu9l
7dKdoxD4TC9xsOPA1EHUejiei7bfF71Ya0ahLCqwZx+pG7xd4TvyZQfxeXGF
boLmazyeXFJFucPFT75Z9XtOXKxwvNt7T5wN/kv8s1FJDMTw+FguOcsGd7ty
ngqdg3xtt6eyaQwITvkP2waykeq/9c4LJgfvs2lbNch+Cb7cXu25eBQZMTPZ
H/1GMVZ19nJ3JR1az5/FdP8lfSKL59KrhxyIvVp2K/EbHcqaNsdv/CN5IlY3
a9djUsc3SKVJufRgzepbMrJzRzBf2FciSZzkF4aZqMbvJmz94sKTKjYAa4+h
TZrBTNjnPZdS+9UEagbXaAVxgZWWo4eIL9decvotl4Muzoi4yTQLo7ZHLSUq
hxHQOvFLaYaN+YZ5HWkmdHwZEdh8OrYTBxLkJTL/snHMpHkswJgO/i2H31Ju
dEJZQHj7+jVcHE03urdMaBTSz2QlT3qNYklC/Fqzl70YUUxa0Gc3Al/+ovVF
O5konf/49vXXvdB+8TpT9MQI+HjDeL13MbH6Z5R2HslhagP7PO6T/bbzdUR7
O+mftuI2K+eItWBOn65ubPIAbH6o/NW3YMJFMyrsBvGuw05+bcSnmQ1RSsQ1
aHdPRm5ng3n08oD9imHsPmv0LO/wV+T6dz2v6WVjlpV79totCmoUzoZs/u2L
oGfhZqHE+08tO9ZIfF3b2DyZaV/kZLw7GveqG1t9dGbr64exo9DBegWpn22v
J0ysbJsR1HusWdV4ANWiW8bfujHhAGcz2WPNSDKZu1BgO+mvukJNXsQ79fQ1
bnmTOadJ69MeBSZcX+y/0fWLzLNPNExPM9ioczZ2thilYa4Oy6kbHeCh06Qs
iXd2trlzuSQvm4ZNHjPsgEYA41pSChfh66LdVkZzIehUp74ohByPWay6STAH
aZ881mdlcLG/evtzM91R3Eh1NtM/zyE/909zXSYXnePWzxOJlxVcV7tJ8leo
gcDFk9c44DGLveVcwwA5euPHcgx4JTwbENJkg+PSVXu1mINgXvnIKHkGei6V
eEcTN22hqbcSj5LesV9eiY199Is5CTFD6Nq16ZbtTAWMV0S67Wtk44thQCTn
PgX7996OqNnhhwf7ornRxJWTNM/mEd/0vuSrnqkfLG7ZqyR0sRDXNNknV8TB
2Lie874nJB+/CQjQMOFg+iO7UpzMU95u1nNkV45CMaPtmwE4KGYnfHkXxkVM
096rKxRInZ21oEpMcrBMQMdvvxgb754s10yfN4LVKb7G9qR+8DFtN3wn+3JL
etfaqFP9eGevYS9DXFv6Vt4Yye1GftU5h47341V4BlderA9BzMLlBsEjeLaL
7+isDRMn9BNaLzc3QG/ggdl8fip0dTjS5Q1k3f4o/L2mpQEvnvwVP0ZcosSu
MJv4dIz/O+6TVoy5/YjY5jCImx/3Zt0XYULY7JpjxHQtTGVc53XJUaD1lffh
cmkWhA6n/Fj4txY9/dH9G+UpsFh912lmGQsbuD3hXVZ0OFy56/nnAwuf3T3K
PwZx4CLvcWHZlxb0J58X1Z8cQLHExOS0NhNRHV/tu6pb0BxRKnvn5wC69ljN
u0XcMDNjV+YUHZFc3tO3l7FhVuxtW/6S5G3bT1FSO8k6Ov1US3WKg3HzvF0V
dWQ+eEmtObSLjdBFPundxFdfoV7XqueiUHlvnXEQF17P3zvfFSK5dkAt+RnJ
a/YX7N40f+Lga5bWxiVkXtlY7D5vw9QgxrYudKUT77fd7eNAfC2vyIU504MI
qHnv95Xk6ujijhOiiiwYnH9Z82wF6VsBnWeuKjdjtdxO1wa1AQSouT6Q8WPC
e+HmtatVmknOERNRWDWAVaG7OLzE85f+KXo8SoXsWK3V9Ao6PFxDEs8cZGHm
zJ3lxgfqsEfHWGzLRC+qNpdZafiykP/60e+OBcPomdKOFaIysD1nKnPYjo07
rkuna+rqcNIjSiizrgeV00eMXci8ZTmqf/I16TPsnuKpK7tG8W8wsb0rYRR7
2wI7XDQ6sNmrV8LowRD0Uj60bH7KQIRbaXbfHC7i9ZbqZ2xjI8HrR6rV5RHU
1hZvZoyxYaK8xV5pMcn7peG6MyUdeJzPCrhHYyLyXfT5Ci0OYg5Oyr0g+zN3
14pqvrZasP5GjvfI9qPUSyfEypQFqQ/p1G3fOHjN4DPY5cfCvTf78u65DKE0
g99/ppaF7OWDofSlJA/q3toY3lKA5uK0mgIy/1g+OtGveY4GiQHntnOn2rBO
yWCzQ8YoPgzqte2K78YLAXuK84JteFT4skmkgQ2vZv/f5y/R8Ki+mTJ9sw3s
1qyikxVkfeT0+o/v7ccGt5v7vzi7w2CtsXRHHxub+j2XKZbSIF4j8mrLjXZs
2XXsoXoTB6Enmxfd0O2HXo9j9ZcKN8yzvSxeqMHFG0fVXzZ0Nga0qZuOrqPD
2WLkYhqp9z6KGnVv5Umf6xwf+FlOh5q25flq8qebwlNjuT8s8LAWnXv6gKyz
JNfRcAYHWiXurNwRFkLK87plYoeR17O10JLMJ/xG76LuV7Hx+6zrWFkfOW7p
xc2OslzM+zWYkZNDco/yAmFaDA2L7a74fJ7bDok35i8ihYeQc/prTnYnAxu0
2C4TK7m4LDyW6F1O+qG88qMjjTREScZKH/tAx/TIETHOTxYyn65dqpFC5pHy
DnE7Cy6yHiSIhJ4mc4Dq3VbJ8wz4fPSpK+Jl4N/dFKtXK9gQ/6ej01DAQbuU
sogNyadsh7KUllfkfJi/v/3aYBR3KCsvbbIZwJeDfJWbbOmoHH4jYBjAglz5
Qa1ltgNITJ/IeEf87a0PrdeJywRJWnzzJ3OFcvoxIx4uko4VjjgIsUA9Mnqg
zYvUR1Opiz+HOTBRt+bOrWAiYCDjHI249IgN9EY4yLZKtcklbnTXNVRoTzdG
LP+2tOQP45TSYbPhQQZuuO4yuF9M8vUqudeeP6ko8SowXn2FCc+TQRrLiado
Ff/TIs7juoNjQFxhPPp8HJnD6r8G6jEFWAj81nv+pcUgimt/bsrOJOuq++4D
t28jMPUqNG8sb0aFl2nLB+KbL3sVVBBvyPt9V6eiGcptrz577CDn00C1UXjZ
KC4V+Rv1Bo7CuIkx1LaTAmvl7VZy62g4k6lgJfmFCUVfpTWvd1GQsW/vVDLx
AMXof3bE6fvyzt7ypyNPuaNeoIGFv7HL80VI3yvI1pY+NtiMXPsCr+KrZC7a
Qtl/yZoJvcI4iW7i1u4Jy/8SX78kI9edeKFMaESkIRv3/7Z7KM0bhoy+pdWe
G9Woee4f6/uEDfkwiS/XSikQPyoZ12pyFue+H2p/Qtw+F/37iCfCvyx4+1ms
Zm53ekZvx19mvndiyBA4bVnuE68ZcBBZl/SrrAly+V/U7vymQtzgV3NwGBMS
87JbzpaT8199c7yeuO2O4ZXOxD9szF33VI2DNtuWddNzGdgfFKrIf6kHEa8a
FVQK2HBUmvnlxk/Dm/kfEyhPW3Cu0LhwE/ElCnnzKol37Bn+vO1ZCw5fihlu
CGSh7s9+HXcyt/8VNttXd52LxyOLMo8zGMj3sWCLPmLDR0tHcCcvF5vW3/q3
hcnADiODpGjiOXuXFcYRb/ylar2GrCuHbYbHvAY5WJMkbO5bzMTli8dr6/IH
EVmW3cOzggEqzXbBLIuFnE0G18deDkLlkYF+mCwDZqO7T7wifueeKmWM9Kfv
9+9ML3QYgpLGTbk/qZ/B77SOfpSfA0+1xQs2O1Lwt0jk4PtJH/S5x2nGEp+9
VCzHR9zvt6j7iQkfDFkLBdrr0qAmkpzCIn20QinIpG0ZB2u/xB7+qDKM6elz
U1vGGNj4VH4z15mNjbdT05NUhxFk9fVhEXFz4cu0jf97X8edZ/mPxLlIqJPb
V36VjeGr7W8ZWjT0rOfTUwjlwGj9jStrjpL989x43+8YKrYul5dYTNw4NaGc
aUvm2ZZ1AxbEb48snf/hVQdu35MP4KEO4XjUiL/ZXQZOYmO9SXI9FDYkbZS6
RkHsZHxG+BQTe/MZneZJ9bAwv3ur6yoFkyPdu5KIS6bpVzGWt0D/zzOW+6MB
WKxxt8rbw8RO/06jb7x1sEj57tCvQIHnSEDFOXLcn1b+06ifU4dO15f5j4g7
vlvoeYO4cg53vyiZ9788EHfbTeZyn8cBSb6pbMix4kLHk5vBpxlgYHpqANqU
M7znTzBxVWR1lFdKM/iHjb+HEZcSPH7EmfjMqdQXrzSpMC+qKTifT0NoZNje
n+IsfP1N1xKV7cbbVjVp04xhCGzkedXWzcAKVVpF7YpucK8kl5QTl8jrOa7Q
w8CJ1+wMVjIXP9zeNN6I5GJD9P2QPefYSDmpfUZMkYuTLlsOHvzAhmbVDquO
YhrcomuiVhKfU/tRMJ54Us7fx5c+0VAsoDjZ5TIC99rlmtRMMg+l6Z0PaGUj
88ZudY+0FvCL3y0oGxwAd5Xh8Zsbmdgi8nMti/jSlGuneIYGEH3m3Rt/4m5P
LJN27+yBKX3DgPP0MPq8awc9F5Hr6XpmbcrROqS7Xkzl7evFqi88UddIThWT
O9ltWjSAb8eTjl29TYemXuiz0HssSOfXqErO1mG75OsvZsd7IHiL3/TQCxZ2
Bmz75xzHRlBbZ4Ua6TPW5ys572lcuBQaBHeebIUaO7vu3NZByCTcnHguzYTY
h98lL8kcZhkx9bRkJRtPP8jXTK8bwWnLeXRNSQ7sMsRXVeXRwbvJN3RMqxvt
/yJrTifSsOr9xwH+AywUb5nRqdzMgfwbCS2WTR1oo6azQgO9yNpUq8Y6y4LN
0LqUhdkc/EgdT9syysRxWzvOJZFB3FLIk2Ols7C9fNs+q89UsE880VQpC8ay
meRXiokk/zs3eT+JG4Hiu6i5Puwmcv0oLkWzo3jhXxdRN/j/v3eVYvhf9z3+
6/0e//U5l/96vsf/9f7Gf32P7YY1Hn+/XxyF01OvXS/7u2F2z+rTxUvmyNe7
qjDgM4qr7yNfpk9143r8vvPu0rsRLSO/3diXA7n7ieoVqkzkvl/hmytIxcQy
O5Ek9Ubk/Xi/MmsdFfVxT5J6y5g4Fa60QSWjHxTbG6FKnBFk6DzTep7KBLWG
p6psHht7h47oyzuSfnokxey4XSBWxToHSi5hQ6lfnMk8QEWz3+35U2MBaGAW
5+750o4j6wPWb/cYwpOIdP5V7xmYJ/ucJRTfDo8/ByyeHBzCw6UPF/OUMzDa
LPFmlSUbqSJTCjethnFdn939YH4NvvVsX1k3xsFSm7jxvN99CBRUSbWDK6Zi
zS/7pJH813B0oKOXiX8eUddMBgbwZslwTRU5Xy9/Od4/1M3EpijO+dJusp8+
Jta9Is5avTSrK7Yf+jqpra2KnhheGTpY+ILMaTUfLvWVcxFdy5NisGMU9+a8
ZM2S9WZt82Tw4ifSN0blOtK3j6KXXjBRu4SDnivfqcMHKegfYYhMRPogT3uC
9580F9WXEjwSSN/5sLRLdXcgDTJvE+LeLufi+/em3n3pbLQ9/Gp0ksytkRcF
HbfPcmBroiQ91tuH6tt127/FusDERWrZdl82Gn+Y6eYxh5FtniE2aNEAmWfj
IcLEE9+8c/7EGEaR8bUOvd0NWL1Ylm4Q8b/nqvzzNGaR+YdeYCjcehnT/1Zr
8Ge2Iatzza4n/YNwnen7soPOQP9gt0s68T6D+JKfxKknopZpEne4LHbqbiAH
8QEv594Y7od8QxbDc6kX9kqXrzhd0wnp2LF3cqbD2PT769xdJKcGHjejCjZ0
InxE6KLKjmEUZglo0IibC/Dd2tzHxb1pqTtT8r3YHRBxJLDrKJZ7/5ivQ+Zi
xxfSj77Vkv1r0PLvyrsBLPdP/+REvFZDbW50HRNrY6V0Q0mdst5p1nKjk42M
wYdSpbcpCPCoHDoq7gfFmzExNHorrljmdUmGDeJhzn69L3xMmEzN0d1CfERU
bKr08iC2d17/TiU+a3pbQaaKAykxBu26eT8ms+7eXmTqjj6fEv5Hthzc/NnW
f66O5Czj+WknSK6NDlXpDyFuoPNEcLyWAfniM8sFSQ5+WyX64uYQG+m0mpEm
0gev6N4tNKj1xcbr8uo+l2nYJMrqCDZh4cmAQUOhDgcLu7RPFITTMKLW+tXP
jIUW1lyBC7oc6N+4Uxa5gYt3zUJ7V3j2oeTCkuXelU64Ts+U9SJ//0nH/X7j
ZgZweLYiy7YXB7K1ImuJD9E0tVwNGPDyW1fHPdGLT6eK62dI7rt50mdXRiLJ
j6NXc6sDT4BPWH+iWJvUia1Xf1n9YYP55Dij6CQdixP+rdPV4eLIdb0KiRk2
HCr4lpicpiNi/57Vf4LZWCT3WSSfS4F54qxS0ulz8PMy9BIkc8Xgd3PNS2Fs
vDcVtBVYQ8OW7ummHcTT7X+8OnOFDZusiaPnNGiYlzxn5NdrMn+JuZn99upF
mbODtIenPfy9wh0M6snPyZ5/P3SehuqNk+faQ9ow4zF/7RLi4V1M6BO/+NeB
Rze4Dd4fuIPR1mSfUnikYiQpEAsp2Jb+0wt/g/Lrf33sg8uazcJ1T0dg+DCS
p9ufCcaqrUrllX3YollmtTNvBCePdilYBTJRqv8jSIzsN5Mlnz/1VVJge882
WNb5LHRjMtcafmtG4kG90tFAsv4u9/oa25D5YSZH4wPxKhk7T42gAYRZMmo0
id946de65R8Hp2Wlr/D29KHVQabKPdwFLivX7P63vRlpYk8bN24k/47gq1qd
M0xwx8rbvmxrxuPbrfNX6g3gye5Zi0jiQ2PZY0v7WVDyL5QvODmId65uu+BR
CO33mYiXaYeo7IBP/rIh7E9Z/q26lQEtoVPylOXtOCyRXn2E+Ppc3QUjxFsy
BqOMK1iYU2lVrJNOhZSk5I95E0E4CmvJeQuZqBRXP5FF5ujclGUeHGEulnC3
nVcRZuLveFz4rtdsHAhTnd67iIvzaebhMYlcdF8fXuSa1YuNkb9yXn07AaXq
lpNifFxoJ90qK97LRnIxNa7u0Qjmdr/N/zOPizgZLQEX4nFxQ/GjD8n5fsW/
dqyH9MfSMdbNlb3YwnQ9HPDnKH6u3eDWFFuPoYuu7/ivkP3Lt+iY1jQTBR5X
LMp+cbHCJC1jG7cH6zUjgr5Y2GBJ+D3tz6faUUqZKb+xZQiGkTuDn39loHy+
UZNXFxeBk+GrL6v1wv2kg7Hi5mPgl/e49XAvB/5JZzysUsj+VZzR19jaj/tW
bk1fdnFxWsN4/ZhxH9Teb3DseOuIGE37Jy65HFwIE3pW+I/8HoxD6x02DeJK
0ne1o4qjUK1p8H9wvwdxm95PtIpaQ/yq0dxjPhx43Dx1KJXss53y1h93ao9i
lRx1d+ejUUQtMM6zSu6GvHuSHH/JNjgtjpOavsJF2M6zjYvJ/uu4u1zh1w0W
au75+71ljqK47fztmAXk5z3e/DSbkIf3lmfapeR6mLmcS/YWpiFppHb8wpcW
+Le63BJ4OgoZ+rr9Uje6IdW88cgUywgpcokluqTfWZ7+u/tHDxPtzFHbsf4B
VGqEbFNOGcXBOt+6ZxndeBgR9bjuuTHytp6RW+3HRvXWh4rJ3GEsfjlz+ZBd
A1zFwCqLHsVSURdJkxIyP4Ql56jZmKJ6/fWnT8+Poq5tf6P2SDe8Rmy7fFR3
YsG5K+ESixqgfuNkssebThhEtyysJP1eqFE7iELhgpKq/OLdclLnOwarRBOO
Iq1LZVv4fS7Kpo0lA5/0wtA0IJfecQKe/zY061dy8dyXG/d0Xy+MjgRZexra
YcWlLgGro92olrp5VvXtMC5b53DOjZAc9tc8fgnZv0dK7DM1S0bQlYd3jxKa
8VyrTvf8AzZ28q8KWpQ7gg3H7dLOmjUjZUylR/DKKMbEnN1ut3eDJ5nKmvvC
DDzXQ2t5petwUevR8ihVCo736xtlLWXh4ay/uATpO76zck3CSf34KxBixG/p
icy3yr85xRw8zreVyCf1PGaNCOPU2CDudaC5h/iq4PZd3sQfHN9z+v3oICR9
0nyXnecgwkHKOZLSD/7Iiw3uAl7QrVh4yEGIzAn5NyLMHEk9Ft5fIiAyivsm
m99um89B836jLZXErxzw991P3Or355gvjWQ+SDy0zv8+BfHcG0at2/1g9uX5
Hf2NXMw18ZWev5gDL+cZvvh7dGS0Jb7aSXzpE07zTuLNQY/sDe7TMazWNTIQ
ygU7vzXBu4Ocf9VZeQP+U7h63CTMOoENb1ehcx7XR0DfFnPtwIcmOIS+lHIj
bpFKDfxCvKWNHfP6YxMWnohwSMxmQa7XflduCRV8PWqTOTnBSD4WX5L/ogMR
PO+mw/qH4EG/VlBKcqI677bS9cS3xrvsMSWe7Rxu20rc3mJVhLsyB0L7s5fZ
m1IwENQfUq3pgyfgYVVs70O+6tShWxEjcHY8M3bxFBMHz/ayBcm+zVCpixUh
/lyEqa1L3KzNNbSljIuJDu9Xrod68aLnp85snB2G5lN/txziYPfmne9lSxi4
wpf5Y8XPfvDdbu8oJ/7WWImv9xMDx61eWNRN9OPOth6OuxUbPnP2jMxKUGE4
Jlhvccwf34/WzubqNWHwiwzjZAEVBTJ5Wbr3Sa5ZtXhwLfHSj8MaysTtlWUP
mBMvTfDqEChlo4LTekk6h4L97LG+28/98Kl6auQuWQ9ulUNn5u5iQv6EpOJh
Byo8Fv/hzyaeX8pS3k787sNPvjxkjl4+k58uIMbBtfwnUulHKDDd8+D2iac+
uJV8OKyE1D3rdb0yB91HsTq329SG1IXBNyy1B91cRJrW/GwkvuTEPtEM4kMe
YZxRsp58hycLf4v04W/+v3n+rg7oS0tWl97EQQ6lPbjSgoE0heaTBc960SYh
e2AN8ePX3XYK7CNzTnzvVb7nvTi94YJE3D0upL490Dv6tBcqnhPL5w2fwL0D
mwUrv3DwRHiOg+xpFgoeSc+13DGEC4PW9ALiRgtO5/U4seDQcjM/23QIfcVd
+W9zWFD11I+9U0yOU0jw8LqUYDwarJUJjaFh7782Fc89LHRmby7z2ciB09Cx
S3a3aeDtPNvNIv7padi5j8RbOp9pq5G5PI7b5v7ZuhfZF+5/y460A4RUIluS
2ChYPFEgljwCb7l6zXtCzcg5u1yVQXy1IW+jO3FtOcf70/ObkZ9vesSviQ0r
Gcatb/coaAq2UL5u5IdrUv2tfFs7QEkpde3MHoLeMp929WwG8ocjWsKIP732
cenSJ0OwHLyptYy4Xp6mavYr0scd7pi9fE3Wg3PKbX0Hsi+CT6Q6ownJVysm
1ryj4l3XuQGee0zMTZok3bMJYjS1dBfib67XbOIkMLFqW4Pk2UEOHswLrNAR
70e6Al/xRYYr+Ftl8ns5zdhrnXF94MYAXDYO/+45yERda3+OHfG2w/7t6cSN
nyo8GiM+nzK3IL78f5/fkr55mjkAKe/FDWmC+TA0kSvjedeDZYm6a12XjeBf
elFPtzwTEzKSqtvf9CDUbeE1ttQI5ml1ad4mvnhH4sKjZD6x2SJxZccNKuKj
Dla83ROExqTSnpfnuEgR+Nsp9ZeD76MDSXdnyb4QuDlbRtwju/juEeJDEYv/
GZK+Ov2prn2tGxexnyReRvL1wfnpw55EVQc4FUR9lxXlwv+2+Ptt59n4qv/y
qLYUDXXM8GWaxEe+b4gOI34t99nfLuJRNov+qD8gc8VXzjej1F5Eyj7S5Mac
wJxlX+S3ZddB6bDi9+M7KVg0WbU/eiEL89fFBVUMcNHWXSAzubQXHZ8+3q10
OgqZkBYJ87ktyI+uKjgePwCVoKCCq5ZMrGd9HMmc4EJ3STvbc6IHEsVHdv1J
tcHmLKND7XoclDStXnTQlAHv6thnM1d64XTdcujkbi4+CF5b8WFbH1Su5I/L
vXDEZcG3E0K7OWi8viPjViwDTanycrsX9cP+U3iA4ZJRnPtxrvjlyx4sDHy6
7bnpITixLxxqKqODZy49JnaaBb3uP16HSR/aoPiw500+yZ3Szyqag7rxoo0V
b1dlCGtmYq3wWjJPPPCRT2KwYWRi8i95Pf0/P1fyX/c9/uv9Hv/1OZf/er7H
fz3X9P96f2NN17jIE+MBPDVRFwvcS0dN2p6dT7xY4B9e6tY+0Yvnj56t+Okz
gne/bi8Rt2bCwqXLNftbB5Jnx13esIdwOF5A/9YdBn6NXM2YjWaDpsIT3tBF
gcQPPrfF9LN4rOCnm07mhIDd62ZCV3Fx4jmjLJTFRfNH9fkJplz8dqXv2W9K
zvtwkEGlMgNKOl4nQsi8MX6QPwbqXJis1nypyCH5aqVs9ATpj1PhzIpV//t/
m4OHv7HpXGhIR0w7k3o+HXCQZrWTifqCn6VxJ0mdr7YsHCd+WHG/8/HdTPI6
4o/7TlNxIKcg3p78nstdig6nOI7g7tE3C0/rNCHqduJGrcFGXFb0dxa4ScXU
N3mtU5lMfJz7qkDMoQE/3Q8GhdRTMDl0v0xpgInGej6FBacbkPrI8833Bgrs
9hxWzaMyEenB78v/qgOFjgZxWZQhFFm8+OpA+u82Xe9uSTIn7FgfrBQmwsGb
zzemdRPocDoyIKBGPIHa0/CFONPsUSKdOK/K16/uN2hwP5PrNWvOQrxr28/T
GziY5NqEqmhxMLEZS/OVGJgpT7r3mqcXXccTjHYSv1LzyXUvOY88mid9ZOb2
QubtL1NF0neDLmOjdgQb6lms38smOLAaFh/O9eBA4eiONdliTLBF3sSUNpLj
S0rf4ktc0NthV50oE2MRTV03yHEHf38+4l1Ph9aMse6bOWz4lahMx5M52EDk
6cVPj0iO2NX6pSqVC1lu8LmSDDbWJaTtziMuupxVHU7czLbVZSlxr/Xtskvi
GVgic+Gzhzcb0XuuLJ8e5mBGaTSfnkLqWrvlYVYVE8nKedJtTwewdrClo5b4
w6wuylXibPOta+tyBqCQtaAieZIDqUNS4wck2FCh8zV1C42gpt97t+5JNl5E
Z2RIPhzGOXn90j8H63Aj2f7RUeKLK45klhJfUPC4YrtNHQ6t6/03530jFISm
tI/6U8H/lDc2K5eJCsaF76Kh9WRuyfhy5iIFOlVqHzP/kPo/7nVEIqwequ+4
eRziUvzrHlwg3kh5ek/+FBd7HrySU8vnYFbI2NbYkAlendGTBqtIfrHQCgvk
Z8BtmUxWR0QPRDO6BH6qcaAqNXluKx8DV032HBS+2oO6mekDYb2DsPh1O1hp
AwOxfOb+1qQ+xZnLUKxB8v6snjV7Nfn3o/bvvdxHR6q66dP/PWfQq3Gw4PIa
DpT6dngKUehwkQhRe3q6BRohNuqXKweQk6ng37uViQ99YmPnzjRhTsiTxfn1
VIyXTgldjmFiiZhe0SKvJuz+KXP8L/HmNOljrsRH1PRO+2ZwsOx2zbTrMOlz
bxue/ZwcQKqkmvDxTWykeN8W6f4+BAeD75f8pqtwnKpes5q4v0c/a3qM5Ee1
N8du/6iC/FS5y2rfNnRHi86UVw5iOickfAOpczmn9y41OD6EJVm8j2gXGChQ
0NGOU2bjTars6mabIeyJVEifOs9A7uZljzyV2Fjxor96vRsLH6y/LlsdzAEj
LG58OIyLI1unX7oNsnHrJzNVuZUGsYsP1CY62uHELL+lS7znX0DXxhYarp9c
x97X2g61vqfqqeMNOLlug9t2SSoC620FGN+YsJHeMWeTax2K+F7paG0mc+C7
zs+OoizcPaAjvdGtDmriJQ6exFOq+n5YEj+sJ6t+KqkdJ7WEBz8fGoLTtPFt
3jJy3bb+47lYMYTLSr7uJoUM7B1cU2NsxkauZILm5roh6JgGe+gWM0Apkf6t
vYsN4fbUct/zdNQe5K+vaWLhZvRbodfhHNx/KOO983/f77BQsmUijwGRr3SL
ruR+cBxq7wgQH33roPL7GQPXCmtb3yb0Yzvly+0ZaxboX5NqP5wh6+Rz96Xl
IVwozX18sraegym/1Pl+V1nQHo/5uOnuEFLmv+wsJK6y/Ij+auJLXip+CIof
wvS9xANzU0id3mmwayiSC8OIzo0bSL+5ErvubHo7G+bnFiWnPaJBeraYdmxR
O8Q6t1d9JB7lYWsr9piG6WNzQkQXt4Ph88dydUkjcuucL//vOTo14cfSOp8y
obKtf5NLZi32Xr5UyBvdj8n927ab67LwmGmkMpVRiyUBxRLCMeR4UpMUFYhX
/1Uwr69rhs3IyaK84AGs0VEXfH2EiZ9Gnrw6Bg2QHyviO/eBgqsKkr/X05nY
kTKpeKGmBceEleg9vwagY/giZaU2mbtyAoxibtTio/a8W1qN/XDVG3u6bw0L
DXIRxh2/m8CpqK39LjaAh3fkwiWCmfhbG2Wry1uHwSbn3d0FfVC3lHqlSs5v
daPGdbUVXARuiKsrnDOK5Y6hujwkB5zf9uLRSUs2NgydEb5iPQyT4Q62iVgN
drWaZ5+ubsYT+XseQoED+HIjsz3Sholbn2gJ25QakEQ9Jc67pxMHX/duyFZh
Y1+nZqW5PhMi8zLPGdaRfBNfcV9Rlotvtzu3XN8+CkfVOQbvrXrIenbeWZKz
H4/n5vIxSN48/LVHP0iFC/O13p+b3Mnv+d6o7HksC7XJ8tfGpAYwFpAgz0mP
w/fJ67FDEaQuS6TvTN9O+ujq69fM3rMQYp8z708VCxXvBHR5eAdxfkD+fl/w
K9Qnmv9VucCFeEHXqKkUFyXzV4kO7iC5omjr6JyVbHxOLdz26uYQxmSMG/rb
KlC5xCdRqqYHh3Zb/lwqN4KEqfiGzUpMyNzyUKsQ7cacee4fJR4P416Y6uRY
JwND+8q65Mj8xa1eJxdWS3Jm8iunqrcDyCp98ubA0kH0nSiQX1FJxy2Hg5fL
37KgtjY4M4pKA5+UWKdhMAuysR+puWQ/pCdcc+q8P4wwWcmmPetI3++3F75P
+v1sVtShNyltkAoOzU/oHsSHTNGnsQwGNrzm/KgLJHW4qWVVqBET9lLtF3nN
qVgWJ/SrfYQO3ZvfpcYWsdF20kjJ5ykHcoxXyossu5BmlOWc4jYMHtmpd3fI
/g55aRpac52Dezza5iqBTPj92bXmSA8V1wa05dOvNcLvV9Jg4TEqViZ9u9lU
wERApEz348o66Hyus6qzpMDj0JM2rfksnNw3LPTgSx0qRIcXLdxPwVwqbY0s
8UXeslVVSr1IvtbyUW3jCNydytUVdJhQSMw/fL+fA3uvcwrKpSzsUyhdc2Hd
ML6umAzOIb5R4Ovg/94PG6fhkqKiPYxg+VMzYo+ZSC/Y5h0oxEHTmvcZVkbk
+s8c93qhxIFam7Bw7DgdzyL9QmI396DzznrBCuITej7LOcT9Tfe8nNzSg/3r
d3AcjzPgUJ6gfGU/G56iseuTmjkIUft1cSqI5MWPhbsY25mofXmuL+AgFVtU
Rx/PJ/VauejHwtUmTJzcvm2PghUVx0R2OVWOjeCU1Pw0pR9MlC/f2P+Vl4Pf
z17df/COrJeV4a4bl3BgenGmnL6Di7LWVJS+ZSLCYPv7IkkOzOqHxFKJZxre
eP3IjgVbqxS9B34cRK/dcZ/3Ehe/rpfmZ7zmQPrE6vJURRa4T19wVeMHUTpG
iY4jHtJoxnuc+NFl3y5djBvEO+elUz4NHNhabysdDmdhQtDd9G7yEK5/P7P0
iwsbpTdLuzVLh7Fh68eF9kfq8eJ5aF438ezztSMRxJ0KZW2UjtajcVH7s2Uq
jZB202f5r6Vizsujx6jlTGRmduRtUm9ApNweT9UCCiykw+90MZlgPthd/o74
Xtkfyo7EVf5tolcS37fycrZyLQeGSrLhbmSd75d81KBwfgjmvy9qXRhh49DP
f4viB2i46HKA9k24A/2UlxV3iK8K7xQd/Z8HVHI0RDpQKks7sDNkCE0Glt/9
YhiQOjccxKvFxvYhzTcv9bmYyDI+k0DOZ3yMlQB/Fh3i77e3lxE/xrJd1UH8
g2ncqTziYv0anqq5zRDPTe596zqANE/9Bhk7Mq81lZ9fHEDm5IzveaadFCwM
unmFv5+Jh+6sq3f8G3ButJpPiLjyMf3V0sTZnRdiH57lYMtG3fMFWkxI8Oz/
zpCj4v72wXvt8mxMVgyLbb48BP7lKTdPRlZg+MOvOeXEx8cuCVJDh7BTzc44
NaICxaPJnDLNNjQ279lakTGIcT2B74XTDNjf3Ry9/PQgJnnGCzf8oKNn/sJN
MaSvnl3WsdHAaRCXAioWFpL1HM/UumFCXOVbQYiqEQ1XO41V58qzkKR8V+ys
7P+e83hLjucw6aOWzdUlJQz8pYTpnJnqx2yXyDZR4tbRlhFzShl4G7dEsGS6
H18wsv/+gwZEuxuPPmSTefqRI6e7g4nE30zt/q+1MPGv89eUILlO5qhBsywL
C33l6QPVtdhwsPftd3EKFAp3M0eIPzcSaNLz7UbcB7c9Dz4Ow+qZyc+9TAZS
g9Y7Lkzmgjlgth6kftuG0dTfe5A8M3PkmizxKqWH3IvEm8W/RpzyZCPIvS7H
MoaOk+++pQr0sbBOrijoRBQHQ8fOcMLSOXj7jW/xAMktlvzHGZ/ZA3hgelo4
nviXE4wKRZJzqtfnbvLgDECq3/Km5+J+FG2IC5YpHwHzR3FRwVUy9wa2tlRt
GAbj/PwPe6cYiJg9NGc/ed35DnE3mbrD8IzauaTxN4PM/yNWAsQLVO/RvQ+y
8XT5nI88/zg4kD29FU2k/ljo1p0g+eX0Ij631yS/mO1VjHk5rxfDX3xPnSNe
GS3pKaLCwLiPR4I4fy+ODobc8+1vxIIfNgo6EVTQvj90/E3y2s2k6Z+tSbWQ
T23zV8ruh9grGu3iOhbWO4kwMonbRqXvjCP+a1fpojPED5922moc3YwtEVLH
Yo8OoMhyg0fqKSbCq0LO2zQ2oEPvGO3PPCpWWPduXdZI5uRdzq2mZS2IuR/z
omd8AAk/N0a8J3VY7e2JOOfLtXDXVOi8PdSPvtLTqxzVWLBQm+wRDWzCYdWO
944tVKQcuHyZN5rUNZF39sP36sBzNsa1ZG8vts6orJOJZMEu0JaqsJCDhhRH
yVYncj13LHf5ITKK25Ibt50h+cl4MHxSrHIE5nOc1b7mNUPDO+nQkpomSL3a
JCQ0Q0XT871PRS4zcWLIWbbKpgELhR+86zPvgEFAnM+rPWwMGqYekA7iQqrC
7Xa+7ijC5l+YGLgx+p/vx/iv+x7/9X6P//qcy3893+O/nmv6X9/n8n+9v6G4
qEA8jORQyj67c0Nknn3Z4HjXM42NsI1ff9xv+d//H32KvKTXjRIdjbnLzdfh
vOnaOd9qR8lcr3lEwKQbi9fONbb8pwNvc9tSzVYOoi5KRdbcZ0FD/WCYyrch
XHr4pG5ObwMmeH5tfzGfit718aM76pmw6vsYbyhAxah20aHUJBrUY8s17PhZ
CE8q73k/wcb3T2c1i89RsC1YdlDcyReeLTM8afM4CNV/PW/ciQLjtsqA9zy+
eJX20bLteTdKA8r1S+uGwdks4hEywcCBn7y3/Xm6sWlarFkrZRhZiw7+Fmxn
oHCwq033DRuOL8vzz4jQcLc/UtOqvgWBvj0akr0c7IrdNdkr1w/30eMGnza5
wfvlZPRxOpkfbh3WNx8g1+eZi0B++DCuTzfbrCQuc8f7gguVBaGjfkvcrw4j
OlUqYHwRFymfmiNqPvTh5OkxrvYnZ+g3Cc7I3OVC93hyaaMPF6oej9UddUhe
kD/1/gRxa79tV1t9ubisMNEuuIGNlfWh/FtI376ylc/+9+4+mN0KSKj+7oir
rbIay8gc13H9Xs4mknf+fPXpFb3fD9ruCG1d4ifzpG+lE88q0MjfmNSPBv0t
9+JJ7tYQXeWSIdGHCX5RMb/rDmgp6bvz/Twbd9QXX+WRHIH8pP63Qz8bIDV8
1/cTccty44PKEiMYVwh6MUVyYPeLlCL9OywEmG3siCTzv/3H2S/tYrEYGdEr
psW1YX6Cw0Kz9kE0CtMO/CB1OO3UG97z8W3wCQt6GEPccF2OTg9x8xoH1q+F
XPg31rOLSvowfcRD3a3DGcdPTQaNU6go25DZmbuEjrQTLwIuWbDgdtBCuJ9K
xfcHsXe0l9KxeH3KWD3xrHll1TuWcuFzL26NYW4fPHXsc/4edEbn87Imp91k
39nK3ypx4eBC9xAzMpAL+4cdzD2mLDhcc8FeJw5yHVbHX/Lngjfte2B6FQfM
Bfl8QWb9YPYJfNkOd1TyilWtCO8A1WRh5iqyjrOG5IYMUhhQk44Y8LjWgXNF
+xc1fx1CtUxo8BHiYu0rGu3I3O93qLlJNKcPXSKOtxbscMaOpDK+pIscFCe/
lXCxZkLKR0FjJpQKn32ls6eIZ9pFKt+3YmLeRZP9lItUvOXx71fP5YDXak22
YGg/+M4kLFuW44H2Q6nvXMoZCHiU5pZyk42s77Y/IiY52F1UKnO3mgGbjB8f
pMkcP331bUvyLzLXxlb8SzfjIk9ZZMOanX1wejD7taHfERJqbpFXSF/euj5Y
6zXJ4Xtn6zRr51Bwd9xuTxlxxR9nb6SS15ly8lZVn0eBs8lZT+pHcr7UfBK7
j/Vj8ymn7Weq3KGjJSja94oKge0VqetmaPB7G99pa8TC6wUybhLPqIhiF7jY
TtGg+eyHkoQh6S+JpWY6czlw89XbY+dMgdTWuz0DQr7o5y5YbD9F5uFx5z83
FdnoWene1752BLcGTv9NIu4RkefqSfKT6apdHUrrRsBdelNFV3oU3/6ltTQ+
6UH2rRbeTKo1RoQfOQR9ZkNk0bLKlj00rC4RsPz4uRUfhxokrYm/ln47q0s8
sfFd4+6yVsi1Lw61IHPs7UWt0wb6/QiMfz15vdcN5U9CPhtSB3D86aZtkWSe
y/G6Xnovg4XlaQE9vxkDgJiYZHAuHbyuVP3wbBYGR8+s3NlF5h/qmRhX5X4k
eQ7VHT7uBs/6QMsZzw4sDet9e+TTEKqWP3Gd84iBGOX/R9l5x1P5/n8caUip
KMquhLQQZdUrDStpGNk7QkWSFEolo0FIiHahUkhLIcpK9t6OcY6zj0qI1O/6
/PH7sz++/z4f53Hc57qu9/v1et3u+7rqt4T6tiP59HmrZMKXj3wK5Nxj4EqQ
1trt1Vw8nDthk72zB6VxW00zHjmi89e7mLdPW7Dib1HHI/dB6IPf4swCJrzW
u6WXpbcQ/UoLfeM6iM7bszskFjJxN9KT8ZTUaVxVSm3w4gHwnW6puHg1AWFD
qe9Yie2Q8fB0Otw4hDkCPxncWwy8aP0bpEL42LNr5UKE95bpi8xPJT6u/fOv
Zg+iTwEfnV/N6McNK5MQV24guJcZe11VOKi5Gn+fS+qntzaTKk3mw8XAzm72
Bg7usd0KY4h+Whfv2p8lxYPVMcW6Yi7RO/r6ZUp8PXglJiRvo2kHhlbN1m42
yU1TV2/o/2BhZd4v0dY8KjafM5hZQfjVWRnO376zsIpTcHIm4eGOonfC/Xmg
rd8U7DjZRfxFzF/hdaZw2T5xl/GhAesPzEisOdWPkRMH/S9mEV99XzvW8RoP
esZLcmaWdZF+1ThHutkA11vsJAaZNMjulbtfz2NiHd+ty/V8HKQ9VOkZID5C
tDjXzbyoG+6PNj0tph9Eie0P/9SjHBT2cLd6iDLxKalfQryBgs7uKd54Dxc/
Japp55b3ICt4ekCj3x76Th+9HyRy4C00QUt/wkTG5squ87YDuPf+csXGqzy8
W9xrfLCCXL+K4qm0BYbYOM9Bs9Oei+8yW/8ev8WByI3RYzf5mOjLnXj9jc3D
DT3B2ytndyGM+36TsL0sLhvcUMvfw4Legk/157w5GNn968Yf0t+KLKWK+Ut4
xEevCD7mSHRZ0uKXsIQ2Uo56TxZ8JH0ibNG+YiMWhjbPjLOaGMTeG2t7zpwm
fiZfMjWa3YUc9ztWMlUmMEgQYVX4kv6pr7WkOJTkX6EkG99LXGxlGlTTAsnn
PXKmM7+R7+9rGri+ZzcuRFBHD6lzkCMbnxaxngHPRxvdnZR6EPHUWcatlwfx
5RJHFigQ/3BD1iytXAUyD+KqFYivWMQp2eOl1YVtqR+Ol55SQ/b70YFlSvVQ
Wmloch4dmP+ifG6uMhtin79L7p3Lw3rjlN+eX7qhuiT+PSvQGnrvor8EzeQh
sv3KJsGmboQ9Plus/d0amovP6XRNcXGFb84bWVo3hn5HBloO26BKeIdY/NsB
XNqtWDYdS0eQHv1nchILVXIVFmon2WiUy14n9YMKDV7/61nH6yHhOiRe783G
3li192/KqDjAf5v/d0gdjDssNGS7eJD+JKwUo9IFecYPUROXdTi2ZFlO0u0a
uCqvcZMUokAsPULHbjkLW3M/xdueJn3shmcHH60P83Y6SbCX+mHuVhzP4uPC
S6hISn4r+fvCOT0JgTRYLNxplkr49ZlBtn1b2JDeUHaMdZIGaekptZh2DpJb
9sV1K/dhlk7B0hMBPpDMeeq4ieT53GNr6E+Ij9N7d/0jQ50Hp4H3JYv/y49z
L6QpPeDiWPXzExobeZhxSJihvoCLkpDLF0yJP1lsnJs8/eEwjvZHnCh242DW
8uAQZQ4D6ZTAsc1+FNB3fkpoIHw4z2GjF+FFe+xNKIT7rKeovHrPxSexDXWx
nj1wnjy9TFTdGZKqI6VzytgYFpbz3LFvGHV//qiZ1bZgufLsDaOkDz9+ouDC
2DuMV5u3yrGrW9D5cf2o9g0WhpVurWES/6/6NmlxxNoQFN3uzF11tR1H+man
3q0h+ht5ROVkGgO6Up7ZGVfaYVemxnYh/GILoyGK8KeZifONv5A6Dsmft9Gw
D/NNNFaLbT6CPwrTvXkGVDTUJSqZCTCxTMqj/+kJNh5ct3Vp2UXFVUUd93p+
JlKm7RScCd9hpza6mujqy7OzJWeN9GLppMDPhtneUP5ZMTfa+7/3i37uUazl
IPJPg6ZYJMlB7RtYpwjn5ganUGs4OOmmRveOYMJp94xVYv+9L/l1rIVfmoID
1F3VU3LHscDmgciXxCZ8ZiZ+LHUagMKvP5MprkykZ16imhBOEW6ajiA8fepi
5nPCddedFt//g43+014xikEUFFfaf5byPYEzPbp6m4lPkGp8LT/1h+TMmRfi
A7QGMeVVY2dEuPxt8Rbdv0xslhvok9YeBCNbozx0Fhdu3hJbU2p6cSUhUPKX
ihfai+Vc7PW5WLKI2hFL6vhCun+pM8n9b5O36ewmPOU8S2gv4T7BJhvefaPD
cLjnasZZLvjuLrXs6e2Bqa628rENbrhnJtSc78AB5UrkXrdWBjoNDMunNYh/
F5s3WUX4zX3bpB8R/svw14F0TQqGRGt30N9xMC8xc2GhZx+ERQ2ON84+iqzm
1XMP8jGwbcQxykaGDdtdQS8FXnGg085np8nPgNjVw+pthJvpBTrvIXyOYuGK
fZps1Fjt0aZq9MPN//346Oog0ISmbns6MXBI4VTtEnM2jEoSS781cdBbFzXL
wJmBoW30SwmEf5i+fEavmQO/HEOZfat4aF/8OKEkoRujQzkDseWWSE+ViztC
/JY+1+GpuQUN9b1co8O8BlzVHlp/nvCZuq8bnxP+bk7bQNVIA9Yde+H+jcy7
/2qDBaukKJg7nX/yhORxpN4J+uhW2g2b8bmuTGka7M/9ChhZwUSjtNwJ+fJu
pFYqLzosQ8NOxd+rdFcyISB79nfOJBtz56SrNJF6S9PKfiC97QScB0+nOm9u
hUNO+KNzTwZhdfVUW/QvMl6FJXd6CR/88Mm8kPB6uY4NgYQ7a4/oc/NIP1k3
ki54kvTlNedyDkU5Q3YkKPT2ojYY3G+YabF4CBUyRh/OkXz0ylDsuBzhH1fL
HBAnvPvaAfcEwncWH5a428KCJeXN6I8EkqN1FlWXXzkD5xnXBNseDGK++pDe
5GIGjrTvH7xHY6FQIv3NxP1BHHx98UYI4dcv7dtkRfjTPY2fXU+xUVjU8nT7
Dwr2WRosHAoPREqRWXWLOhfzPnCMs6bYqJ3UPZ7qRkf+phYOjfALTnkzOYRL
XGlr2OFOB13e/4B0FReq8hqlP4x6IHjUPM6zyxHGIol/Cyc4+B25NlFJng3D
e7Ljd5RpqMv+rFRHuMrnZd6HCQ+RUU4xXE3D0+bWeo4R8Qkpfn//mHZDWc1K
PkvnAMze9GSqH27AYrM39EazflQ5uMvH5zNRSVt/SzaUhzw287QZtQuVwuMO
sQtNwN0l/TPJvAcpEnPPuu2i4dwLVse0DhNyT5y6Y9bywF1w/on9pW4sTL4V
QJlvCV+F0PETuznIuy9EsYpjQHLvouwKgT6UZ720P9FB8mFldf5plR7s3L1E
w8nCATGyc6R8NhEdlzmvKbWNgWvPC+rCj/Qg2nLLsoQoHmKNZlhfre2CEbMs
NqbSEGK1N0VfpnChdTx0vV0YFxf7rIVTrdj4vfJeUMJfHhTrMkzlBv5/f4yy
rf+67/Gv5z3+9Z7Lv/b3+Ne+pv86z+Vf59j+r/c3vqqs+GjX04+xxKmox4vp
uDj7cOduMxb2S1+t/ZbKgeeFC8LnSpg46Re7PTJ5AIzW3akmR4ivepzjeXQ+
E+1PpM2VSimIEkx1s+6oxYIFLaM3X3dj8G9v3YaHLDDrm+dfCSDjPL04dPwH
B4sOTNb4MZhYv3/jwJHFTNDCLmw7nM+GUtrDm8ULiY9a1L8unXxeyrzzt8Mo
B/b6A17BTCasXbuTBQk/GyTuNfWNXFc4A4ZDhJ9fKGq1uhOTnW/S3ZypeHZz
P532kgGjfJV4BdNOnDC2+q3tTUVSVkjYx3cMrObzfeEzoxFVRXk3am/1I3ej
xFr7+0zo559UuxrNxospZ66sKQ1n56c2L69rQPimA+8/G7DBTBX5vkiZisqf
NhasR1WIX3JdT8CQjQ0RPXtWrqbid/6Oh/ufV+G03MNOQ+I7RR/eNG6eyYT/
/YlhtxwKMsY8rARsGOCGKFkG7WXD9ZFsxdcG8rnkAnAJLz1+5cV/52Q30HbO
kmrkYExgU1DUMi7MhB2XL0xj4ydk25newySPuiznHWsF3/Mfr3NLB3FA3fps
3wgDPFMX6hffVryvCqqWLhvEq3Flp0LCwwyrl97dxkVfFS2llOSPrdrrDkqz
6HjzyKnMuqUd7T2e8QHfhtDZ9c1mLqmzFV+6Ogrq2xEvrzetziM56OEpt0+E
x98tfXxkPRd3DUbC+Vls/FHm19TXomN6fk206lcuWGFfVaLceNBsHp6WS+eh
r0HCYD/pP2Zdp8eFCJcIsfjT/JiHof3XhVz0uOgKd35SIMdBcFPLQ68SOoaO
d975sr4X3t15j6wu0rA01f1OrRMT0cL+oQvX9qIlu/l23AUakt+mRtoQzix2
VHzjSIWLu641heQ9SovKpQ/BxA++5D04sbABmzdcnNO3sh+PRFkV+hVMVKkv
Pui+qAE6q9W6LRT60XP4k5404eNew/So82yImBzyWkz63TwL9sO9uxrAtzDW
eP56NkTbqff+fhiC1pmWhTUHKjDa8nzfZsIHflF83hYMIciuosnfugJrU1KK
srLJev/m/7XnPgfCXdwB6i0uTh3tfeKm2QoV3vELEZmDKNUx1e4gumMWg5G1
Gq2YsWfhYW7GIMx6HHOEJhmYkqeEtFA4sG20/lhXxsLi7tag+1uoeOqftlfx
KQNSIuzXlqFsXNOc9J3P4SCQf2qF0HMGPMaXW46fZSOxUPruTC7pg3Pnn/Rm
sqGc9a294McwMtdmOuza3449fL56/z0fZdTqeH2khAb9vTPsIu804bDElNBN
wkNPFcx2+ETD67mJ42r3mnA/Ru3hHbM+yL2Sp2c309A9b+5jxetkPEd/HdWS
qIf/9s/vep9QoHpG7PhyLhNWOSn5IeL1WL/+UesFwvcumvFuK+HWu84sY6ty
sHPxqJqoMgOW1+x0fs/vgdO84wGadA6++T4ffN7PgvGG4GmZCCo0te4s/z7M
QcDuN6HZFBYY0rqGURepCNvKml3lyEW6sUriZzLOU+suV90VY+JRWdYWunYz
5JLP3JLKGcCpMr5cPmMmcjJKv8lqNUPyXmyxbvYA1iffFDQi/GaN7qMMB+Kf
7iosWXuVil+VGjNt3tVAcLdk+XdxNt7w7Xg3ZjUEvdLhFUJapah5+ypqtgTR
V6Gc8/sPDkE+ptO4SacUa9ZfKlMxI37GfqVDcioDfRvyOcu1+rC+TeOrD5kf
gcUHZjj/ZOFOscC0dT4VBqf35A4Rbi5T3qU8zkL2mSNG04VUjCt/j6Apc3F7
oxB7eSsbW8XK5o3x0xF/YcYHvdY2zGeI3k8IGEL7oN77ZtLHRE8WdzY2tSGg
f+PaQyeGsDru2TLNfKJ7lZGNc8j4fMswPce4wwGrOKtcYx4T2QP7FTWzBmD0
bee5uGg66nnXaioSWLjaIRO3+dkA+MZLlAUIZz37dMefcIO3QsdySV6S9hw6
LmbKw5fobRc2JPOwVHB0RJrSBPfeL+JK4QNIuHhTVuAgEyHHdrDfEr7y/LZR
f8KD92//zrBiYqv5j1XdF8g67Hr6rW89DbfmpMZK2jfg/P5fjTl0Fu4HFrll
XR2Ect/8oGj+ArxntHb3E35ByqntwrVBhGc2W7wVKYBdsV3Nr2Y25pw8tGsy
cRjx1iWqYZRW6Kl/sszYRnQ7hJJpPZ+K0ZlOc181fkFQ8btJc+IPz5/92ntA
mw52iuC6MdcOrDZLZ5eScY/PuSxxu3YQ7GfOd4JmFyOZ//xDuXds9MnOzaiR
GMadTfaft4w0Y1unB9/MPBbGvEOOjN0fwLYA8XXU1c9QEfVIfFM8F0Xbb6wR
c+ciITdGUXg+mbdfGWn8T+oRsa+nXvcbBbOd23e7tzGxw6tPI4Fc/1yjC6na
N4YRS5e7nNrR+s/nMXJkdGXnmJA8oqybZW5OcsAUY9MtQ8Y/n/c4K/B1YYQj
B2eH1gZ6JnIxWBj24N4aHoqfq+6q31yLyW2vV5/S7EURfWKvjRcLP723quuT
fFHFNmfKVXJh+th2dpkxD1KVOhNHe2pwmhf8dvu8PgSesvD9bcSCWIJZvLM0
B++fZH2Z4cfFo7AS18NLeDA1GVVcxqlFJHXmTi07Cr7P1xhVnc1C7seVHpfi
OSgVl1o3eJuJa9eDltF1B0g/zrg38yIHmRHC0/vdmPgjkxAR97AfOhnF47X+
vbjuZrPs+k0aVi57aaXrQ3z+ffaxbW0cKM8QNb51n4VYBaca/z6Sa0M/5q6T
58LmnMDdta/Z0CpUHNbNGkbfKZ3XVOJjJRD9oJD42MPCN3esUqHBzyak1VuD
AxwK/Gu7mYH7B36VLzPpwen5TXwPOzrQ3xKk3WNMRcjfAaHwxwyoJgX0xWzg
wkO1SsOEx0ZcVlnloR10pCv4zBUN5YBuQilqNmWi1KPJT9SL6EzXZNnOsi4M
LHForWum4r2UJlt8goFjcma+CUFsdPxd/InGT8OQbkPh5mf1UK27s+qKHBtv
GxR1roUMofiFsNYbpzJoZq8rvku48uUAi2HCKXx+02dcy5AdmPysJpGDnn4v
a5OnTCy88/u3iv0AIsxGY0brB7G4rNhCeAMDyY3f4mTHWEij/pzZ1DCISg2H
xdGEDw+WmHoRXll+NXp8Hxc/w0Mjoo5ykPLzdXjpFQaiB04nLpZoRdGPLPuc
lEGMZXf7JfxhYOOEelo84VmOt+ZzCTepf1V5jnDFjMCwPC0uFjKN2loXkfx5
Q+z4jtt0mIx9b/q5qBP38+fbVtpQ8fnn9ZpfLxiocPJ8/1KsE4XWkRIGtlRI
LpKO3JnNwFF5mTMTC7gwWFn1lUNyjxfNlcOZN4xx9aFxSXMuzr+wlb99kuR4
3TL5L/cY2C3d3SpE+PEUfw97wtPbZpTJEz74kaqvQvpegdr3Vs+7HFx/Y+wZ
SvzpK8NVsTM+UvDKpGJXlf8wtMMD3ksRPZJvlZRZVUTBbqdfUaaEd/rv5W/g
MJE59P7RrVcDGJhYFbYvho5bziWdKTdZKFLYL+Sg3YD54mt7qZv7MXheZiOl
mOjOazvhLsKXN9ReXanVD6f4nCvVhNO0C1eeP8SGZXpi77kXVFzZ0jrpVF6L
s+9ub1bewsbyPTfVRf4Mwf/eq0Ef2y/Yn57boEf4mH2VyWHCM28mJKs6fIHf
PiXnjuABtKe7Negeo0O6rFs7+iILc+78dszd04yicCmhr/kDSFE3fsLcxcT8
FzGWG8yaoVAj/3LO+wGMG6bPaCN8y5zi7eoMDvQlLq3zorJgFiJV0RhLxWsr
84FPx4jvCwz9+dmOjaVLv1lLdnDw+uX8Lfd9ia9gyjzWtyf9xUV/7iHC5Z+s
UqXUsVF2bENm1rlhBHhyr1VEteJv176mXmM2zjxv4s/QpGLtXJGKTwu+Yt1J
sa1VhNM6Kv6YEj4Wk/buz7yvsNZ5k7dqVwdslXxeUuWo8Fh5xSXhKgPHpysk
rjfXYgn/4LdNlhToWxd8lRRi4WJcxJIbTbUI+vhyxy8LChbVCp5YT/g+L3nX
LcocPBu5OLlMgKyPXxauj4O6MbRFbLdbJ/m9aRriAc9J3ubIT+0i45o/aa5y
gHCNd04OGwnXs1rz4Pb0EA60/7bcvIT08+NGMsVX2Kivfv40ZNswbu2+VnlD
uB0R5tGeOTFE9w2/fbiQw8CmpoYW0XntWDX0VIpLOE2sVNSXcI35M6U7iI9P
fnx2+de9VNQZybxz7/mKhqBpaWMhNtae/i2wWYr47Zifm4VcP4FerxCmQbjt
gue93ZJDKNjbuXKn0yeY8/msnRvBQSL7+Zb8Y2S9jpYX65T0Q23f7bryJC5M
to6HBBnwYDnTqqjzBg8cUdU1j5O5+Cgoum6McGk+nu+qROLDR/Umc1eTOnrn
8XpFB5mHtdT3ZUKkTpW/qTLX9CFeIYFHqaKBKrr86IHLTERFhH1JX9eHeuac
JMevRK8ZN5fdJvzkhjD69EMOHlm7PhzuI/7vUkjm3eEB3LAqvl5Icl3gOa6S
PtG/Ze/7qk+OU9GwTPB4FuFOh9j+fIRnzusOrRkjvu70BZnNx7jYUiqtLNLN
wTF5s9ytz5gYtb8lZOvXil2Xw+zcSH5x9cwaTCf5ZdXe03zthO8++UzwPuFt
Z6e3JBC+uzrsTXkUGwdzN5t/NKJBceK8ck8J8RXjwU3VHBZa5m/1F3w4COfq
btOFLoWkn3G8+glPUY8540i435q0gmSPQjyRvNVL+cpG8XBUjNqxYbyXmO0z
a2crhNY8X61/kI13z03q1vtRMbS4X2VddzUqtajGe36xkcG/TaJVgw6jviP9
e/d3QLlguZLUNAss4fyKH9RB3MLg7AUfiyFTnXRv7WM25Ifd43mlNBhtMFy6
72kTPnI09cKWsjH/WsO28P396FPVbYrrD0JMyLD8gxAuQsOoV6JFuajcaijy
U4uF3SqvHzw504i3Zs8Prmvph8CEG/1TDBOhWVbfO3PZ2PZ3wQr33zRUt2lN
HAlv/ufzGP+67/Gv5z3+9Z7Lv/b3+Ne+pv86z+Vf59j6n4rQyx+uw2FuT2ls
MgUuT5+ZPP7B/J/vbyQJOo7oV3CRvCF5w14XHlYIPuyqecQD/eOPp2lfeTBo
jr5rb9xF/HzL3bweDVyUXVmU08HDs9WPdN3XdaF4nLHEO3w9eJuqzDvEBsA2
u3LVfyMd5Vu2lKQ4s3BKONzY8E0Dnh0WuyJ8sh83vOd7uz9nYv+H5kXe+RS8
Ofhp+q7vMNSe96rpsJnYHRtyq76Mjaok7W6bxxTorHtQsTguAJQI6Zhc4g/T
d9msir9JgfgBht4O9QDkPPO2FmW3oSDZqGbHuSG8ElMcOvKarP+ylxYeJW1Y
Pirs5uw9BFXfDyWLCxiYaFx/9LIDB1GL56rltDBQ9fNr75qNFLRNKH6vz+Bi
AzNtnfi1HszZRYusWeGCmzPaePfkib8ySF3XQKGDevvnnw8/uyB4SLfLk/Bq
07aYtj46unYYadK+deHmnijXRTZcpBWdV7q8uhe3/r7KDRU5hPDzU8+Ggrho
zz5w3VOQCxmXEUf1xSxY9H35qniaC58ZisdcZnIh9OH67v/2/48Pqrfx0ubi
7/Lq5mOHe7HQAZ3j9z0Q68vdyojiwLqhfzD+NBPf7IMzT/T0I3LoxVq+aOJ/
lqhEMQgPHDabadnbj6qFcW6zBLhIZF7pDmrtRQiVsorm5oUlngYWfF/Y4D/S
Ep/mMgwTYf6BaNFWlHnuX1RSyUZggz470nkY3lotFcYirZiiacqezyXr13T+
aqtUkoey92sftnmKwmw1dymHVkSX8d6MfxjE4ema/Rk/GHBN81nwmvBHqgO8
7QWDSDpGtYklvOBamij1PQfhdvJqVW59+JNzxSeUewSPFxTs033diT81M9w4
kVRs2s43z6OKgeZLlwqU8jrhKaKoeJDwNznnPs8jfFFOdKiULQeLWnvPzxWl
4PJ06MF5FD+ISCw8Y9zVDZfr8SJuK2k4WDU6VanIhGm2yKOw1m7slpUYnLOC
hoXqWjumVjEhW27IYzzkYsak2VjrjR5w9+afuGzhgjc6PopV71gQKVxZIpjB
gWvejbc/b3Ox/VT4vL1vWUgavHlqfToHW772OAYS3vKk8Jh8EAd7Y4vH/eh9
OPuMX6hI3g+vOn1mGc0h/bz286U+WzYuXlxjZVtCwzqn+VnfZnMR7xC8OcWG
DYVQ05tCRTT8WiDqvJv0j4XF4aN3b/VBT3SD7y6zY9i2eZN+f8gwwmcae1lt
J3o/WKXcpcaB/dSO/U8jhjGlec6j15AFuwciGQr/7b+REzbj1hMuHEyDll2O
7kGguf+Y8DwXKLrPMfb4zkaJy9nP6eJ0qCh8OpDU2Y5FTpkbowh/czBvia4E
HXSlQzm93e3wLwrfuqiTjdVybvG6cRSk10WZCi4MgMFqt3fDN1rwWSTm/LjN
IA4VHtrRL0r6bWzCqr8JLbi163XmJcLT57CjZ4oxMRVdmjsngIMNe2xi40f6
4G14aGaTjh++L7ZJ3fuRg0JW1ayV5PpDRSvjV44Owp1PPcaV8D1Pqfe8CT/2
cKy+h/Bnj2S6ZvdxoXZx+qmbHKlT2wMey8vtcadvbe5WRQ4Mrhx/4vyL6LeP
zylLq27M/GWzQ5bw/fMj2xsn6BhHYraSRTdC3iqIM59zkdXxOHEirAeOumO/
xFqc4TM/404f6a/zz4S/Hyf5TMg8Xn8lh4HJx+wj1oR7ZOj3TFznoKlKL+D7
MAOHV7rxSYhxoej9NyLuVS/uZYUPHbp8GNw5qpSoB50Qrf12+9EFKj5cfyi3
vYKBR3V90XfvdGKlitjt6PNUTNZ8HkkpZ0CEFjB3L9GbbJW4sYSuHtwc2HLV
WtINa2qMdx/KaIKXjUuC2+EBCBbn1XU6MdHzRG9508MmpG80WPLIYwCVmcWH
vJyZ+GSzLsEllYUbww3lN3UGoPqNaxLCTMOmceWpSp02BJqkawYrD8HscFib
WAPJF45JfxZqt8Exhtn8UGkIhacYp6wJv3GNteSROhsF11sKrxI/H46L+r91
gnDOvTDHbxUNYWKGOpphTBy8MXtVaBEbcy6b3UlSooGPTX145DwTIuo/NDd9
ZGOwoEpqZzDRlapZ66bpXTgcOzVPxNcE73eJnfpI8qaO/9ElNVoM9FUud/qy
twc7ZZzQSri5TtUbVW1S57dGdfbv78GY4tldvbU83D7oHDi0vYv8rqe053Eb
4V2iMZ6i0AoX5+1FZvcGwWscvHbqNwOfqB+OdTXwcLX3nuGoXhec0271Mp3V
MZ4sJtA8ycH2wc5TQspsrNhQkym3hQb2aEPr/UgeGPM8n/rUd6H+057TtyYM
YWt8vLsikw31N8rTr5ppKKtJKD1Ib4JJvPYCuygu6tyPayd97YFBhWhUZZ4r
fnMtFLY7cLGDt7xgMpUDVbUzkwmCJMePGEgfZfDQX6vRLy/SBcru7Bu+U8ux
i3vu2hPy/R/8LPxVyfc/0DIPNKM1oZlCPWCbxkPdS7XpbRldWGgf9kGrfQcs
w1SW2sY3oupJyWgZpR+LfUUEFl0hOjDVJfh9Bw/88q7ZVLLupU8MXnqdfwBN
QdcjLybSIHwmujjmIxNLeloGVgyxiQ8OOnxdiIex1gedA1XdKD38sZoebY0n
SaNqZyXaoXRhl9ylG0Po/p0rmUHyqa3ZY5s337jYFigmYjDZDWvHuDQmwxb9
Y7N/95JcoNAaeVs7hg01l8Un2QbDeJbVnPi4iQeKXZawh3YXtonXvPR9qobR
3MHIkWYeih7pX27eRPzDZL7kXUU1+IrUUxQU6mGed3Zv7J4O0JRMePGKbLTK
rKXktXGhOr+69Pu6HrxSZi7jhjkg+rZdX1wiFyHWc49a5fbAgtVUay/sCpEV
YbdXveKijy/t2c0Asm4oF+UfXXLGUv+IckPiF8tGNQRnTHFxvdi1VOAwD8E3
zplf5hD/nWBY7sFPR43dQuUZke0wLph/apkD8SElb8yLoqlIfii3YuvjGjB1
xk/VtpM8Mc+pctUGcv1x6tVPtDbALEON/31uDVgfWLdlA/pQffJRsJU2Cz5V
yYtG9nMhVrQm5dXmXuhQfu5x9DqEvOjlEV5KHPzKfx0a/IeOC2nK7l7e3SAR
h2tBuGmytO9ywvW9wzbM9uqG5mCfVhfpM1kfXmQL5/WCXqn8817YYQRMfTxc
K8lF3mRccfNfLtIrj//o8+bhNSOnO0uK+I0B/7MH+Hiw3aXzXMWHh/fGE13R
FA5s6nYe4FvWh+aR7ZF5Ij6gJtHjhR5zMHBuRKxrkAlq/+Q52rcBDCZYvJQk
PMH6c4XUEPGhpYyvMd8H0CzGcnpA+qFCzfzQo4q9KHh1uTdi0h1T8UpyJos4
sOxQzi+4TYfBeNc1GqcTPsy4KE3Cra7o5rgSLjt93jec3QnHuX9tXjxgYfuM
r2su2g7AyJOb/sblAXyFZE02lrbj9QsPygLGEA62e/x9k8DA7F+rjV9/bsek
oal6I30Ivgcz06sIt0srFI8+wsFGAQvLoL99+FTWrJnm7QfFdku5RHEKYoL6
oxLFhpE2s/dC5GsmkvhGEt8soaA+p69IgvD9TpQSPcJvlRwInZbiYIe5xKqP
eynwVkjjp/v4Q6Soc3XgxCDSCmxFnHcxkBo0SXObwUZAiVygxa9BuPDVve4h
/KGXb8ILwmtHk5ysiA/s7vGR4Cc+cPSZroeI8CHQz2ok5Lv0oPOTDdvFmAab
6T8nHbYw8a5CTO23Uw9il7OFh0heY+14kSFKeFbqB2GV5SR/mCiuZBj1Yzft
71b7p0GoNJKcoW7HBb9S4KINNziQ/FIttofkPiXV4hU7CL/cvbLcl3C9H6Mu
Pwk/8EZ7QeR3DpZanvi+/Wcv7G+Mt/qs9kZC9V/71T5c+JV9kwmv58Doy9wp
nWtMLFMe0VhK+MaHp413EP6ComYbf5WJnFTR0x9buZhjNGDZvqEH1psb1+9M
ccDj7LML//SxsX/v3ftK5cMwkJHo/n27Ddf3pT4XpbDB+iVRcZ5w+b7X3k53
26B2ycgqKo+NuhUlMhffUuA/UseXNPMkWrauXyau0A5+L0v97FtD6LgiuT0n
i4GYRa6iNwg/cv4Ri024zWWRtDTCS6XefxO9zUbyj/XejTUU7FicdfHNjZNQ
XpFl3vKc+CMyYrqfuNCuu96+k+R+qeGpgrwXHAzPULmTT/i+TRUxsYRX3dS5
6CLAA+9xm4FyB+mfA0NrBPVt4EwpPfW5mI3T9zduv7llGPSFtjYd4S3IMnku
1k640PHDriOEG0TvaNKNaEFbctOXswZcNDZ6HfQz64Xil93hmlOH0DgeaLGn
gIsR/88UGTsekpXHCuXu81B/Y3vZmkIudBR70lIJ15LPCfQmPC1n+dVrpA88
nFyRt30nBYKhmju0VvijUXpmjVNyK3pXTn2abB/EjOM76w8zGSjSa2nsIfzS
pcATWh2D2D28TdmS8JDTn1KM9nBRSBku+rGtF6YrrqnmPDqEsQULTvLNa8EF
i5zwH+KDuDnLukBXmYmreUOHLgi3QPH7vbrXhJfzNRzaS/hdkSbalVEWmgNr
UnRJjpNObO54WX4aHpWeScldQ3g54ObyuYyBNTfnGebsZUPgZOPe951DqC1K
LNhF+ORDlbRDhH8pji3kEh/sfYh9NGJBP7wvv/berHMKM2b/2DX3MhduEmKF
6rtIv0/onfuhgAXxhyKeUoTbj+w8dYLw/S1Onm6FLFx137yw14yHlFWTj9X1
u6FaeejI7of7oVkYeDdQn4OZB1ItknwYsD+msv3w1l4s8wqriCRcfui3cjvh
Un0eF/PRi/f1QluOZ/EQz88tNI7sAv2vZuu3h9swHVrzR8ysBWWZiu27Nw/i
bHqONUeGicwot5m5n3hQ+XA7Y4kd8RXqavW7fLQw9KJDdP4lLlaZ3Im0VufC
vGFHZu4VFlaveNT98yEPA8cvv1uZ3IU5pyNXO1lsh9yd+/1hAWykhaVclhih
IuTy3c9rDtXDt2Xr/esRXIzbawso1vWAtuV3QGqVK0J77+7X/8DB5K3jt+o2
s3CEa+JlUD34z+cx/nXf41/Pe/zrPZd/7e/xr31N/3Wey7/OsRVvMNmjSPrJ
nXdNj+eo9aDbeV1WeKYDlPU9jlxU5uLq0p2+z0ju57xo+aX0Z/h/vr/hd2Fa
/1BGP+qXfOlXGBuG5ZvPFmv0WBBecG8J/zYO/tgoN4l5MLClotU+f3kvNOZ6
3Zfw4CBG2OM+3xgDP9f4qWtHUlCnvGFi7zUWjo9uPL+QjM+2u2+CziZewcpz
L33fkj6z6vZrdrogyYtXNRo1DAdxZpP41vKFpJ8GVPwNTqVD3DBZey61E3SP
n3MEs1igHPKIsbw4gJynhmvWemSA74L0zOPPWdjz0fNFXPQARj6wdtiqZGJ3
vX+qHpOFHb4Udd+EQfg5hvoO+xRgucwtk9MsFk40qS5rTx6E8/hilxklBRC8
wB91+AMdOz8+bXIdYyF5SJvXmcbBywu+b4M3DsB+W9cai110FOXsUtDxYUFX
9O8BpYx6xAy+fGw+QsGrA/27XrT9tx+UeKtQZj16/cciPhHuctD122XCPabt
S5+wOFC6Y3LmA5cF5tnej4syqWh02n2kkTWMlc9H1OedZ+EX35FkuYMcDDZm
Jr36Ngxv+XnXncIJf7r0yjKb/973+/Yl9zMb/kZ3znuaDENAP5qx/W0Lbh/T
d1lA+l6I0SPDb7/pUH1xi27r3o3FHzzrQLhw4R7Rsmk6lPxPM1I9u3EgLJ9+
JoSDz6anM1NMmBhKWfdnp1s/Msw5dy70cXD15i39umIWZHLbau6oUqF4vPaw
LPE/mUPjI1KfSR39MZp1axMVGrY7Fc0EuAheLhduspPk3XsVfrcjaEixlFW2
m83CQKyMQ/52Dqq5G+3tXLkwesx+bjSHhRkDGXexgwPXePqqZ4Q3xa0xnW/P
wc6KFr6F9cSvnPlTH61AwZt4P+8NYzTczP8cvnGMCfMIW7k0QQ60bJXe0r/R
EKs5WVD5g4nA293ua2dwIN6aIPbhLhddZQm2q5O4iJin+oAdx4bJxlpJ/aM9
+G5eteyRKQ25vULqe8CE8iT72wrHHowuubTbkfiHbM19az7rMfHg2XHJgkMc
HM6uKUv/75ymqP1Jry9ScGlnTNRnlUEMjk+8kWygY+zI5wmTIhYe/MrNl1o9
iDHeKuU19cS/CZ5NLSD9tiRhv0RMHgs2D0e5ex4NwDrct+TGiWeYill8x3AV
G1rKfVcad5I8Mi93yYrrQaA+Y9OrCB+pzpfbR/jNxV/ceq4Gwb+squlnHQcj
QVe650WwQHNatKUyaQj7RauvND3vQuu85oINtVTITSqPK5Lr5Y18aNJ/1gWW
e2DHyRoqlp0ZP/vuBwMLpPoW7vlGRVCZZVCBKxMRlw1O/Mpio/fWJe2ponps
rFmRNj1FgWGgS/tYExOc79//BhFOn7Wgp5Bw96ANysLNTCQLdD1vr+RgQnJa
cw2ph63+HUHd+4fQn/fLYIY3F7+ij7StreYg7rvYyRGSa6uOjaj2e3FB1Z0U
yvpK5mnRnmP3SQ52TR568LmXg3lJ6xOmyXiJXF+UbryaCtvO1Huzn9ERq/ys
Up7DwgvxU6dskzgodKh5ujSLjsrYHNkPhE96nNzwhvAkoVfzsq6xYfu37YCy
I8mbT7/cERVvBLXqb92eA2zcy18XGWVLhdeqV2spatWgRvyScid89Y/eOUzC
u5e92tCnUQ2rcubpqKVcqO2WrzZKZqPa1Oy9uMswkgRSwz7MHULzE0VO3l4G
WBWpyyKF2OiW2rKEPWsIseaNcVf3MHB6KN0Pc4hOH5v5qa2Tg9LezevWZhP9
N7DKLRKgYkaIePOMpSwccNL5tdKUA4Gnd3k/PLnIHJjZ2SfGQgx9cWO1MQeX
VNf2xf53XtOnBdppmhy0ja0JiddjoCGwz/sOWa+2vZVx8t8Y+MMKPhXwmPhH
o6kVVEEuPN6tZol9Z0BNauXMP4RvtfzQv2kmFyfOvjz6bR8bhnl7+BItqJh5
dzB/wYxqcK/HZMWR+U89qiNpQKXBsYl2K2x1MzZa+ZsWEe7tZrFNiEbqL8Rf
MWxtM+rj8vwcv7CgUT67Se5eP8yNHnO6Os6gbvpEbeBrNj4P7WEnvaZgumpu
r+GvACw841/8/L99LFUuHHQh3L6g7g1jPAAXIr6O+JN8N7b6RYutLwdnRnuP
nr/OQNRj0bXhpi3YqRYsH7VpEIebD71eI8uE453vrcO7WyDOKEjRJbxm01OJ
nYSLLRLOftzDQcCJJ3PK8ll4lXZi0V5ZKmL3PKiojmgET2rlAdmufrAozF29
xIffXTpolPiEg2c68sfn/GTiwiK9IzdkB5G0Juql4ZUWJBxPOKhvOYhUjudN
l8VM/JT5+2b/dybiPWr1WjZxUFN4xNSE5ATVRU83/2bVYKeIl9szRi/kg6rT
1c1Y+Cyo+luAXMeKe935KgVEj7K0+bxdX2BXZmV01DYeDPisRJ87dKN+y9HA
7IXmeFGg/TQjmYMf7JzahSRH7fps81staAC2jEK1j1uaEenQU/o7dwBdslud
PY2YKPZV753S4uDxH+V95rsZxA/qrn6c3AOluEDtE0NsLOxUW5TeMQz+1Y6U
TGYbpFwDDjg6cKAzaRgl1MKAidIS5zNqFHyRFfdlHCW59cxO7lUxJu4xJZIX
N1Owq3Hfths/2Vgi/c4qRoGO3nKrRMNFHcg+sHTW7Fg2lKq9spe40yDECE92
XdeIAjV/VlIr6UstYuEyd1nYvC3iwmT7EHIaIi08nYfxIA/lW9RZqH8bYmOi
zAFrcJGS0mEOIpw38VVNM/Dq4Dz5M6kU0FbeuiTsxCG+T8PRqYuBbF43fVSf
grlDP7WcnVuQXiLeuG3bIHzFNN+LSjExO9Tnk0ob0dOJl65G91lYbzWn/Hbv
EBZpZ/ZmEp3amfdulVIZC5FzP3CYukS/qu2XXVDgIt/Q5W9UGRvc4jW6Va3D
sIp6NEknevc+89XcA59YkCDJ86oGFaoxT0NOEP1wsHWb6DvFhd0Mq+gr29jY
4hKW4HWcg7vBFVoV8qSvlQjfDxmjwFmQE/bQj4MK3rOSTuJ3ayf8avu5FMxm
hzkHZffggKnFmK0T0cUX5mZHiN5m6Fx8MBnYCXX+gwaWgVSc23fO+ttHBkTF
Thpu+FoH7WCPlIQ4ChwYfxb0kXU6S8B/45rqOry5uHJ7A+FKgie8vxIucIN9
5NQk6Yulu+8+U2Tju+iiF3HaRN/WadTRHOm49/b766Xkd0Wt0G+rCOUg3UzJ
Zg7hX1IpY7dKWCjd9Vk6lPDbSU/8/OvYUF4n/bY6lOQyCcEBz/OtOPIsZM4F
HQ62FyWOmO1ngBF8WeDF6x487nhI8yP8BSt5owjh26/w6Tq86kG64KUDCwPJ
eO77WmSrzkQidYGhhkI/ljnbVdllcmDZRW3yHGFin8bDlVdEByEmoDtyhPCY
rmX3Mgn36516sVFsENGpU81XST8TZNMlyk3Z8Fh9hvY8jYZV4dnC75nD0Lqp
8PZoGAsqdb5eJVYcNO93v9fFGEbtH8U/vHMs/PkR8zKQ8BSHpOLBM8Qv0OfJ
Ju1kYo5GpsxD836cHXhUFHCWju/nQsu4TSz02NnZuURx4LWXffhmKB1uCblL
jxO+9XH+M3HCD++pukK/yYW+UMn3xpNcvJnIpWvqsnH1lkPDwru9MLYU0RB9
SEPAxlijp/5Mkrs1ztbc64XHVvTHEv6Oc2RilPD46yJh259xcMoDVo5TRH/f
XpVesGEQgpE7lTun2uDckGwxHTGEa4FfK8deMnDxtbWK9e82+Opvm6EbOQSJ
2Q7LBwkvPyfw+SLxseu2fPbRONuPF8oucfp8Z7A8XPqF4BM2ft+xHBktoUAu
Osck2egkIo5wD9VmsvHxj1+3yicK1roWbP5ufBLXfgUKNN7i4NjiK1EoZIKv
4PjVM9eIv1ZKPPSbn4pXn2JjAkk9ipyvvZVoz8YRU0tJWcKPyWQPT3QysNIk
l2tCePmHkNMhD4bwNPCQdfBjBpYE31l+Xo8Nsbql1dTCeojL+taeJP5hHZUq
s4L4hy09G197Em6rnrREi/BFwQmVmoSz4G4xRHzOnYG5RVWXWFj6tlxfmvic
E2K1O2JJPtz5eN7n+5NsPKK0rKc50zFp1ChzlvDpLcfGnAl3P3H4wRbC1/va
nXS+zIGfROc76XNMbL+UGdvF6seu3YGbvtaQ7znrw89/iIdqeI/8TedB/IIJ
k13NhUDoTNuL7jySi6d3vCb8u/dL8XWP2DC+V7AovpgGmz9f6hVSmnDXUdzE
agcbTNkV1YuXUfHGJcBmxoYqcBPODngT/vnV7J5jhAfmdTRXqFWhfNrl3o//
zgNqUYg4tZsD5f41x5U3MsCfhMVV4b0obdMWeZxKw614n6Btx5hQ9Y2XjYzo
hV1Ga8sKsu5Pf/+9+QrhYpavbTes5YJ5YInalQGSg6X/eGxdQccSx2vKAxeH
kNB4Y3r9DQa+d4Wc0FZno8dPO7A4fAjdws2Pswjf6e0tH064RuFESpwe0QXl
JSFLbRiQH95UrtrbA4uj2ktNd7Cg2l8lmerOQdaH479DA7koupxUdXQ7Cxu8
4/xlCD+bErl3I+FmFvcnQs6wYc7/LXbHXBpuKGZ8laquRzJ3+PrHGDZemPOr
9bjSwPfuYXiiciPOCj6efEq4Xl/o6ouEW39r99mo1Ih+0d0N4sQnfbEQ6tN5
3w/7i+qnLM8HQ2rw8xk1EzZkZ4mYKsn3I3lii8PQo1PQmzq8acqYDaE8ew0H
wu1eMtS2pp/Cq/X7Qit3cxHDL8S8KMVDY96jV+bBPEBXe4f/kWas9VKhtlcO
4IOlYa6sPhNlwcV2I4Qzl9bdEf8ygEXnrWcJEz7rYPTjmpUkP6zXk+n7RPxL
7VRSd90wNL3Xyc1srUeK262cnbP7YZnyie1Yz8S8Y+nxwbUc6H3kjz5F+tL2
VEG/7dFDkLk6f+XsL40oH1NNj57qh9fAluboC0TnQx48mj+PrN+FEZo7E1jg
WyV14IcLB11tPVMZ0rWQuDNTnD+wF9U+n6fuOrFgsWSn/WAqCwGzTK1r9QZA
idR34Q+8jUnNEQ2HvzwYnf4mdWXg/5/HqN/6r/se/3re41/vufxrf49/7Wv6
r/Nc/nWObVTvX5NwIzY2zy5O+LCBCpOyQzPV+6uwc3fenAVEl4t9PwZLfmRB
R9Hh3fq1VNyJPx0nTPy3yqYZF1rJ/MssteT6k3H/X+9vBI1tb3MKYsM6toey
V4wLVtmPv/t6uai+JnnzyU8uOmVeTB353g16TKiC9iVb0H73FUu0cfFj1edv
yht6UOmm2nj6ugOCjw0u6KSxkfFWt1lxaBh1x5bLToi1Y9sTrRe6M5sxrB9Z
fuDmADZF5vE272fiidzcguD/8muQ25YLJPf6LGp54DKfB+fqvV8Tr3Ix6nBQ
UvVzD1p/vbxACXWFuZbvsOoNLhyHT2eLEX2t3+GcwJN2hYbAL4/h7xwkWnoP
SsxlI/KFaZMej4qDy9YEPP3vPSzj2Pc9cmyodbn29CrREMnyW3L0APGN0ZFO
Oc8YyLM9wem80oevCxbGnCsgffZQP4We1Q9Rhbv+/WuCIb8nco0QcwgzfwtQ
2DUMnHnrO/OyBfFNJbNqKr8PwU9Vqrm3kYGw0h82Zw6S+i8KSdxVxcaDqBg/
9j3i/9W2Jj4PCIDicYGo3WVM2BtIzneVIT7ii/BJFVMuKuY9TpIuZcKu9Fr9
G2kOQtoHcktJ3dryQgI2E3994FnGnl2rekErkf4s+cMdV/qptG+k32ltpfIt
ahpG3JU8s7L6NqQmnCvZN8gGbfpjXXbzMNonqqoV2trQfbZbaAvxaQFHHN3k
x/rwZXdJ/kNTP3yXORH7PYmNNblHKRJXaDB4GHytrrwRB6ee0goJny43TFK7
TEPlHsO6XZ8bUbPZUyeI5MxjDOnQ+PuD0BqvHzE3KYTKJ+d81s82jDlXzRUn
/dVu7MedwTwGylBUGzROdPz+Cp92wu17H2Y/Jtx6M53SaUd8Y6z9ErOFFMhc
s9nKaPZDloRqp/NyUpf36pKrv9Ihvbeid+UHFvQv9uwQkx+E3xtzoYWE35Kd
XZ/3ngW570lKX4lvO6z9bnt6Rj/UFsdHrZhL5stjfrFBdjt6JEa/NhAffMOW
dWbyJgPNi9ZQHz9th1CNTfW17iHMeX/WOC+JAYXKV0sPviJ1IxBHr/PrQ6gI
v9Sc7UcxMjtqX/4U0aGSwt8Wv5iwktTyCZpF8mhsZa3WOA2SY1JRX8aYWD4r
a9dPso5pwU1nrdfwMP33jWFZZDesQ0r+VKy1xJPbo0tmObGhMxx6RzmeCrsK
84N+wzWwf/lMq92RDWqhyzznOCouC9SlGPTXoLfCOEmpiI2JMsX+n1kUUN76
tlNLAjAnt4q+35iGFkrg+tAbTGS3vrt9mayzFy/v2LnuoSHo+pfdX26S9aXc
Lkv/ykZzkeOHDBU2DuR/vBqMftx3OOZLORqEOTRmiWkYB0PPNWecy+QivThH
49cmHhQUnn3ZdY6D+DInR2YGFy8VsnrvEZ79I+nsx2EWmJ43Tb+f74ejlvDt
7UvPwCL2gID1hg6kxyxZU0D0PS7XaZARxUAi6rWOrunABTmzkntLqZh3VilQ
n3ABfo+Sm5vYcCvPKL23sR8DIt7nmpYHQWTvqFWrPBfbqk4MPnnLRkT8+dDX
L4eR/WigZphwcbsf/SzC55+5tsolbxjv52bcDP7NxdOL+TKUoW6w94m+c2iz
gYjN7DiqJRviyQbvt3pTYSn4p/7U82qERwo+/UT40oO2S9O9qFg2kLqmIrMa
NvN8uIey2TB8Y3PhzgcKWq5HTPDkTiJE5Ob7S5cG8enRmx5PQQb2bKn9UNHN
QvOwuXljBPGn+7p7Vs5kYN1Xp5Obe4ieDISUD0azoXBKQrifQsGl357aEyKB
2FpsUds+3Ebq9IGzeugQbLXcE5e8YcDUZeM6acIZh+7MbQ0ZAneXPv9Gwt+5
Z03HkVwWMse9ozWuF+5b5OpSnnnC2+BS1UWXNhiVd6T66f7ne/tchb4ysPjX
Iwl9hzZoTHvk2WoPwXRP2/k8wq//ffJCWISN09HuosN2/Uj7OKtbXeE0pl07
ViXLMRFsrhrw7iMbCXtdFp5fzIXkuLi3FclpxeKvB4+TdVcpafmniOgAc4FV
SvB7Ll5I2qvzHe7B1i1GSwc1nCEybxf93gM25twvDq/JJ/Xx1ep0xNkmdKzP
Ko0kXNlrcaIT4VrMV4tbQ5pQy2Qz9NI5uLifd6z5ah+0np8sL/t5FCbT0LY/
zoVb5LaAkWEOkgt9J5SqmHB+tS/jPOE1V72GQukcnIyZ6k76ykTUugTmmR1c
iAZ6dx216MV2TRx7uNwDmkyHMinbBlzsnzblGPZDfNLxdekH4quNByRoV7hY
vUhx3bVSoiMaCxl3I1xB03iQOj+aiuHkNrs6JSZmDhc/HyXzNzFqIXtpMweM
RMNNHhoU2M/TXHWq4DjMThpbmNoOQ7/IybhqPQtvi5L3blHkQMjgwu/cbh74
nINHfJS64CwleOah3Fr8eS9jns5l4fqSbckf0gcxkiSyLTy1ELM3dcyou83F
/YeyEhP3SA7uD31h+8AFpybD3snrcJG1upyuI8HBEv89ssbP6LAQvWRrweAi
3GFrGmduD26M/9p766Md3lszl345zsCzeb6Jpx3YeCat7SPbyQH6e3SN/bgI
0CrV8prqgbonTfs6zQ0iKespA2u46N3Yq+7dz8Z7/75XZnJ0JGxaPZgXxkW7
6q7Ur509KO1v1DBf4oagHfevtIZycdHn3C9xCS4+x+z1rd5J+uwPq0smxF8Y
iQUt1d/ShwCpr+sNxn1wNO9gWIkIF2OpIy+tTrCxjiHoMc1HcmlM7+yt9cQv
5/kplun1YN9E7DxJOMJlqfuup91ctDnPrxdX6MG9H+7uxwQcsPt2b1ZDYR3a
Y+++v3ezE/sZ3Uf/jBI9NvjiI3mWg9Tovzviuvuwqol3fe9PX3yvmnoXc5sD
2SPbHMXu9OGnLH/pYfdjEDRa5fvRn4ORpWlv5X/0wXn9yf0zd/jh9K6CwuqL
XHw85yJ2Zx3J01tOrj5E8nEPWzPfgeT9B3YnZP1J3r+Vax0zI6wVLZvueczZ
wIakybUK4+IhPKh38LgSUAFd0zVjRSQfhQ17Hn27owdra6+Z6iQ7IkJyycZ7
wTUozwmQq+KjYHOtrwO/Agsuesaupx4TXyvWY5PrMYDkxed1JigP8fq5/76d
twewcMLqvNx5OtRDin99imFhU0T1HI+0AQjsP9d9P4yO1oF2syDC7Q4Lmxde
ZUNJ66/5vN7//p9rP1X7+yRK7fQ0M1cxQNngGnSc5JmFD/pKrxRzMGPicFSE
IgP+NwtX8ghffzD9RGvxf/t0LstoEudi4v8ou9O/GL8/DOBlSaRFiiR7SiRK
kpKrXbslUtGilSQpJQlJUimiUopWEikklZBCKbTv+zTTMvtISQr9jj/g++D3
0PulzMx9zud8rts95xiyhmRzyTx6u6nvo+1RqIifLzv9g42kvITbs2TpODZb
9IuCaAdqrIcUHIkHFT2IfryGjujCjCefhDvw21zmnXQGB5VdLaXz4vsgx/2Y
c3q9F579yv+c2sRG8J2GFQtihrFtVutn7epWPLaWdi4gPjfsxebjxK8aBgpm
fm6FzRya8LpOFlKuyE/LmNPQLG74OHZJMUaY4cHZY13wE8i/pUodRMmXsqj5
fExMzX32gPW9C4t3BLcX9g8ivGpdS/k0A71GhcfD2GwcNxYqGLxAQci+yj7n
JF/kt9C/yQUOolPBepkzqX+loS76o6FsZB409zY6OwgdVwvrweVMFH+1Dcsm
PtaNWf7kelFWGh388qEfQywZkeel55A26VgWPb8fL5cP3U1JGYZrz3ipvCAL
X7c7SHoK96Oj2MhYJnUYNb9tvHyIJ+y61WC7gYMX0Tco57QpWHRnY+ufuT7g
dvn8frK8DS6H7+QXSw9Aw/u4pn8LAxfX23YpEQ8dfz8WSLzY+dlwBHGHobba
2fFc1Asx8z3zSd3woPJZiTthtsXj5X/c2QgcWL/Y7tUgfvKmP7YsrcMcftOC
BUfZKPxBX1pE3E2/mnJneR0MOR8PPSd5u6Hca/PhlRTcz/d7Qtc8hTN97q9W
7OXiQXXWkZVeHJhqHArZHc3A0hWjsSLEvz8SSOj7t9+85LKprCgGqp7Fv9ig
Q3L9LOeKZQr9kOHcmePSewaH9M7e/ff/Wg3S528aruPBSbBpBiOEh0za0r9B
R7jw3Jf+ukqeh0CrzxopxKcOHBs1IH3cooP2L5c/7ccWNwU3UY1ziLxZMHRo
HsmTnysFjtwbhlVp1Yzjc1g4VmZsqSFE/h79Qlkv8VQfqZKXxHX6l8y+18VC
Z2HfZr7r/Tix9fHJBNdA7DMSqNYn+cteiCI3fZzk4IIni2YvJK9LdOP6NYs4
4PGv7gzyJLn9yNrPu4kLJRz1O8n9t5/28+Iqvh5QrvG1+mgdgluoUOcOeTIv
Nqn9VUkZwNfQ70YuRysx93HJmb3EryVukosm/saIclbheCVGabsfD21mI+Q0
a+uu7f1oEbaoFzcMgNwm03u30nsg2vfQ58ShIbzR6363yIisa/yNL3Zn9kDo
TpEWi7ivVeClI8QvStU/l4xnod44nyra3I/rtkmvhOWDkDQt+uyKXAssb6kz
uWtokOoz/Sz1b9/mng3PZsq3QFmWkaAoS8NzKcU1s4mvasnn1QpysbfE5tPf
ql7stJUb8RY+BknqeN1nxy5U7uuT9ygexKONxi/UhhkwXJ+4UMShCxapJv7s
okFwk+r42EMMCBueCDJyIX2l5IFrOwT68XlZwIO0v/74Wj/bLkOJi4cZLhe/
sth4Kti8Ya8GnfR1W7RuEp/jJPL5GnGdsz+6srfT8bhW8sLAJy4ErVOGDpn3
YMJCds33hQ5wn46zDTrFxs5DIUqDZL4/oetAX7keV3N+jMQQP3JmWAO0QcS9
wfEslXpsG7URU9MgueZ+R/MrZQo+p4o/2pNzCok2U7wDL8h1NC12n2/FQ8DW
HXkyKTz8kh3wOZPPRYxHzv3rB3hwYziONNzjoSW03O45l4OlBost+3/3Ynt2
uaCZrQd6W6PttybVk/6u0+sPg4J3LkrrX3Qw0aDzYWP6YS7KGrdl+a/uxQx9
e3epfhdYtTu93jTSDnfhCyaS0wOwOXu5JJ/Ml4CBNawtmzn4+ngtX86//eq7
dyVJsU7B2mCt8EZNBrSCPWySd7IRMTvC6N+5Qf/1PMZ/3ff4r+c9/ut7Lv+1
v8d/7Wv6X+e5/Nc5tnxl70vPe5D8usM5ki3QC5l6wQWem12wR2DnTrX5XOiP
8314dYzUJwmK8e/hIYRXlPXUpv/bx3d1cDpZR1R/rajVVPLCiWndK3yruDC8
HLjLuJiNqE+mEvsL/v/nN1yXZe3WoFIRce7hKelsOt5EjWtzSH2/dDJ/c+Uw
G0+6fHw20YfxxHduRMuadkg3dC3KqWJD865QnbzjMDaGeZTVzW+F1Uo5zbR5
tTjjkGHWmdaLWJ2LBhtsWAgdGPnZQPqU4vSSE6NVpL5+OzFnJRlnTEcZl5lS
7dh/+NG+yrgBsk7r7r+Vx0CCM6v/V3A3TNe29nbPHcLtrKmOe4uZGM6jZrWb
d0NfWu3KsalB9OfYuc8RZUK59zLrPasGV7qe7dghQ4HiXLG7uktZ+NLU0WAY
V4Oj8V9zGwUoUH5Usk1yNQs3bh55GJnJgduOlStUe5kYYIS0qdCooG9OcH9X
y8J9daN09aU07Nk1vidL8CViXi4p+zDIwsjG9lzm5X6YsEOth2QDcU/GedlB
4qVbTRKtQvvhEXTrYZJ8IL6WZlVNMMk6O9NFd8P4ML7pCbq02LajjBZ/e9dd
GnTemH/TX8DAyhlKbz0HWLA1ZJVtS6ah6XyuUY4YAwquTZ4LiG84KX3u336y
4pGUxm95XHh0Jz2s0eBh+VJ+8ZZl9Rhettd4aS4FbnMZXks4TJitVM51XV6P
K31x4k7ENY16KTOIRx1c4Ffzb390+3nVvmSe0UJ8Zwyw6Vitn3+XwW3GvVJf
tUJBGhivY7QrFEkuCKuQ8OI1I2JuuchP4q0b5ROeEc9/I/fpcOkAKt2+rtV6
yYD/rt1WvQYk13EOS1Xa1iGuQEZLzJ+CeGv5PZl/mbirvOXhO5s6dKWr8tf7
UZD04vWnIuKUPZ4yZ9eRvpQzqLhiJgPL4k0KsoO6scHuudcRf5JHVLw49EkO
fN+FLwyeInknrED69L/7x6t6z22a4qA99vydbb+ZiLPyu5p+kcwrh1+C5SuH
0FRz6nGMbAM2bun4dCyfA6eIPYZui8g4fnvwjL0fDaszH2nKEf94I2GOuyQL
t5uNoyt9aHgj/uuc324yHmIq5gWmMdBhfGwibG8fNm+r41Af0NG8vz5UncnC
sj6z9WnxHEjjl1ZmBh0vY5WPOtFZyKu7XR0ex8HalAXsmw5cZA5cZxXeJ+vq
FZXzZkuZWPv0VafTmw7s9eWnJuoMopy59GAS+XdE8FSsqLgDG2/rGt7QHoR6
QsaF36kMFCS2dv9oYUPol1yMUdIwLuyf++DkSCtWJj5Q5yN9/o7jNR+t9zAx
JzM4cJtPPwp7rfRaz3OgM6mgXrKbCc3TYwuTvfsRJKdmn/WJhQL1XcFKv6nY
EXOueu/KF+B//OGMZzkbql2bogofURAYMJQmlnsa/JQ676fEa6XezjpN3FEq
sck15zROUgs3LFPnQKJN0evKLgbOt7wqz4vowavJ+F19OztQfs4mb8XyQRy1
Srh55RoDQ7sFXhze2AF5j7WfFZcMokXFKS8unIGaY9q8ddFsFDQyvzHJOp7Q
t+qknnAjKLWy1wOUOfhD/+EZsJ6BbP+5Cz0X9+CX/nml68Tn8BbztRGn952f
T5Hqwfuxlyc+/+HgjZWoteYWNrYsfTB/p+0QRIWXhnpJNmLx26D01Mx+FE+v
5ItOYUKtvePme4lGzO5e6m9KfKZfe8ND4ku2N0WKpbGRu4gnl5A3hM7ZPj88
9zVh5Jmtp3gDqfNK5YbakSx8zNcOepkxgBrJb8cn6zlIbY6PG4xgoZv7ObY6
fQBZM+/dCW9nQ1d22DziwTBUdeb/fL6sDTf2OyTK36AjNT9ktUMPqYMFUrZ/
ojm4HceUsIsiuSXAQecL6cvKluQdECZ+WLVa2NyMA3PdmcrX4hj41Ggt47uw
D3wFb9/057TDI+Kn+7qeARj6SQuEJJB1cy//0TWP2kHly06u7xpA4rrKmzzi
Sq/ofq7Vg1gS0rNIyYyJkSPlnTdT2fDnbOBWCDQhO/Wz5oclVOQ+W+5ID2BC
gJZiL01c4GOJ9knir8a9V888y4R0deuC1rQ2NETMLjhpOwAjgcbpdeUMKGYn
nzIOqMX6hpmiuNuDdJvINSeDWZjdssBy4kwt7ieuaZ0mPqthYPE+4ka0IGGr
ZWwsP1oxPehDXv/uVEblwgpIxno7xFSw4D6LYyA6SsUTC6GvtTH5MHt/28ya
+HVNOxHp71SoCkmw3lzKh1DlB/sTmSR/sOc9Mn07BOZGFehFNWGfdLDK4EUu
qJpLPkyo81ByKnFhSxQPtf7T5S+62GgtMr3j8mIY5kYRbOX9bbi2fFii2ImD
bHZX1L/vMTtBx2PuRh5kXZomRHpZmOTddd5oTwM79teJuXKv8O6AlTqL9Ec+
DyqG5DO6EPNHptrtgB72LS3YnvqLrFf3vJ7rPGajsvBv5rs5XCztEP/Li6kF
q2/X1sdHemBxUfyZLhkvlfELfUtIvfrI3z5TadUQ1untMNOSa4DYsqOf2GSc
JQeseJ76vR9lj54v8fINw/uJQT15FZLrjUxOn97IwJWoq1IKa3qQkluvvt2g
FmuqzdsTJXuxT5v/spwXC6Mh+6iFazk4fiaTFG46bgsl3thK1svXaxY/3a7f
ioeF5bnVT2mwXxLZHP6T5JS6+UP9ChxEzOsdMZrLwMnwMwZDcd0ojHDpfLy8
iVwnu6t+a6mQjeGaKPkxEZFysiZ0KwdRH6PEFHcwEFVdGS9k14Pvm0u0gnfT
8WQidoPLKxZk7wudSQ7goIA/PbKklY34YqnH90keaVXWD8/62wr7u2lsnXo2
rKL6F1hfGsZnjTup1jdacbhYnC+ssxGmOfOXSM+iIta0QavuIhO3LKmHKuhs
iMdy919jD2MWJcx3UrUdnZ+FZBmkzhq8vn7FkcbEjvkhxQ+/UcFMEDia6smB
qpprW64IE96bs2qPfqLg17vc4U8ZbZhRMc/N+dAAvK2u2XSVMeAUO3bXoo+J
4OFQ6UWKZH6Lbzo0vJ/0J+XzKRQBBo4En80RWsWGcHPUT9VCDgLC1wyJNrKR
EFZ1cEfEMOgyQvec8lrxxr/8kHRaI4qOrVW4NNwP3QWjPFY4E5K+1/b8qmTB
MTGiaPsvKgoM25/UjeSDz7cwPIPCwr2yMuWZEf0w1lRWSDAIhN9Riponcad8
X/ntxPPVKy1HDAMRY167W1WKAwV9/9+/XtOxc9EadotLFzSSW6SObe3CFr9q
V/kng2i+kObG6WMghuGmJfdvX/iFDaoPiH83SVqvTmEgWKGsf5THQBGnIPjz
v32YKo6vCp7FxY2OzOuzd9fDOej0yU0VFFz4vXn/iUEm7u1OuXDVoh4ddb9e
jXykwFLu659g4tktDd5vF3Axvpp54t4FNrJi/QX3LR9Gvb9eGmV1M6z38N9v
uU/FWemLOomkDpmZpH6wX9MMQdVRp4UPqAhv7IsLJR6adK49N52OvsXG+W3D
LPS3fLJVi/t3HjNWfhJuQP97+x83VvfDokUg6sknJl64+68yEGnAnuY7mTXE
YzklA4nETY7sX6i2jYMhIbfGW3oMqMtVDcsH9sDxxfyvol7k/VEt4892cRC0
NlrrzSNyXfrp7JXEmfNuW5QQPzyakuDymIk/++ofnLvJRsPdC28avYbwe8X+
8ZSDjUg9KX5E8DoHb5VPWnKimPC8mnDrsygVvxM0QpYQX+FXL6wUzUTy8jie
jxjpp2MF9RI3cMi8NxmvIH3dUeYzWdv8brS+Hb//5xoX1k5rBevAQ/p0w/bB
GB5MOxmmK4gbPztjs5e4z+SCiCTiwskyT98sZ+Cuj82ycCWS/wqWPFUv5cCj
fupjrVAbfsgL6wYtGIDOjY2p7u0MjBqIfjCb3wabqVLuK+IOY/YTlsS3aqps
vL+MgxJZseqyJpIztxgttH3fhayIzFaXlxwwNwc+ebSKhaTEqJOPb9GQcGPx
C0viu2cvYBwlrhghPsVP/PDag44OZSx8WpnrfqibigAZi8jMDc+hZjutcJjL
RtqzCPGF5ylYXtixO/+6L273PqSsJf7z3NdpI+KO783058f4wv9I1XpvOw6s
TzWMm7WQ/oB3okJBhQLZT/or7ZLbQTlm4yfeMoBl+dJxkkkMCC0oFOtLasc6
ulRZc/MANC0ztRSIr3uhFFdDY0Pw8u3chtZhFH+U/3C1rw1HlvOxgn6T/iGk
b/Fu8rk53ds3x9uc5K/DlOrj/84ZnbxnJ0Jc9Fb2409mQ7gWbTSsO8iBsLBG
RmQrC2mKPWlrjw0iS/LOswfiTRA5/GN77AoqrBYZaYucIbnhk1r2moVN6Mo6
T6snjhPnkib9mWi/abGLkcNGt/3CZ67UIcj2OypvXt4Mml92imo2B+eu1dQ1
8ZioUhJcM28BDelZiaUGxD+Nx16R+MbEtYvzTucT1z20s+LTNBt8luOt6/fS
sd3jXPfbsg6kLVF/m7eZikt7lYZK9eg4Pj1hauxB8tXemLnRylSc8s6N3qFP
h4jL6YlY4q4RWh3uCRx8oL8xt37GxPv07THM41TsfpGxv0mkDXfo6ifHxQfg
tkZ3Ba+NzJvlH/fsFW3D6m/j0qoLByCwrTygi/jkwHNLsRVcnFxr1rxjBg9J
n7LFLTzJOpvjHp86uwNxaeUHFs0dhN3oi+chEQxYn3BNWEX8gobUo3bBQXT3
XrS+TVyuUOjV/lntWG4q1b7mGskTivaa958zYP5LwOjl3Fr0tT/KEszsxYZh
w7Vt1izcnI48MEDcZkVDc2JGL1YcNvo7TNxQVjX5oxQbq/fN6mHZ/zvH4ndj
uv9HNDEnn92uYuGEgsgZYz4asm2/StIdX+CXkKFRDvF+UcnLmf885Nc7b7cX
kF1oYRQVx0b+9pZ5GkFDMJth8MoqqhGqER03H0iQPD5PxfxOBBsBX4LGaBrD
0PH6a7Wmm+Riy6QbZi+HMTtJXPb5oTb0CA3esw/jQoxVMmv/Ni7OvNTY8zCR
9H0Hovn12kkO2fqroUmfBrObxVrqCUX/uT/Gf933+K/nPf7rey7/tb/Hf+1r
+l/nufzXObbHXmmd63BqwTp2dq2/Dg0yCdfGnkozoQ6tm/GuHFx2eC0v+e95
eO22Jo0QCnbePlXhWdKADRPBcgvP9GNEPbmj9AkTrT75xx2WcsDWUV/QUk2H
tPTbeQeSu1AgnHmpkPQToauGbSMfcpBn81vGIIX7f9/fCL14sZif1OW3zL0D
MX9I/3Wxc0xnOxc8P27h81M81O0VuMD/uwuU0r/68w+aYc/6vBllETx4iH6/
pPa1C9Yv40+lR+1C7IdbhbsFOuCacCjak4xzxtVRdXcyni8o++4rFGyGp85A
mUAiFRqhQ7NyST7b9iLbIH9uN+ZbJ5TI0QexQb9sdfxMJgy7XT9MZLBw7Zla
fNUhKrIF1r99GZGBDU+sTLxTWMj/FvLsxy5SV/98Xju2JA0H6W/GLq5qgk6X
5dl2OSrGuX+U355mopvKb14x3Yg/IUqvDiyi4tjUp8lp0reLr/F38VlD1p05
t5VlOXSc/uYlvlWuG1qe2y7FmPIQ5Bd84/2ubuw34btz/ude9EwUj189z4bE
4lLlW4uHcFu5M8SHrwEXnE+f2Ub8TXvsBpVFQ7h6++nY3Kl6bLBesiNxHRfK
SZEz2yN6YSL/qc4iwB3ihQrbZc5zsdNMl2FF5s1FH4b0Ay0WLKv75D8Qv1b9
tqBmEReDbfZdwvosVGBKVpHBht7qnyb/xkehBNu//KkvvMwsfeeYcxH9OWj7
Q3uSw2Z3qYi5MnAoqS5pI/HbqeZu2xw4MJrs2XrVjQFdk+vXK8vYqFs+eejQ
YwpuK177pvz8NJKvvG6JOMKB9s+Lzl8GGKCcj6zyt6XgxspyjyPETcy42SrE
s7o/X2FYUwDPyk3rf5M66qfE39pPw8f3/R9yU8pgISM1EVbThJ+2ETNFzlEx
r/CRFt2GicbAKEjXNmHu2/KlVsT1bw3oN9j8O190q2KbFwcrZZR/0yb7oP5Y
9B3rkDeWCHbKbzbuQTxvX4aP7hAqAj1P7dzOhG0Q77GoaQ+2UOeumyQuenzT
1HXib24b51vJcSEwj33S8novZu0UbRONd8d8fVHBLWdI3jwZ0P5AnIvLU6xR
Vg8XZqpSs+eQOhCt972zU4yL80eVNnV1c8nr19/0ypGDOvE/ggFCFOyhDzZT
X3qjxjV78E5VLyarmEfqSP4dp0tvuU/Gj7uyXbLnx17IzQlWTM8dwvXYE0nf
SE7kE3t5+EEo6efDem8sGqIgpTlJ2nmzP+xPCxt0R3PxIWn8QIYleT3PZ9zd
RWVBhdXz8jHxeUK2YsP7uND4WXrRkfS1CiW2ZV2nSX3wXL+Tx+2D/v4D/Le2
esPdlJV/WJCN43EiGtNNHGyhzQ5/VsxF+LGABybz2NC2sPVa1MIBJZF52uoV
F25GfKYqtjxke8qnPlvfjY/YFX4pZA8EGkyHPIzYYEgfvmq2aRBO7QFBVT2f
sWiTeFEa8Y+a7N5tmwdhnbrw3czBzygwsxM5v5sD9Z2C3NsyFOxwfGRYvOYU
xrS2etX7tuO1pNfewvIBFHQfrNBOY6A6tmVhvU87WD+ym9WJ75rlUH6U+D7B
9yE7wjlwPKjtf7KqDwEz88LXnT4JxVba7XmxHCQ9HDvTmUrq3b1m1dk6VFSe
euGuR3z9JhGF52lMcG84Z27Ro2KquFjy33nKr24sX8rxINcnwej6+HM3hO09
XPE4hoP9/F9z+28zoVwyKvJUgQrnicmfN4kXqK34cZn4hYe8Xa/XUXH0xgC3
fS0XRYfEzcxv9CKsY/v7fcnu6DhbG5ZLPr/Pqj/XZNjw0NrrIr4zjQe5A3O2
n3jNxX2BS1tSyefqZ8nyayb+mvdpi/03DoR0mg5E/+rFp682pt/1PVBoayEe
FdoJlVndY+sDB6HpovhW/T0DH5buMXge0olO41kf758dRMvm33/o5QzsLRrb
mC7MRcMz6gOPd71wmijq+VN3FK7PnpaNXGsi/e/MsFFbKvLn2HNWuzBxvvhQ
+sywJshlyzvPt6Zi+smyIlFXJu4ob+5++JcFZ2W/9BI2De+j5tfajZWh0m9P
gaxJM3x8OZoixeT3GDU6BxiS/Pgz77WrcTNc/HzLnhVR4SCkvPE28Q/6QfF6
bSxkn//Q5K9Nw37uHNnYfUV4Y/DO5FJeC9S+JV+76EaDu++ChTSSI62EA62+
PmvBswx+Roo7DVcFckKuEu89dt64243062aWiVcXdMOxf+yYw0UL5DPURSeG
2ZgyFwufyxiGkssf403y7cjVRUIX8ZSXLYLR9GG8kDyaZrC2HROUUNMePx4O
LbocWDxK1qN9F6u8Q0yxJLJp2WH7Fsw4FKSkDxqMTszWcF5K3tfIwoNpOiQ/
NH1XvHSoG+Fzn89qGtuHzwoJM+7t5CK/LEtJXIIH+zbJDcP+POgwJEJkaOR1
Hvd69ES6C8GMgCdqM+Wh/elP1YJJFtae4Wo/aadh0bddF+5YleG4/GjkDj2S
NyeMH71fR8E8M8urX0+dQuSeHe0aJ3sw/7zc3C2kn9ZfGr4mA0yslIv6oZrB
w/yE3thUsn6XCT5RqCBvNvOZTtF90l9VKV4ZuE/6K/MZnycnoxvxPMHk8qQG
Dw5ztHYVHiWfmyHT0SjFEi9uC4VrL2sEpVs50/dhPwL6697sv0f66qbNhjtE
eNipKDyRVN4N/afxrGZxazzvv/na7wHJhdGZ9s5CHIQJSNQE6HBxNO1T2dZR
LgZ++e83+9mNdX02Bm8/2EJx5mhUOrUDJYmPptzNBjHvk3OFwEMGnqwc1VZI
5uJETG66RlYPJKKrpZd8PIJ9y6+5+LVxcOVkk7vTv30Uiqf2n+sfwI93fP7U
EPL5r/m9p7OjC0ZBwnwPmEZ4Iv/gsEIYD/RFCekHm7qQPeOWeJyeEbR0BARd
xOrhFFit6ZPTAZHshxknSH+2PcRP6FwXF2Wy2jgl14Ns5svvqSvtsHU/v+y9
WpLLaB6jd3f04Wv3OTmF0eO4GlCC8iVknf2WcN/yIanTAXIUn61HEZcap12h
3Yspmua74+FDiM+70NrkxARbYVuGpCQH1Vxz/QN5dAR/Mr6nuKkLpfkTF+V7
2MhTFTAsfTUM0+fp9A0n2hCx/ZyX3hUefnwZOrWypQtpo3/c7E8ZYbNzvzCt
uAbrBz09pZ37ELY/p3FIk4Vgs8EAtbk8bBR+Gh7/pRt3N5Ue6rlljdvXxJPc
ItmIitMS7dw9hGzfpwG1PQ3QNPjGt4/4CfP1UxeJvzkZpOTZ3QBupdbf+184
MJ+vrnhZtw/dBUNp/Es88SQpPvmuNwdfqoz701K5mGPRLVOgzMP6bRnLzp3i
wF9F9uHyNC6sZjl1/SX+Nny/Mz2YDYMoAZUaBgXNH8SfbDXyR772A0HXAC5a
p9K0r8zgQnDF8VZTURbmVqUr+BO3dbKbrCBeQitRHiP+JkMvc7cRB85GwYrF
aygQcXtY4Lf3FB6jXlKF1O2xH+GFJ0ndFuw76R6hS0Wnz4vRlcTf61ybUCIu
8VqEv5/UeculiaJ8TBZ26op7upH8zNcr0Jp+6A1chlWvWQ20YD13b3JHMA2F
kg+jzwswMRkzGtNOa8Gj4Qvfkol/XNmz5SZxbvpKqb+yHPzVOlxXY0j66WOb
dkeo+GDjGqbgeEc/buv/5bwSp6N9XtkLeXMWPK16riwmbisUK7+D+GODgbFu
Mxakf4TShYY4EHiUShcR6cOzPrGii1UeENZXKRxyJOt33PLc0kccaDW9FXZa
x0RQl0TrT+Ltd587TROvCdSwn6fAJOvZITEVBQ72dW2eSNOl4F2W6rGyxT5I
UFfc5r2/FeM7utxfFdEQXqR2mv8HA9GRQ6LfLVvhzv2bdY44Q9dnlSRxG8/X
yz+ks1Aa5n72ghXph59LPzekpWPGl9HQM/NYELu6IeScPgdv1Lb1uTlzse+G
qtaduSz8zTfo+UPqU8nmXaoyxK+cKFzzgIwTwcV2ihY/+4AnrLfH93jD2UVD
O5/0JfkSn6raz3Dw0kRTNDGLgbwNcVLpxC0sen4kEA+K8vLhPWBAmJPwqOkM
D7ExiW6NvC5sjnOf67rcFIdnTDr8MWBj/6a/V/JkB7F++vZPvcjPMNno/XuB
IRsZgynZgmsHyfv2/ysY/Rl8VLfrW8n1OkfhzorfRcGhX0YmV7f5gPt3lP/h
DDKe5m+9sVdwGFqWb1Jb8pg4Ysp9WsVPgZh18EDTnGG8y7MeiST+mTl2V+gs
GzPolhl3RyigF/sl7wn0x8jMs2MHujiIewyzMVI/uF4RDdEHeEgJ6LFR7ebA
Zfcwvw/p/3bXeoW1E0+qbM3uJ32YwWXdlOatvaD0nJE+aOcKeS3JxRxlDgw9
ZOf7KzKw7p7+Oe0VPfiz1DifX4WDg3l6CvXENxXMZ2Ss7EH0CVe73ekc7Cjb
XZ9yuw/2qjcpcape2PxLc/X9L0woBvw6NLGSg4DzBzebWXARp/vxbMhXJjov
fZnrv4oD+kQc5Tbx9WP9+zpWcNDLlepimFKgu0Whco+lD0rn5CzK7WvFDbEJ
Tv8UDZIuQhXGfQxEfnm8fAOlFUauV1JX/KZBN+aZjBrxl0mW08wsDjRfPb8V
eK0PA7Ml/0hzTuDY/BdU2vpmLFAoLivPJvOTQtttbcrEuODWRlfi5pdnCIUS
39By89dx4mJD93arfWVhwUO66GoxGr6+mg5TtS3AeNHpGh9eO+Ytsr2g+XcA
Tk+NV05EMdD4htcwxm2HaQa98c+fAVhtza8UimbAejzNbEctC2Ond5pMSdGg
Lnxfy2OwAA091iWxcT1Ic7bdVH6Q9P+mfhPDBkzIF+/ja7vVg9eeJy/oEZ+V
6Gh4j3jeftu3eVo8PD52YtrKuRuKzU2fbW0ssSrdV3EDl435hTpKcrPoeFb7
623DzXZcpuz8CuKe8/0cgonr+pYEqsa2Y/DPnzPidjwER8UKTMp2Y+LP1vtb
tu/BmFHxh2DfFvjOVCy5Z0zqTNSyv4ukmDh9bmvhuArJxdt7n2UEdJOcJfXt
tsd+nB8orhEwoePHuhR+s0IWRD0/5H/052DcJib3218eomtCS5z+3cfge2Vi
NKtr53/d9/iv5z3+63su/7W/x3/ta/pf57n81zm2qqy3Q1ljXGxd1Mb2GuuG
RKmN6VSKLUwCdKePkr4lsLWjYt0asr4EVXJeD3NRO3J5WfRj0icnyy5/eLUH
UvsOXxqZdsQNhynjq2U9CMl6qrDRZQihHUs+GpszQdti+/V+HhdZ99Mzrlzs
QbtP+Y6qL46wO7oj4lglB8Ybz12eOEL60LYbL3jbB/7v+xsiAa511ZvI+B5U
uqilR8c7x12uv4+xUGD4YePVexSkFnFfdTsMIyvx8fJuKhN972XNnhweQNLe
sxKzLzBg0T0/RngtGwtOfl1uwqtFffyJm96XuvFqNNFEKIeFEJ2o1++ut2Oj
l1HmYO0AbD8wdwnfJeN/bqfxi51UJFwM2Z9jSocr5WjZXy8W6F2YkCjsh9zw
AjGfv8M40WZsJK3DwuprFyeC11JRlrra6IQWHSo+1MmrbiwEDcQrW/qwoM2N
2rb5Igf8r3pXmIRxkXc4Y6XWdrKOf06ipfI4MNhlkbO0mkvqcn7twM0ahF8+
/fPjuz4UZnTf/raRhZ6+iTM3B0mfkRs1Uctm4ux1Zbk502ycVb2VHh7ExbLr
VSoKJC8fd1L2mdxGPu+d/D6M81xM9ga42C/mIkBnWCXMgIX1jU78+zf3wMk+
cvy45hCOZmZeXbCVCYuiIhvneTQEj7+oqymlQ1/sTLPHCxY220dZjgvSsNl3
/bnpt3SMaViofcsn/YOaiktwDwcTwvHL1F+x0L9d9CpFZhAmqXN/Ts/mgPfz
aYGdJx3uX7TzizZ0oqPDYHEL8WUjJmoZx+lQunVOt3VdJ/RObMj7VsVB3oWK
4SvHWZj6au5YtW8A8iJHeoSa2Uj2yX3LuDmMpOvGDy/Xt2L1B/tOZeKOaka9
N24NgyWeJ7ygqRXhdwfcovZyMI9acsghm/S7vq9UkwL7kPHowkGzTjZQ3tKk
nTsMsZKX34V2tCHkj5DyEeJrz6bw3yUu+Gk4xkerDT4pq8y9bzdjGvlr3Xuo
OMnnO35Tg4mM0r1Uk55WyEz6ahRN0vBObt33bFKfFzif3HC8txU1Xm3W+qSe
hxlITJ0j7rNp6R3B2lpUS15vvWdJwfzIB3L3yLr+dHmM38j7WsxYubWniUnq
3nlb+/XJLKzYecs8m7h89qeiS6xuFASlKYoR/y4SH7s5jANx2vJDJieZyFqX
u7XgfT+qM9q+3J3DxpnEK5zBhQPIPvxd7Ny699DUexkYRPz6/QVJ1sRvJaoc
XiP7HsWPd6yVDm1Gf2j07hPNVJx54LjKS4uJR3vdcoYLGuD6UtfT4XQ/NAVG
dJJzmXi7aGmNMvE/Q5dcBYhPVbamFhH3a/kdt3lDO1Q4LccVUgYwP1c6NS6H
gT0tpxiX5rTCP/FmuxjpAxc+tNfl52dCwWd8veu8VmhckikOjKWhvMliLJqP
1OE9yYaS91rBrb3RadRFg2uYzecnDAZkFuW5yVg3wcCne14c6S9HTIaT1D1J
Pmp7eKOCOFtEsmOI+OJsb/XlxG9XreckljegXC7kZ3xgP4R+/zmdlsPE+l2c
RC/hOlA8jdVWO1OwQ879eM4sFgJfezE95teR9engQ6oTBbcW9OW8I16WXDpa
W9uJwbyTTPkbgxA+vv3T81oGpCssNG1kqHi3d+05bXU6ioPv5p52ZqFE53XL
3RVUSNYF1kpp0BHbt9Qh2oUFKc1OWd+RXlwU5fbYlgyh2HFvfHAwE0rZ/jtz
7SnI0pxPObBjGJM5d3a8q2EiLXnxfT07Cs55XA+M0ByGU3/GRwPizc67G7c8
5aBywSlzfdInytjfiak7QMN6o8hLiY5sDD4VOi14ZxDaS1PvX15WixUH29ov
Ed+S1334QeIgmNHsDQHStWDb7n8ZqM1BYdevo33uDJwLN1YV29CLPYs/xNHJ
/L7y5mB2xwMqqpb1qqvfz0Gtewh7RgELz4wTu8yyqCjeEj7tmJ8D7p3Xd9kB
wyh6dm+mtDYLe03b/4aRdS6ZJakc/IQDn9cldSJ8LJy/tC1LR5MGg6z1wX+I
yzha7qPzs5BvssNkgTYNMiEzzBZ8GULLrcVqzT2k7jyZ1Fg5zoYsfdHfmvmk
rutVfakx4KB5YSV9kwsXSe0bi94KsZAlu3ZgC/HTEkd8mkk/PLGE1ulO6cVn
rcJnES+H4Ntq+TrzPBMD7eKOLbUUOJ22P/n6HMl9ox6rPEeZkKqempX6lYLl
7Ybm5wKH8UKouj/3OxPvzJ8n+JO8aZbVH/s1mY2knQarNT2GQdsZud3dlw1X
K4fGXaxBSIhs0cG+ehjVz/oWQdyxWiStj7juntV74/bXw+JM09TMYQ4UZR4n
bOhh4cnmszHOgYPYGXqJX8OK5PbnZUcHJSnwtfsZ92nCG1cWBnwzbOVgQGb+
ZdY9Fq5S5W/2tgzAeNHymzG+PIiUy6w2mSD5eomn49Ofpmg95VhGvduPj6pL
xFW/DWMidd+1THUyLhbb5QbwBsDjn3Fiup4Bl/vvfe2sSN/QXxO50bgd5wrb
7NuekN979YraMMkF3uKSQQqxTdA6+pE/yJ4KUdGLJTOcyTwau74gN4CBqL6Y
HPsjbKyuvfTTi/TZRcKhe5Ld2PhdJtq198Ugdl1c2GzCrkXFxvNvl3F7IDuW
fFX01BA8GSzmyH4mtp5Lf+u0vgEfePNGYjb3Y1vNPm21D0w8FTeVeT67BbVt
Kp+7F9JQckX12TaSsyrydngaP6nF83rehRzSf79hjt8VJv3R28afSq1NjUgb
9F3bzEcFy/qJVieZR4/MIq1rb9ZCh3398x2HHmzkPjG/FcFCw/wD0T/S2hFp
ufVBXdsAruoprFO7w4CHnN/cGSG1sDmnv2uGDgUHzwlPRZL8m5V2KXfRNtLX
NsK38igDBeVKF//dr6A2eAWNR1NB/z3+PSCAjifnRBkp5Pcbid0Micvh4N7j
JZpxv5mQcV+juFWFBgdlxwPHFQdhtDK9zWeUgespXlmtHmTdqjaWNLrKxZlo
K41KDS5SplbMSiE58K677IWbR7gobYiaqU/mh3ctPf2bEhOJ64Kbp16z8WuB
3Jqn64ZRXs5+maHSgrLLWGIwTsfpRzY22YvZGNo6/1XaMw7cNW4nX8nl4NDa
rAzmTBY+Z54XMzWgQc7iRP+BRcMYsZv44iDIwkE5ZcpRUQ78rOJKnS6zcZXR
GKWoPIQT4TdS17o2QDouW15lGekfciojlfh5yFFy8Mk9zsNnilX7vgoOsoPP
HOuyY0FDxeTCjk0D+BW6rFiHuPedu/lJxKuLA9bHKQ2gdEbypprqLug1535d
3DqIK/H0xo4JBgyHY2wEmT1o3eO2kH5yCDnnKQd0yTjxmlHJV8HqQXz3dKmr
N+lvV32dFU3clv9Na08yB7QEo4Qt5eTPs1ym3yeQ+nvr95e/HaRfKn5RyMkZ
Rp7pww2tam1gRRUpM4n/Hc++F0scbqwa361tqM1eePYymV8LZ5dq16ewEFz4
MVK5fQDaVmu7uY2kTqaJHhGKHkbaxl/Rdm9bcdsrS7eTeI2eu+nzqGF4saK0
pl63Inb83NobJIdThviLQnwZ8FpULprs3ouTwtkXV3xgw6ax8f3wrmFUSIQU
euW2YDqJI6FK/JLpjEodo2F4COwqrc9rwbZjvONJyc2QenjfittHhc/o99IP
20lfEVCZ49bYjNfbyyzKJ6loWi72YpsyE9emdR7TG5rht9oh7TLxRbJHbU2J
r/N36uS0kfHMd6pnrhUFvSdGbreR68wovZU23VyL7/Neu7PedUPbItsxnYw3
q5CGHKWWWhzN2ZV8jjh/Zod6PvEgl9ndi4040M/SKLsfykDrrbWTr8t6Sd/b
KBguwob9bu1KeZUBhA396jq/6ANaFis/vkt87JrN30v/XKX0mt6SD3i/nu96
o0oTSjZv1LEkffrG3jmX5/owITeivD3ybz2cPnmekF7aD7XDdb/nf2ai6oK5
uuB0PVL6U6WtiW+JaTvwq5qJEqXToxd20sBMuyao203HiUtbmlkfWVCm7L0t
pNWOJeyjv4ayBpB7IuTRF9LfmdBGU6J3tINaP737EXGunMHuPuJOVu21frfb
sUHtxc+cxgFsu6Lh2JHEQNikn0iEcgtaz24TsFQgec0ufN6R1UxUDtctnkPm
2XMdr+IY4l7Xfh4xJ94ZpX0q53cD8jjrE4IT+lGf8OT1sQwmyj+9/rKL8e95
7PDqtKUUPP6+Svb0Uhas3yuVmtJrsKI3TsqZ+Amm6derxC/LurcOdlLgWfhz
c3TIMOTyphLP/mRi17p1yxvT2VC0+Wv9dj0Xgg8VFLXYXHw1iGwbTWNDZOGb
AhA/25R06TuLi8eRUk9tagcx/4Xi2KQFE1pje/s0yc/ft8tHeSQDqkODZbeP
s/HYoSzrEpWDz5/radQIBpRiU8SWEHdmzf+hRnzPVgfhJU4cKN8Zv0kfYkA7
0OvUuAMFGyf1pqzN2Pjmq6cdpD0ITWxs+OXyBSf373fSJ74lVnjjauIDNXF6
W52+IErlx6GJCTbEdQWfOm2hI86WsijZtAOBNu+ja0ke2HN93o/776jwvr5s
TUtdHjob+8deEfepXUQ1IW4U2j32/mMedmgOfP6QzEXjd6cuxXAuBAYlYkdI
/bx35sso31EOqjvas7b/YSD0y7pHM5IoCHBrWyxOfCh8rWcg8eWhUatziAv8
5aR+2cDGZFtkrACd/Bxb+m7CR7Kun6l78CCVgQ8XON9cz7CxL1rAIIxB8kaQ
mvWnFAYui70yovuzMfvYikTNf+f32PD3s0l/OT00+ve8OR3zTnVLSHiz8LF/
6bFlMjQYsQ3GGqvoMDbt1HIg70fFZParKeKh26vv7ammw/FUOOsRcS2pygdB
zSQH0cpL5RNYsK3PWmz4cQDpT5xZMZEkdxx7vjx2zxC2H7G2yqI04GHYmbAH
xMMf6mtyiD8q/VUuSG3AhvCaRsEoDmT3NRg7XiHzx9EgVu53P16q//24z5Bc
xyXpOc/XUrCItyBppf0p1G2R23eJ/P04H/4U+atM+FdWsCvJ+vmf+2P8x32P
/3re47++5/Jf+3v8176m/3Wey3+dY7uu6Ejc0ZAaeG5a1XFzoA+95e4KrutI
/3O+WcJ4ZjPyb1QV2MdTIRcYWHBlLxPS+V/lJf/WQl/y5Scj+24IRgsYHnzG
wrWfulo9io24cHVETOppP5w7Ym0Hk5iQf/FMv7qyFrPc1Huf93cjTPNQeuRd
Fh6JS9V+HG2F99C95qLZA+DIHz8n383AJsoORaPoGnh9SSgs+dwHM2X1TmNF
1v99f2N7md9aiZVceIeMSHwtYOPCj9dftMk6tslqDf1tHA9eG4f4HAu7oH7K
bBkOGyCpPqv9UxYPlxdX7Y241YVvvbbU2x91QOVcGFfc2Q0/5b+FU+ODqBDQ
Tnadz4SjkH6Fx9Na3DK+dn6FGQVDu5Pd+Eif7RTv0qe3pBvB+7UVotmD4N+2
KlpFgIlcF93gWe/Y+HiE5iX9hIKIaw1z3d6cxoNOzRRBsj6usFG/pXaHAtuu
yadqeqchdiPzt6hIB1oKKvq2CQ/iSf38EuVwsk5u8a2d5LQjjHvd+/KfAazz
SKxQiWZg7ws7f5uTHES9jL03JcVE+JMk6lYqBevvGtylkfl3y08z0lOgD+sN
AphXEjwwpTM4i+8KB1lhYpe/eDBhl8v8MKOoH462W54MhpLx35045k583ZhH
3fRLkotV7FSpdf++L+yzarFGH8lbR+dNUo8jLueRxDcyL9ImtlVlPuWidls4
v7omD3++3UvbE8HB6rDqiIRcLprjjvrxafCQvNnN5QupSxEeDcET93twgZsU
I/DmCH5eFcuZt5qDuQyZhdNDdBiopX+ZK9IN5Us1tvLERQy3hAUN07G63Ur1
p2g37r52y35YzcUzgytRXcY9SLwi6T972B57I++sCCJ19YXRYa6kziA0fkgW
5B/7Alk7i0sKxPtrzqY/wSAWL09OTbT/gl+LLS9F9bOwqIGvUjq8H+WrbZZ/
RCB0b9TYsf26ICCaKOhcOojVHrxdH5gMrMgqrxcN6MLiguflf4j/VKzTWMFi
oHyc9TlMmYOKhesdbDUoUGe3zH1EPYVZ9/74nuBvB21mDH9xxAC+/8hXkMpn
4O62isx2vnbEHJZQOEncbMZrh03EJ+xq1o1dYcPTLXuqeoCC6mOWV4TX+aON
OTJTa34rLN6ef34kjoZ0WsEhfZL32aXLVnoKtYI3Fe49FUtDS92Nby7Ej4Yu
VUEhF50lkhke3j34mFpzhOLhiO93zGXFr3Gxpy2oebExF4eXqMZ0V7KQHjyv
1oL43TMOon+Ixx71qdtczUKHumpJrgK5jvbSK+V0KZjxxeTAEwkfUDt6ZmVs
4uK+/nj0LR7p1+Z9+7lKn45N3S4XTIgfUHvcsIvLxtF+1/wKbTrsbuFRsRYH
Jnnym7WUKOhJ2Lbse9wpTBqX+Si6DqAo741cUwgDO0Lu3aTLsxGjnl0r5j2A
99orDafIuG/xp2y/SdahoOqhgM5yDq5bVUyPH+iD+0B+1Nd4T+TdXXV6aRjp
uxaXR0x6MWGUXJI4UN6P8/yBUzbEWStcG4ZOkpwz20zJ9GM/MqYPFHYdYmNv
w5I5ySL/zgGP0t6regZGpSGJ5/Ob8aLluv9qFhWNmZd7lNVIv7whOijrWTNE
Rgo6NJlU7JtOtz5H3HmIkqGcxYbW0zXKHz5S4JMzWyLR1g8BTPUZP8W42PpA
IvnpOTacTrnkviD5YbXUp81zF3Ch/8Fn9xjxu6+0ndwWD6P/0i3rgjQurB/G
aG9L7gFfc8Ucn/NHwMsrchtZw4FmUnDKbh4dnWJn0t8qdcNC/7tPI3GPnC7d
Ki4d7T3y2o8Uu/FDpmPuSCIXS7foh2c+JvPLa4uFM+UIPtje9lLU4YLTGZvT
ScZpa+O84IhvdNxam6Y0rM3FrNMb/jZv5qBzd0MnhUOHRsT9H5nEewPk1ojb
9sJISYrSbOCGRUXWb+SUhlBbZ/FhFVk3pTq1dDzK2ch1UFt9asMQUqbXFNy5
zIQ2RUrvUhnpexI2/VQ6z0WUHTekur8HFL7lnI26zhiP3zmWb9UCJRoUQzVp
ELaXXh4vw0Tg44bsiL0teLSr0umPOg0Ht2SoOi9jgsKu9ze4zcLEcNjOnbJU
8G1fP0fPMwH5cbsf+mxth9kfCl0pcwBzcuNnTz0iudPAcP+2f8/7T6+5Hpcx
AP82c1XFxwxk35db5D2PDbayeVSQQz/mJsgUbdY8ixlhbT91JIahoTi1assc
Fr77h6gUinCQNH3P7bjkMJwXv9fpIs4vtV5GmuQ+h0r+pFptHm48vNW3yq4b
+pTdZ1/OtYTDXuFZ97Zz4DlWG8kxZyCma7aYFKlz2+pSee+Jy6zRaAmyYOCJ
hEkQ/8MeRCw79P3VJx48r++gSuztInnqfvTgMTWovX276K9QL8QP9q29dHYI
R2X6rozbMHH6W2xsIJuHRFaWuZhgF8rMX4y3L1kBy0/PpvK3cjBrRdms8R0M
eC9QH1zr2IMFRaJCThxSJ7uPT/XN6MH99a6hhtaHYPF63cx75Hrf4uhZFcsx
cCc4kp0j2ANppkE2ZzcXFLOSpHzNXhT6HX43GeIK7+iEgshDXGT6Pd52IZ4D
ARfL5gKSywv4S14zknk4ej8+d2V2FzbPU2i5z9WDjGOg1uZ5HET66w7lXaDj
lMgj2nvfTuwL8bo6epUH2RFz++q6LsSUXC87QN8Fxctm3q7bWiBZPXFWWZGG
1Oo1s8+sYsIl9u+hiIU8OMhurxIv6oaEV5Pri2sHcVBqA0/7Ng2REq9Gu4VJ
PqmbHeFGZaF7KqA+P5KL/UXXH/Eqe9Do7X2QHe+ET1+kNfijW3Di2+OzS6xo
+BHvVCwjwcThmllFFwV4uB0e2farvhtxhpa+Qu3WEIplZ3yZwUW4xrd8WUNS
x4zeN3tdG8JIXH5kZi4PuhuKlBmhXbC+k9Ax4qaNzT88Nuik8sAs2CR7Pr0L
Yu8mBo309fCq78CLmIX1SDCb++jQ3Q5sMNdIeiFN8kR+wMjYE7Iu/rVL7Qvp
gZvgvdNG/Y4Iv3762iQ/DyJlEh1jHd3gE13N1Te1wc6M/fqrFvCQ5B1a0/m6
GwVr9LTmVx9Ejfjn5NukXkfkdr7L2kvm73W9qJ16DMgaa0o6vmTjmjWYVULD
qP8RFTNR1owLmf71fevYOOi/fcOhBwMIUuV78CytEhYGRkW+r3lYv+hJwZlj
XdCuEbvpba4JBbexG7n89ZAvvbzGMpWCsriIlPMjTKit0WWZP+bAV/rTtrLQ
PjwRP5IyUn4C1Pze0oQADpqWjm5maJK8t+rdc1GtfvgE190NI55Zu843m3jS
c5qp+45+XMx2+Fl1iwN+S2GrwBd9WLLLpv4lxwtKyXsLR0SZqLHl1fUVkr6p
l64JUVIf5zDX1IsxUcyvEWlXxIZR9o3RCOIXwq79Mg7gonB/DC2E1YPAS6qj
N4KdsT/fcP66jRwY/e42TFrMwAvjlCC1mm4cMa3yX0jcerhAV5v47/A5p5q/
dCMko/bBs9k8jBiFaMY3doN95GHdI7Y1Qt222cXeYiOyM3Piju8Q+n7lLvHw
aMSc6wMVF4jnbSXFnDj75z3unGONuB7D1b2+gI0jn0x9PKz7MfE550Sz8Fn4
PtiwxF2eirDxHrHgnXQcEdmza4M7C3i7rTRcjoqeSZkjM4hv8mbHU9xIPvKy
VgocYcM1qvrg5FkK3ufavW0O9IX8CeMrUewOrHwYcWPr7kF4L/VVe05y+pIN
qhfrmB2Ynb2iushiEN/EEs+4ET9Uuqwz3YrkTat5Al8X9mPzl+FlqQfOYKdq
ZIjkkXakcP7KXysewJnWdw8VMxngn692PpZ41SKBpiriRUpn+ZcQ36JJ2R76
7xzlu32zxiZ7YKVMtUqjOUO/YYFtTEU/zt4xsVeZQ8eDcccsc0MWbsm0xj0n
6+3nI/4+BQJ0HKwybphB/FW1uvj3IRZ8l145XBrSj8xXaiUOywJx6JFx92gM
F62hpdF7HUh/Uuku8ISPja/9fW+oxH/zjXWIEf9y43rJTOKv5bSaFWkceM0M
tvywsA8iTNOnUhwPzPY/rOVM1h2Bw9F6zpJczNSTWuagzcLhVbaS+4iLXt11
cjXxPcrvgwrBgqD12oL9y7iovGDTo57WC4GiXnbvnKMIa9hvanGCg/G2+/m6
C5hYHuJXtqKWgjDdIW8H4opHnp+/TPzx/RqjKuJjsxoDaORzthS63xpJPmfl
mA+835ZnULpFITN6bhukNv0uPSI2AOfmkszydgas2P5pQvPaILDN/HgqcfEF
Qn9yiUuNdh/Q4rIgcWZ1wMVz/Ri70ic1wD2L+qHw82l3GHgkxPr615fM49Bb
N4OHOVCdOE+/kMTA0GjRlaDTbAx7Wxl9Ib46YiNPl0L6jZVvn47I9JD1qKO4
POswPvIpTB9/S/L5KqmNv5SGEWxyU8XBtAUznu2+G0w8sOLNPstNw2DP6Ckv
N2vBqmu/52XsJfNsb/693eq98EhtrtI+4QqTt4uD+cO5cBHb1BeixQXfomjf
N9ksPIyJtPt2lfy5JHyFLvGek12CEsS79XVnCZ/lYM5Pc17SUB/8JZwOdkp7
Y8FLz+nef/fdsvbbsbcNg7tz8M+KL0wItxxzeHuQghY7rqiH+jBkeL+eeRDn
X5jNDCX5d8vEVtr2hh7s5Kgl8dqcoG5y3dEqog2axuLjXIsBTD8aMWn6yEC6
Yqx5e3gbjCtk8Zy4158ZP4aI35n5MCJzDhsXk5xt9J36UfxHU2aO+VlI2Fg6
Z/oNIr2azmshfYljOlXq5GU27jQ1S1ScHkRKssoua+IZR/KOyxJPjjdfWLed
jbd3xv9H2Zn+U/W1YZwUlRKRCJEUlSmlVHJFEkIkUqRCMmTKmCkNUjIVESlK
A5UhSiU0IZXM8+wMjjNqkIriWb8/oBfPqz6+H6ez99rrvu7r2vZea8RLcwiJ
ecnmFvNDQP0TaO8Zz8PWstUPf5Lxm/Irbvjax4anpk94OOF/47tddPaQ8Tsz
tDqjn438s+nB4SQnFWkIlhS598JygZpH2wNrCKrpeX8w4KLSUig9zZeJ8c5x
r+N2/WheYJ7WTXjDt+1+nYSLqhi8q9jfjxmuJqNGZaMY7zI1/uxJ+pGAbtjW
6i2w+2DWI9jWBeMwh8JEYzqeyeQ3V9xh/vM+xr/ue/zreY9/vefyr/U9/rWu
6b/2c/nXPra1w+oZSyNGUcJhnbSg96BW+OfBRFFTSO5yazN624qk9KSi3m8U
pI3rXHy5joW5a1NCqylEZ3qeyP5Y3IfOVxWpNa4OWCjv1GNURsEnx+sHoy8T
Hd54Ov/0NTZk+XLmLyHH/5YtJnt2eT+8E5bda2a4YFben/RxoQ5ssA86lbGA
hoQAHwX+Lib8rsfHFDTxMK29Zg5zUx+KnNfcclviiEVfZFSWmfEgEUTl07fn
Qu3is3wdB+b/fX/j1puPF1TrKdgSeOBKVeYIFp8VfamZxUZi4Fa505+aoBH2
OcDn1BAW/Q4dlHjAQqp+seSCs814SjsZbdI1BIm6X3f941l4LTXDLfdLPdpd
fOU1I3uh7D5ceuEhG7tn7nufQXIK5Kz8l0SSPMYIt/sry8DjFz1mPsE8mNF2
FtGmSC6nyiT1zmLD6Ejjco/cJtjcWbvOwHsIocf8/8YXsqA4oOOfld+E3lKX
/nrfIeg7rBCqLCD9293p/EkqDeKcLQEbPxK/+ultnc0eDux/iZf4nabDuE/H
/Mxykrui2ve5xnAgG1ZtYhX5GTUyNk9NeQPQPO2+hreSXJf3obbPW4ew8W/5
hXcLRrC8pJ3v6C420n71xKrO5GLo8MvrR1xGUBIVyGc5rxuSJnfeVBLuIaQ7
a8h1BJ+vzaIpSnbjo+qTgBB6C9hHkwJrzlOwfP5nLVVbFiqnVn6ffDyC2UkU
2QVf2RA17TtdlE6u2+3kDLuSEYyHpWu2Ev5xpnH2igwu/mYXVO71aYVY6htn
g48UhI7InHm4jQWPrqux7N80tDhpH2W0M0GZueDPwH4OJrbu64v6Q8Nv7Ujt
g0T3r750Uaw8wEFf3P0MbnMr7vm32wtMUmDONbivuJYFxwetMgKHGKj5FO4Z
sJYNur9FUbMyF5eqfjhTDjIwEy91mjSJvnDnPfEj/Nrsy/K1EQzYlX0b6TRg
Y2HuzlIVLS7ox7dkT9lwcS5w0l31BRO7qAJz+ZsHsObLl2BRWy5Wz1dv9yE8
RyC29lDLAJa+8D7ss60JIUe05jlsGYLaKqO26lcs4gPm5qU20fDIRQIyr8l1
DHItsDbjYFv52LKL7TT0F/LJM94ycfTXEdm/5sTHaC/J2GpZj9Lra6Za1g9i
ro3ylePibIgHfr7yPq4Bh3fNDDY/M4jDRvvGyydY//39WlUjsQHL1aoUaYSr
9UmOxRGuXLWpNv/cMBzYtXlzS1ko7lBaE9bPgc4f0UX709lIkBi6VryWgtdV
zvpjZRlwfi2ZsoZwmX7fDLYmhcyf3UlzYjMQ9bHr2prgz8jaXzdydHoAn3V0
rQ4osUGtOLH6ulUD3GMojU3+g0j3Z+87ME1yKP+ldiPLBuwa6z8XSfhnoWBK
AOGJkKoLa2vC4Z9N01bnhvCqL8j9fC4Lsz63Slus68LimbU13UvoeGr2YEPK
RSZSTvpLXF7bBf+BJL6DhDeGcoNNCL/nZarVUNECgQpVWwd/Cpx1UjrtHVgY
jQkb/ZRJg+l1/jmGt5k4pEPrTtvMgZbmp+sVWTRkjpbM4xF/FtbSInh1Cwel
r1Vafy5rhECcWuKywkGsPWe2K4BD8uPkN5vcmy0QnUdPlHWhgE5Tfr7xCAt8
FQwdScJn9L+a0+ZMwYGHR85YEG4928c2cV07TEuOGNy6T8Us5s4dihNMXH5y
bMehdKIDN2p3KZ4i+ePnk3Ve1hx0p93bZ0w4rz/i/qdIHvb86W6/ROp6tzRV
RGBOC/a+EPnQs4SCM/aBkwkhLKRUXKDyrx7Eszu7jiYtZYAS9uzb/HJyPdXe
j08tH8SlU7bnVsswYKOI6dllLFxPXHFmsWIrXEJmr/W/Q4HsBH/2MzMWLD3N
4jYU8DCyV0ZJ2XoUW7purnLJHEUbS116dyEPjra859WEF8SGHntLuHe79HrR
kzxoZkgsmDeLh9u4p9u/iA2rJQ9mj6Wxseb2b7X0NRQoxNesU9iSjnd6mxsW
kD4w8c7+7kJVCr60yy/6Y5eOPDnhHrsPrSjd86R0zzgFf4UX69zSYmH78xzh
TH8uflbMviexioXZufLzFs0bQk3/0vFzhF91DvOsUGFh/VNvFS3hIXh7V5pF
F7TgWs6g36Anue5PtS0rHVlon7tfUeECHSv/HlYwUWZhB3fbyJ2LHKhW28SW
nqdDLFCnPHwlC3vHJPzWEP5s4YDGlHgzDodG7GXfHsJul13+NTdZMO3qwYRJ
NxzSp61uuNOhbiTn6vScCc/tG99JG3djRfTr6EWE537zKRYj/KHQ4rVH3rVi
f4LyiOt3Cq5YtkQmkr55kuo5kUb6YPfdwbJgooMd+24EC08Rv/okQSOU8M5Y
9kohwu+We94Z/sPE77td2Xuih1AWtd2NQmFgP+y2vSD6pHamUtpbehT0tZOm
Bx/2wm7ZTP6QH7ZQ3SUQvUC4A4c3389ZKkaDCOWRfzTRxaUO+seVOGzs6BFq
SYkYAmM0olT/z0m0P1s1oefXCpMCgYNanyioWe8hfIjo7ftZ+yZlgniQXdka
QfnNRfjbtYFtv1ioUjHt64lrhJNsfkwAdRC3XdW0a3tYiDc0Ua33bsIB179s
kT3Et/dv3RX7nAU720C3AqVW0M7NKnp2l4LGuvrNlmS+vWw9/iU4kfj8do9Q
Addh2N6f9erX+mZc0nvePOXQhG8vpxfuMxlCivgJH6uXLBxdpHp9QqAZBb/0
L0lcH8J9Qc2hHbeIrwx1vT37eAPuLf9UbBI6iLCKXS9M/7Jw0+uK2QXJelz7
m3U34Vw/JnKHc70PspG8rvS5a3Q9CscLae36gzgtM1N35wI25l7cdu7Ri884
88Hi/pYjA/hebvtDXZeNUa2/K83yGzFUOJlo830QD8+++/68nYVjlceXC6U3
ICJpBtMsehCpSY+9an+z8DNYNWCbdjNMjTauXFcyhEeml/xS08nxXB/dM7C6
Ga4VSwOXFgxh5Ok66vrrZF5vZbkEW3Gw4VFqV78tHb37dVeJLqoD3fvLF6Nz
LdjElX+qtY+C3tpd4jZHWTjzeCrkg3Ib9Bga7vFKVDwse20yTPq8e43mxcrS
djhIpV/pZFCR+zJN+RGdiYCamvJnFly4zU6fk3+DiTZT5b9jBgMYPmBwuauf
+MQ78ToZ75koDbopWWtJfOduCy85oS6SV3Zta5pDR44YW3En0VXfh5l222jN
OHmhYEXfbArKDr1qMI1kQcZR39U4hIP9v0/dvMk3DL50iWVq9xrR/KdrbT+Z
b7HBN54EVHHxTjVeLYDoSEQl88M2Xw7G1ITUTvfRweG5nRGVbcTVmU5ONoRf
mLVOr4fwcbbGmxNyjVj94WtVwroWFFtucC7UoGBJbZkyx4/khoilC9Q16LDN
bbKa8YMJkyMK86s8Obj3vPTVbnXCb6flnhtjwuv9jUMnCT8dXGVVXtWGH3mm
Dkf8qFi047anpzALdM8Pk1NxbCzfVH5rewIXyrcFipHIQ3mrsndfPBtVGS8c
3xC+csTQM5bweDHalkm7Vty/Oe++1SsKile+ZCkbEh84P5/uvHkYKh8WfpgX
x4JN9pPy89UcpJ4PCjXYMoyv2efSYwk/Xxh9uolw7057H43tw9hmqhIy6zIL
uRkqYmG1HFSLe/36dJiLR3vjvvwdYuKJ08/bqtaD8KGe6SwjXCStd3MF4YIL
NPec2zOIaJm5wfoWTbAu2TwhbzCEdcoBkzcqSD+NlfQK0O3BvrWhoisK6Cgq
nm8iSz7X9yprUlOvB8FPljy9TbheTOt3V8I93i1aonClHmdWWCiPGQ7ifo/9
OhMRNuTkH0U3pdVjISz67IwG8SfIKbZjPhszrdwvtaXWY3hk4VoZwh9bCq9l
E/559o0dNCcevp61VzV8zEWOyqTPt//uY4VMbQqw40Bp++aKP2JD6N04PEvA
NBj9AfXfthIOvf25WguH4Ea/yXHYFYwVB+9jbc1neBhHbp8rPgg/qcUPNJey
EWTVsHvgbCO20+lOIgODOLKSNVujjwXqKL/dwXONKF8aJ2FG+B/nmMMyhI+y
2w4ak7rr8BhLbM0fQpFOp7cZqbvJZ7N7J6M7UHJz11NTcxqKG0XW7a9mQvHq
kpYIwlMyTATmE36pOaHnOOH0zS2rR1JbkL7koanVYQrWd3VreTmxwDitdWHR
3SFIOye4tY8xcOSof6LLFjLvO0q0xghP+2a0Y+8PBjJlkuwLCV/6zie6aFYj
KrR8Ok1uDYLfK8+37wsLUXGMmk0NTZC/tveT/ukhvFimbRKVxwLlQvXjl/VN
SHDbLz6T8I1Omd+TCT+ywLpcS70dMTV29vx3qbi+MNzhF/EVozmrRa668rCi
e5fhhldc3FcZS9A5zCJ1x1K7R7hbksPvIMLT2uX6Bwl36tFN2LuY+O0tZjfU
syg48T7f+qgFC1fumMg0CFKxWM6a8b58BE/275q3sZiNV8EnL+YLUZFs9/3W
jgri66eVqk4Tvoip1jc1QHzF5/t0N34qalR/DUppkH7RpXJgHqmbhM50J3k7
HpLP1jqNcdlwnduzaTKB+J48v4f9+3ioElQXMSPc5PPAMavXXDgxi9S/mrLB
Kq/zmTNFhbUyq3BmPRsHVz8LOk30n9GcXbW5PBRuj1aObSa8+NH5hF2Ex1SU
fhksC8WFAMltMYkd2BPxvnrcigYua2Bx7zvST+8ItQxKclG/PfKgWukIwhrM
nwta9OD88e9uPwinPDjnHEO4TO/WT267e+BxWGxz+lQr1h47TXcWpeLaEhf2
ntUsNOZYLKon37c2TKgwbZSBhlbz60Y6bDh42jaOZgzhQXyJ8BLCV90z+zq5
kfjpa9ptyXbN+FXt8TuiagjbBu6OiKew8PS2+ZoS/m58Pd49qGFDx9iVFff0
HjFx86wqn69AN+Lq7NPzCVfOLHe4SLjFkytf6I2tiF5kNTFzggLmgMpTf5Jr
5s2ICJbvJ7ms3zszpo+HrKiGUxG2ozDoWDpDv48L/rOv+uYQHmkdV61F+F6z
+PUJvWxEH9bepPuSi5Oidi6/83j4tXPb15XTo/BYvoU9/t99jMz/1vls0/vX
fY9/Pe/xr/dc/rW+x7/WNf3Xfi7/2sd2zpr8Vfr7OHieb9qg7ksHTWJotVpv
HSxK+3K13JogYVE60mzx398rXRSuvGAhpjYi/EBTIzo3HmRMzhzCUts+fekm
Fvil3ysY5NZDyU7xq6PpIER+1O5JnMeGioeP+g2HetzxOHVzRn8fVr3nSzgf
xEa+94rP1uc/w9vx5H03gUHUKkiUrlnORty9+fLbJz/jSlLd5oPV/ahjevx5
YE36zTLPpKuRjahdmFYa3DsIir6Rxox+4ntbTXO2BdZjLXujCHXrILyWfc65
KPr/P7/xFuH4uJiHWvmdv09e5YDy3YP/w34GTIz3jmR7juJpUliMyOxe6LTI
ZJvEmaMqSDur+8IoLBue6k197sGFEnVly7KdUHgobrXJsh2pkDXKe0rFrsmZ
5Xmk3zpvyl/NeNEErzeMV01BQ/jFsy9qecRCjV3V14tPKahVnlHVkTCC/FNH
trJS2Zj6efWpnz4HxQsUN3eqEF/3YYxytzcYZUkG6W+I74jcfWT3bekhDKSE
HRQLC0ZHxCY7Ja8O7FdxyVumT3yKZcPSTR+YaE7yXPzQogNavg/7N2jRYAtb
1u/PTLxfqyrvU8mFwCvbN83b2VCSPr8imk3FyNytT1Nv8TBYqxQTmN6HpXsf
cVVPHIGbQbjbrRHSn5mWcjw2A5Y74qWStDrBJ+UTf5rw3IX69U6EmwVqqx3X
7ESBaJTZei4Xawz73dqn+2EauviLoZcH8nzMRWbF8CBR9vVb7Sbyb9aOjcJZ
bKzMvcc+QPj1s/Vu87fw8EXddvW+22xIPf7Ov5HFhSj/x66aWQOQ7r3x2zHZ
A4+KOF7+57jYpuln8NyNhQt9V3iZj4fwl/6gI4ZwOwv1o7PcWciRv3T5aPEQ
njgLm+8n58tSZftzHQbwglEbHPz2OOKP6H4vreHAtlInJ3MfAxoZp/dqs9uw
zGef8wXCH+YLzWyyZSDS8X6gxEgbmincUwmZbNhRNN+WgeS1EteFk2o3EZr7
6u7diQ7QjJp2u56nwXWBB2NlCRPUCOMM3ckOmD9+sr6I8NNKvfYLCN9tszH4
8mwuTind3TTXeRCCQW9j8hkn8DmJbi6q2olJjajR1Js0qF3gK/N7yIRWMp9C
GuEz7kXxOgmP1y8qdiB8g1OWF7uKg4OXHc5tvTeIWDkbgw+pARiT+r35TGc7
MgYjXx36RUU0t//HsUEmjM2Tqmva22EY+ODh+Z9UWA6xFPIJH7y491QkyS/z
2g3eiI/2wbWKtdk3zRnqF6puTmjxoF4v5b3xDwcqbQ4Os46OYFlBjbviOh5C
g9XrPhOem/ApNM51BCIbDkkbx3GQ9au1Jqp/EKzmHqGy6UDiT8yKdH1JTm8Y
+rZUcxRBM/virsSMItWn3GAWycVW+z6PLdIeRTRjByU6dhQ0gfB1prLkuu+b
9/XEblLvwiZK0+4noHm0qKKO5PAA2cG4I9EjsPq9r8r0MhtH4xfb6RVRUF9O
PdN1aQQ1a3r7Fa+ysbqRuzSBHOePy8nHxQL6ocATss7kuOKRe6CB62oubrBu
1VwSZmJk6Trqxxu96LbGryLC9U4uiWyex0SleQej4XYvXuYcThGM4MArdKdn
LncQ1w9O/v52OAgHdES4V2+2Yup6v4TLEAUuynm5ZptY2OcVpfD4RiuyWQKL
xgYpeOxw0s6X8NGRXcOL53AxHZxWcM5pEF1tdxv30k5g5w9/CoX08aQtTSOS
5mzo+fzdkyVAw9gSjSHBN1ycC2FxbhIu4Ssmxz+LBjHRd7tsSJ3+sVsb/pPU
6ZczsTnegUfgnD8VUbeEC4kdH2L2vB+B5NJvvYGXe+BQOTjzOuEFF+6ohdaM
oO+PDkcxoQe22oV6pnw8BIRc287u6kcabc30jFB3aMrXH1P+zsbaJ3qWM2q5
2LRRryLpMQ8nLtocGfjBxnGFytJLH7iIGveMCS3mIcq9+bVMPA9lMe9+rHjb
B5bv92XawU5osXu7SCCIi8SKG9YFt3lwTMg9c27dKKjMvmtb/LnQVDNXkSXn
ceeQ95mrWqNYqfhCjBfOQ+LLEj9TSh+cUl1F3Xc4o7G3gTlF6rIgVGtz+jkq
Dgxt/rBrFgtBm+aYhtHboFmROuJ2mor+radouwVJH7SlKbwpIb7b3E5BjeRo
Psba8wKJD6EnkfPhPF8Hfm5qTxwXpsFiV9bC1d1M7CnI99g63Q6/6p69NoTL
JGw4cZBwZu3DU9cvsXE9OZo/tG8IXIvlu/ydw7FEME2u2JUCSdEd7UZOI1BI
H1rhHc5GUszGExPHKHgtI+3F5zyC4plpvr2E32AVKgctGMVW1/6Da171olX8
U1Xy931QTG9v3kFySr1e9GwBUofqz5cvE7QYxISMsrk84QdtXgX7DTCRmbwt
6pLZIJQ7Y6wHh0ZR0M5qU5DrwWGRN/KLppWx7NaoojfxU1LbbqcHOXKx3jIr
tOMED8ufK8UsejSK42Xp36ZjSJ/aEeqtXboNHR2jfS5WXNh4bv354T4Ts+bu
mns5eABh2fsXTKwZRY7BW9Nz53sR8OPRpceyNkhX+Oa3tp4DvcKaccsQBmzF
d7xu92xH/PuN8gwOFx3qNyt8+AaQ8IYvXdbPA7PcY7VfFnPg3ktzNFvPQ076
Xmf2Vx50RWNVFqaQvskL2PT0GTl+qTRt/8gduCTFC0t7x8HCsdGQMRMGaiWU
QiKftmGlRsBRabNRBEh5phUb9eLJjELJXqYVvOh7mrbvbkH23vjT2ErBjr9u
zeleLJys2erC+cTDt32cmv07+qC0d+n3tfmOaNpHj/QP64V85jcF89nD0PAW
2VUkycKqTRd7Z0eScRr2vC412IfbwdfK9m50xvoZN0armK3YM1hZuJb4enOr
gptX1Fh4Fxjf7XyRh2fnxFdc/NCHKBeJtPR7TgixFtx+lcz/t4sHBFL38LD1
r0ph/AAbNULZa7cRn/Cnc2r+2oYePH8hrSPWtRNZHzuuUiJGoZDpL/OB2oPZ
kXcrYpgmqKhIzzIUbMRp9lWRxJ4uqLCzh9TEOBh5WOioSL53oWWenvBHUu8L
bDf25jmh9Nj5U7+Ibl/Z+cpxGa8PT57rGh687Iy/I7Yq/62fn7zvbfP6oD4U
T/sKzUo6jDvZ7O5fyjw4uHoM7xAaBeWiopKZzyi0liuKbW3j4J3FLS+FNAau
re9eMYvejq83f2y6TPTcdd+VKOv9w6iUOy+8UKAZuzrnXO5JG0Vtg4S+RlEP
VDQzX7lUGIKurUPlq2zA7Uq1kv0Jg7jl+EpneJwFF17F4MmzPBTfKpht0tYH
B+Pt/BNfnXBEpDvpaiMHZa90OqvPMLC8c8H2nyntOLTvx68owm3WXfngSXjx
oJbI1WSS366tmFUezUV478OxY58HQDMx5Ain+ODOK0lHCReij1VWnYrBXMx4
zlt8+jQPe8RP1X0j/M6oWHI24dp2PQ2fCP8YZWepV8wFZ8zcYSJgANFV4QVv
HLzwKTE1dOUForeiIaziIBYW6Nhb/24bwtMFG+wXEf47s3HDCcLvaPcJWRHu
EbuFfWU5D9eUfmY2JfdDcfpbm9nzYwib5SlcJ81F6brU+V/fjmAyy+b75qge
mFyU9n9GePMf8b+phL/+vOpZZ2QPRmv5bbJIv3I6s6/s2DIKNE19bB6+SEVR
W9F1sHogvHP82PYBOhxVzH6YTTHxOfvBtzMj5P8z7npZ3U/HfdeFRjMIl6DW
ftBu4KC5MCNzZibpm1s1ZbVtApBt/n5mW0831j7erN1+hY4Ne/e/G2pkYlMY
/+/F3d24Nlvby45w47sXBdIItw7drl+dzgGNXzNqSdMg7kyJ097lBYJ9dtGz
A/O6YWiW/lrLjo7DQaHvZhcwQcnQ3LFYpBuSRUuOFhEuX6fubU24nFf3gp1e
PMh7L3Bw5u8HbfvZkJF5Lpg/385Mo5WJvMshjlLEb4uxw3RVJ7n4In4/3bKF
CccT8hEZKRww9LK8hia4aG/IyjxxjdTT/vjnb9Uo2PY294rWu3RQAmuZ8zks
hHwdLjRdx0WmFC1eYz8Pt1+ranEI11+42qaW8MYk4U2hhOeHBT48eYYLmtW1
9KGWAcw5UqicWuED8xeGVTIvOBApHlZlbCT+l/b844IxHuYoPQ2eIFxy9iOR
ozo8aA+2pR8gXH+PohPtCA91FuWLZ0j1Y7DJK3nWTRc49e79GqdB8qNuR+xC
RSa8VdJ2u4z3omJsX9wtwuXXLbt/nHCT3VJlNT97kfHE8HWxBwd0qyWr+qYH
cS92dKiyLQg8tW8fsnLacb/S/1J4PxVMKYHM+yNMaCesbF1G+Jn0Booe4Xyi
MfovCTd552ifIs5BN/Ve7THbIRz4+qKMx3cSW18+zSn34uCapGiq2XwyLv2M
zZXdPKy4tWv+dW8ORE9JWnwk/Hir9tfZPTysLzr+7SXJvS6exyR/LuuDsfZ2
GXWGA9TCF4QvecaBwa36tH3iDISe+k1/3N+KsYICKQ3CtWsUXz4mfFXX6uMS
g614qLwmMT+Zi2Ghr2pPHg/A8y/TaC/FG75FCRfzAxm4Yx8HQz02Mta/bfYh
4zJyV2f0UhADnSb2P94QTuVUxpQRPoO+nFfLz8NFpZHxb+39mB2VE/LD1R2D
J66v61jIRMF9mfv1yhyc33rl/qYyoguvpq88FWdi6R/H/WYqJCel+R84R/iw
0garE6Qfbqq0d1r6sw8PPl+iCn5yxk3VPQVhhzphk+Af+/YZDSUfJ5OP5zDh
MGlz+69jJ1Y/+9Z+jvDr73/oRhHu+cQg4fRTNmY0h83sKRlCodjbQl+7MGxz
1GUs5FHQrnHjZl3BCASPTn1n5JHf46Onr+dS8KYjftyCcJap2s4bhONJ+feC
fDb2btQ8kP1yCGG3vD6bxoahTuRq4b2tbCyk80t6HOGi6UXfiWsBPNg1UQ/V
6rJxZd/N4xziCwb9DKrNCc++sPLGMxoPN8V8/RZL9MHtVmOGqrYDYvifHwqJ
4ELnULnPPgsWpm5/0OfzGkKZf/7Fi4Rf2HJ41zXCO71MfuQS/q/1Mf513+Nf
z3v86z2Xf63v8a91Tf+1n8u/9rEta5yz1Y/4nCv8vAoT4nNGprXbv+ZsQ96S
jP7BTxy8ZlxIWOtNfm+xkKegYTsetLY3co1HoZvuOz1l1guVtbYKjzbvgd0x
V/3tiS3QvSh1MNmBgjKrDV43nVlIOCAyqZrFw++P3E/bbvYhTu6WBi/pCDzz
rK6bmfbCaGQDxW2Cjn6/z1RvERa0VvzO+UD0Ij8+X/GRez9Sc5/4sfNcEbU/
2vkxsw1Jk6r3Qs5SYTKRUX6f+NiFReIhcoGkL5kpKzZ97YPtge63AnnOWLhI
59ziVi6c2+XFezt4sEy/NLTUevT/vr+h7+/mPPWcgiCjuuJPSSNoEOTYihM9
Dal5dUennIu2fgH1oC1sfNykb13dRoWIO41mls2Fla3po7EmkqOjxXbse0fB
sIHDiiHLRrzVz90qVTMILXntlcvpLIw5RGn61VJQY2ylHJNOctkqqZbtN9jQ
sYDHwx0dCBDy0WpQo+G3Uf3mIw3Ezx5wsz1twkbz1r/H5dy48Lbk70gO4eHe
i7rZ/jvZMJpbxPvuysWd5Y+FqcE89A/rCRV10bB8xxadwiom4q3VV83bzUHN
Ov9UkSM04g9yAk5FMSF/Zlni+ZUcaN7/NMPOjIf7BanGog5cjD783WrtyESy
gFiUTiCpn7pY7TUaLNSc8Z5myQxhUqA/b28pF/3r9JnrVpC6LVmdM3CdivWb
X+wRe8bF3MX36/8os2GgMuerXA4Vx3XOGzus5CG32b7pQh0Hunw/R6ZGGBCh
nXEJmNWNrAj3S7Cl402prtTgIyZktYQMtb50YZHcROBWSzo0M+cKW+QxSZ27
G2rGEF+n1bTl+GYefql845Vks3FWQfuJz9YWbDRPsY5eT8EtubYnR3xZUDVz
3LgcLfhVlnX2gDYFf2LE38sRbtl88P67ES78q37qvKey8WFOd07yJTpMa6s7
1lQTH/JyGZ9XAw8t9bc+yFiMwqXYrkiigouABQd2dn/kgULbOt9l1yhkuqtC
+JJ4YPy53/XCnoe8ZXPqrH+ysb6rUd12fTfOm3gmnHKmI72uiv7qCRO6G+eK
aap1o17/plXoEToGZZLOxpUwcVFuYOl5Yx7c9I5J3jLnIu70b4taHSY0FVzD
FX/R8OLAfmF6GxM6mkX+Rvs56H1zqXXnOA1GurmVncQXzLv7gf++HQc/xDx0
f83hwbDwbPm2Ixwc/BoU/K1pGHt/Dm+t1GVg8qxL3KKlbFhcLXu5W5YLt+9e
Idc3M9CevS18UJZcr1P6otdkuEjxMnyvVMTFqnihpub5bPCVMakLDlExLj/e
If+SgYBTP/yjj7Lx+wen550RF0vfqYWdq2RAihvl73uMjU799fcYO4keTZsO
vlci/r667kFSDQcz5CZFQroYyBwZcO+YGsGD6LlFUbJEz+Rvt54u4cJObY7f
yJ8ROD8KZ7jJcLBswe3EHuI73cfPZLmu5qFj49E9n3s4oLIWGz4VHcFyTkvI
8Rcd+NPsOBjiSgPov7dYVzARbrMmTr+yA80Pfvq0u5E6eL3d+Eo58XvS0gI2
6VwYnQvtyHrGQvaLfR+6IilY/zLZeO0vLkLvRPWIL+Wggc0a3rh8GA+/NtmE
Ep58s2hYWZ6DJesPsmatHAZvy+1FXTY8zNVbozdxioti73bZypfkOjz+mnY9
uh1uSrXzPzVQITQavsKWS/Kigyy98Uw7KP6313nVUyEr/vdmNeEwvrQsh/QJ
mwW92vqbyLg1x30UaqTiubBy/j0rcnzjQ4MCvRyUTz4qsFrBwx+BqNmpe1nY
8eXY1Ud9xF+0HBe3IHX14Npb3005bMwzmLmmNYOLyJbwjc9SSc55c3HhlcYW
nP5xweVSOMn1jeeee//3nkK9MS2rqQXRcq0hCyIo0BH9eNuQ8OGfBeb2dA5O
XN05kdnHwIxi+t1tEx0QnCm4YW4w8UV5mkoak3RoGFruqEtqxLffwwNNQRwM
WJyo0SF63uk901ggvhHTd4tM1wgSnbo5oCbjNYK4EDN2tno3GnbPp22dzUWJ
uGbCmqAR+JW93bZzTzd8tDzUfQif+aBfRiB4BHvjd89Ps+nGaVmD5VaCxIdY
pWz1t+Zg92KJWOGCYfBf2BQy25ICk/tB/sE2IzAeemnUFMBG0OVbxhstKOhf
JXnad+8ITn9RF9Am/OyrhQrdujyMJZRYiYuTHLfzwNPdQaO48/2D4qfFPKhM
zPuoMMXD4eHJvl53ku/akhuLpHn4odJptW6a+Aa5ZoEoj1FIehx9E+Q7gnQ3
n3mCdUT33s6XKTjLhUeTaEmqRiuyJtpiRR5SsLFk05NMUxb0Si8IX1BvxVZX
2vzYBxTE1Zixawi/oR4bIEZ82AW+sQ2BN2ioFXzum+hUA0d9H540RqG2zd4r
+nAvODVZ9zW1rfGyUKrsgN4oFDnO5vxOvZg9Z07uZmNrzHg6e+Ig0efNl/Ob
nxN9jrwybmcvN4Tw1ct+pi0jPsi9PS66jAP19z8ylMoYuLfqsK2hKRfU708v
9sQxwXldNCeY3Y/sU1NrHMn4Bmz+lqpxiI446V8HT9rW4fwTpenPclws+HPm
YXDrCCgtqk6rqnuQ8Gq33glSD8YJCnsUwmnYE/bkwkGHavx0dWP4LiTj8UF1
4qgHD7O7H3HEFo5itbuOha90Cya+dO4aVqSg5ZLDwulAFqw7j3Zt8CI+9PzQ
EpYoC32VvpabPg+iVuz533XkeHJdyhWCHelQtFlsV29ZB+2NjTW5Q1xcc9mt
zKtlwyVlbG3lDjosPxpdWPakEWzDuuH88UH86RGSym1j4Ujqzycy01xk5M9s
09bh4MBMmyVrjw1jplW7+E35NrDu0+7FK1AxP/d7hOoKFtQVDLaLqPBw5PBw
6Zdmkm+WqB3P/c2AmLqy3HPlZgyZ8KySHw3hkc3tj8XXWch9T7+wmsqFj9m1
tqx64gfu3noVv5cOSVOP3+5aDDTL3B/QkyJ9fV9KaIcU8Zc35Vrrs7j4W1pl
LtXIAisIa6MqKeBXe3r89SMu3hR9i+HnZ2ND5eDk861UBDnTD9ov6oB4zAum
iiQNfrLN1qx2Jn6VSlRr13MxrhNV5XOKjROTYwdSztMQqRtewZrigieWWxe+
kYP91cubdh8dhnziSWW7u0TffhkKzCT+Yy+fWzdrjIK3i7SPCd8i/XTOqJ5C
Jg+XHXfbtN/kYGFsBpTV2Yjf/jP8vh0Xhp5znzv78PC6cfjsRxkerrYmeFy7
w8HUXC0H2dMMNKjv7bZJ48Il4Ji5RBELtqN3Czd5UrBfcN+VTYlMxCntuCpH
8tP48XPzZtC4kK0oGZUM5yJ6oyBV3oSFmUuSDnsfGsKClCP5ZZ+4SJM+x1oQ
xMbpryGKWt40iJX1N3wifN0QN8+S8GTx+Lhuwv0vrnxrZslDKEdeS8CT9E1B
1g/taCb4hSSTL3xswx9LKfbGACqUJDVYZ+eyEMM1zTn3qQ1XlphblBDuJeOX
7kD4w/rsNbFXefDlE/p1z5eHJI0u+bdqHMw2vsj+It+CkAYLpUUrKdijbegz
GcCCwI+KkROE/3puHtixgoIk7QbJBWQ+z6e93GLdRnK5lWjmngw2BDed1zlb
R4OnzMzhs9d5mBIc99hC/IsMY86VCDeiZ6jIPkL4PBV+9ovzPLTKfi1TPfbf
fpNHHxqR/K3qpu7OI/kgMNbltU8fE5eOlbmJ+QziXMnY2/QdDFQ9ra/b1sLC
+OJ3H0cJ93MoDVpsxMCLHclRlwi/q37szUsTHjJEty5dt4cLqenHuQ8NmRi5
2FvkfmEY10+2/135nIXVwiZG5QMclGwI/fvo/DB2HXqTtYb0R/+cA7SVhMcJ
Hz54diEPqRkHbC6e5iCx/tBR9goGHnwK+PxlDsktWqkLw0rI5/PKf2wm+Vj9
QIrq+tksiGv+rDxVzMHkx1kZd+fxUHg046YX6fMPA1KW6y5h4+VKgyN2p6jo
b6ycFbuIjmNtnX/PDjNh/v6whLIzqb/D3Rs+i9MhsmZj0gU6Of/69XmXncj8
VDOZ3EN8V/XUhttfHUh/mPehOnKC+PM3B1kHjlPQ8Kaq+uTREfinS7TsjWTj
0jynW+FkPj6cq6rwx2UEhwzLlOcSHlERaSTE5cJscJY67TsbnHceMyKe0nFC
t23COHcAbT4XnIV4w9h+KHPWhiwWtDWc1N8+HEBB+/KSGaPDWJXwxfET4Ut9
C1au9edikTH9eZQyC2dL/VwnhIawJYUne+IeF5NG3kFqTKIXMlLqldMUdNdb
Hk4hfF/3ltECwq/GXv0mwk/FJeXMEE9y3fsfx5w8GU90dM6v4K5+JoL4U0z1
vrVj51D8w18zacifOObi0svE8VLLXa+/tkPEeudUGeGhv48KhxBO23M3u5N8
XvN9CEUnjoWe5tLNP+ZTILKz6XPocR407cc2niLz9A2/7i2NDBaak2ofuROu
xp4TqUf474iAHTHpLLgHWOi37eNhyfFnKdaKo9gbacU7dIr0zZoNctNog/LT
qY3HNKkYlj17Q16BhQ+NgXMECPfymN/C1qCC9aKeZ0S46N6liq+Ij2nefLrv
xzMGZJtF6lRcOyCQNtDIiOYgb+POmLW6w7izIIoantSEmfuyN7UQHmcYENax
ZRi3pd+8WJLYhDfJybcuqZN+99jVJF+OiZqwkotL6L3QyN4e+InkkWtiS+rH
VrLR/fUjfLKpsDiyeG8Z4SX2eeJPCL+neo9Sk0VF3a6wROZGHjxbCt/0iHCR
d5aXdubqCE4U1HXun+zFzxXJ30+okvpY6XBvjSoLgfF/AiX/9uLc432ZXwhv
H71mHUS4sX9dVRvps4PzeiR9XnKwXixuwblyBh7XWky3kb6QNNP4lXIT8SXX
UgSX29PhXee9jEH44X6rCDfC6/Yu8vpE+LY3jwt7mlm4fTW/aN4KLsSt1Buf
E12L9dkj/nN3G4zSFK10dKh4o54yfUuOhXc1M8ROEl43x/H2xEYqFOjC958S
nnOg12Mdk+TEVckRjAQqeg2drW4rleMQxa/XaGIUO/27Yu9xuhFlPXQtQnfG
P5/H+Nd9j3897/Gv91z+tb7Hv9Y1/dd+Lv/ax7Y67LX9l+OtYEk13JT8QIHY
aTtBYX0WpN2j3sfoc6FA+6PS6cmEzIDr2Rfox3gh132Iy0a6VkKoI8mlvmsy
y6+5VqCh8J1yA/H5q99Je7gpcBAup5K+c9Uw1rsuYN67/hn2CXdMU4ge/Nz1
RsRnLRv1rBhpDTEehr9uSDwbzsH5R/l/uqUY0F0wrs7OacXiG+ed+WgUJPo8
Lw3WYWHF0KPMwyQvPI9fOmPdf/s9msjPWPqMCZHXwU3LTJuw7rX5ZpltQzhz
uem2QSULh50Svz/o50LObZ5ZdgUbhnpOgvtUSA6ekNt/L4eF0CUc34NzSe6q
9Vbq2/b/759y4riMTTY4sNR5qqn7nfRN6YPj2z7x0O4nFaFcTn5mLLLX3sLG
YIp7qWwbFQvc+Cu2ZJO+PBTaWdLEwqD96N2CtxQoMQxFnC0bcSL32bnu6kFI
XGE1biD+4t0cnYQr7ymQvqq3e076CAYTKuf8zmSDZxhsrbajAw4Gd09eVqPh
8oFgekADE2zfvupDpmws22ujct2Ni+s6xon9ITzcDEoOtTJmw61o30O/Y1w8
DnpVpUb4sEPplaZOGnIezAxdW8WEDVPL540FB3e/mC3XPExDbIz2M/4oJjql
b7RtWclB0YLHg0ZmPOTsuRXbYM+Fg26B98ODTCzk22CrTPzzmmbTAyx1FgrP
fTMzkBnCSIJS9HaiG5mNLsu+K7FR7CO3/L/9XL/cnFLje0bG3aFGsFyZDff0
L76Bt6kQfVusuIvksPgGm1nGdRxMjy1ytB1hoKuvYcZaoW5I34hcX2FLR4VT
XvXqfCby7Q0pvK9d8KqaK//Skg7d7IDn1/KYCBQLXipP/EHYg70+azbzEN3R
6ySczYas6toX3K0t2NJ/X+Ddegrkc7/Ns/BlITn3gO4ttCDWv2TdNW0KBmat
lZ9LeI/H0qjiES52nr1y7DyVjar+6bnsWDo4ThTtuTVcGLQ9fMxq4KFMYlG4
q8UoDu6MEfleQfzhHt6vfZ/+20fi2auCXaMQ/PLTfDSR+D1u20SIPQ9OF7eL
PhwnfZvlull8QzdE/J1t/zrToR8Ud3fuUyY6OgpluSTnLWjKkP51hI4YpwPb
O/57fuPEjIkAYx6m62ZZHDbn4o7ylc/yOkz40+a08/2mwdfGocyJ+NoltNtK
l/dz4Gy8WX3lTxo6dj32sm1jYvn4q+Kvdhwo+OpLMObwICafz5g+zIG2R26b
SdMwzkmYnMvcyoAQf7Rm8lI2hvdqu2bIEt+f0lJ5cgsDN5Y4KzjKsaHmVVFG
keHCpHTJbfEiLi7/PCN0ZT7xDYvjDx1zpCKylic39ZL8/uHuxQKuZL4aG54X
2Un8ut/6N06vGCh56bWYd4yNHtMkSy1jLupssvm6lHhYekzMqamGg9XpA84K
3Qx8TOa79evvCJpLlN/OkCV6MmU1tYH4Hgkj5dw5f0Zg73rtN2sJBy9FrV4k
FXNx6Kv0SZvVxMeIrT4X18OB2nBIyTzREZg6CgezXnRA2FAxvtSVBu/8FVdR
wYSD5bHYV5UdpK9WyEq407CzxftWZDkTA5F/+7ank3m7fY3IIeLfLjRE71gb
ScGY43pPA6Jv7y/4Xt+7lIM1NPs9g8uH0bvOP+QS4aldt++5kTz3Rr/VpmDl
MJjKtrz3RK9OS6Uef3GKC6/Hp84ueslEhPL3BLnodvyWqrSPb6Ci+tT0Z3cu
E57X5Xr3nGnHGfNrpzXqqfB5dGpnF+EPe3z4r7zk4uKOE6f4NrGx8spQ8CHy
uSXns3+8t2ThreXnP9HkfLuvafYLruDhwvspy2fWpK/utH2s3scBb8M3AwFS
VzVvtJSl7rDRmRgmsuc6F6+fXBeakcaD/p0Di0SbWsCoihP/EE5Byddfovb7
WXglt5Ah19yCKxtblc0jKPA8jElNwqW8PxYa0TlgFro0GfQx0BfaOaf/Vwds
rQazfwRxUBYZt6xtgo7uzYXwSGzErZQ3phWEHwhqeNf/mw7Da24Gty41wiH1
e76kIBcJQ7Pnvjk+gv5QaWc9tW6ET1PC9szmYhMjJTM6aAQX190IyLPuRvt8
/ZqzhJtmGq8+GDyC6lV6+r9tuzF9QHASgqTOIwLdtEjedUi/yHDKJz5oc/WH
YUsKOl2G5X7YjEAmdnxMJpDMR/+FGYt2U3DiVdAa3t4RxKYdfnwqgA2pjEvR
z7fycOKlq9Bl8VG4nDbyyAgaxbbpnJscSR6yW2cI5Pzlwb7wzdIr7qOwSvU0
a5bigfWsLvbpFA9py9IMtT1G0as5rmHjNwInP6P3Z+vYyPsl1PLrLBdXaNsK
JDRb4dwvt8HsIQXnPPvnXzQlvkC9QlBQo5Xot/qL9w8o2N3wxbCEcJF+pfY/
RHc3f+8TlrlBg8Gj3cofD9Wg/offFkuMYtGDS5ekD/fiUZt5SK2GNVbqyApd
1hsFreiK59UjvVD9cyuk2cAa3wpONJoRfU4yPvErWIOFjw8V8oplh+Cwc3nL
eeK7Uj5Xvjcs48BXVlYx/AUDXu8z1NaZctEomlicEcdEr/XcshWsfuQ/qks0
IeO70yU8sM2RjljqzsNPrOvw+ET/oRdyXCzfcjVcrnUE+dn2BTXverDBPfTe
QVIPHvoV22vCaFCKFV6Wvr8aKcujj+0WJ/mawaukehD9/HvpgcNCcj4u79Z/
k2pBUN+ry7mKFHgE+VYsDGJB4WvE4xVeXPgkTBvlibLwzGvp46S6QcQdv+Qi
T47H413YPDlyPMvjzd7OsajD6xeyWWlDxJeHrtubX/vfumR3UxbtoCNyy4GT
OSWNcF7es9Z3fBDuWsFvXraxMJbhED93movSQztm/CB5/0TleMQF12GEirFn
Ksi34fTqsa+7FahQ/+ikvG0FC4+F4+T+KvMQ7rKbXdjMwbzu45TpXwzoHYz9
tkm5GXudfBJtHg1huYFzSM11FtgUocPSxK+mfJKYcqxnQ/xCnyTdmo7X0gut
jNcxsOlnbHy5FPFT7r2rFaW5KJYdf1iRRfy527eQjgYWwvjDEzsqKFiQX2hY
+IiLFZTsktd8bJw572kvupWKVHMd3T6JDpyMyFjDXkSDirY63xTpA86yTllK
9URfD43/Uj/FhuawbRM7moZda1Svdk1x8S1C9+cWcr7n7zSp3XcZRsiLqr9G
d7m4bXBV5R2NzJPtzqsMxig4s/7Dxf+el4q8WTh1OJOct8mO15FZHNTK7L87
S4PoUWeT1or9XHAXiHgV+PDQoTf/bo8MD+VJTKWuOxyo3Jd7UXWagc9ussWG
acRP5u8LaSlkYfiqwfzLHhSUj7Vttk8g/kMjmJHlRea7o4nDMzJem7b7Vc8K
J3WzE4IDxiykrJV5UO04hJ1PctyvfeLivI6DbwKp59uVQQeGjtPQ3aUQl0f4
malqjQbCQ3tjqy560TCPXpy5heSAt3/PHnvrwYV2bal3/DkmPu+Mixf81IYU
vVmpgQFUaH38st13Lgtamm9uzKhrg8Sczb+/EL62Qeu7MeHHVUJnnbzKw727
NatdfUmuOFNzWVqNA76lWQyOQgtSpB9EJK2k4E5e3rLWABbyPrbQvAlnz8ir
30P4aN76DwzCT5oLiRuQfKgwrFItlsGGwGK7y92faLCvPvzmxHUePm/2ypk4
z8MN0faFbcc44GdKh1sS/uNAyPKThE9tr9hyzpX07a3aZ7RJzn21KTApP46L
r5xQifckt7betVla7zuI5067FK8aMXByU7hGewsLk1aOUY/8BqE7Z377wp0M
TL/fRlVoZeGEk0HmAxPyvaKf9n6zIjm7JFpJwJCJuW32c4wvDmOD4vpHd56z
QDvVNS44SHJI1G+bSzHDWCMkb5FH+mPFYnaK3wAHz7hP159YSHTydUak8WkO
VNOvVRqsYOBK2SvZBjJ+IpxXL3+VcPApWTsnej4P+0wGwhbOYSGCqeD2t5jM
k6eRO7/M48E8SzvEgfR5XTt3m0lpNpK66xoLI6l4wKA7uUnSQVPuLOBnMLE+
5XSNnzMZBz/+lIcSdBwI3aAvOMxEXLqNfa8TB79jBORckkg+LXntqHWQh2ep
TirKk2wg7jnnBpl3M8ufbo10GYGv3Hq7VxFsrO4sz3nlTsGBWXLX+Ai/U9v1
KIBwvWQFhXEOFzMrvx/K+c5GlM+GE61P6KDPPJU568EAYjuT5kfzhlGSlV4S
lcWC/qRwY2T+ANy2qR6MGiX5p4E7TzKbheqaUj4Ffy48wmw5UCa+c0C120po
CF5/jumdvUf0IXGGljeThQnjdQmuJLe5b/x4+i7hlkqND0YJD31ZtOcZPxWy
RdZWB8h1l9Hiy9WJ56LyU1W/Zj8THrkh5gZf2zGcXGwVMZOGI5Zrii+R+ZDu
qG1R9aUdxoLH74Dwvxar9mcRvupU5xsm+fyOBwI3Tsax4FMgf+2GCAV6ZZKS
N47z4PB70zu+dvL94e+uRhEd+yAg8uMS4acu7J7zmsxf6/HJTZ0ZLMjK3Jkq
seOB+lAivElxFDHeb14/ODWKukdDChHb2tCq68W4o0mF39a2H8IKLNx8qjD/
NNoQ8DXszCrCH3Yr7FxH+PjxPdEPejlwS3V/cf0ZA8fiew1qXDpQzDP9K3qe
6LJZ91W6LtFlYQtx/eQm3CkQdv0TzYHEfqHYS4SHSCQy+y834WnbnFnB6lwU
HfZdaS3HxFG17zOfU3uxVnNLKZfkEU5v9dYgkjt8r8dwXt2i4vcXkau9hL9c
YXNWm/DeZqfExYRfyV54rHMjqQtjBjtDhOT4lAffu1JGEBO/R7hlqhd3tWgG
3mrDoK04N/1alQXF42dyE/n6sKgyl80mXGT09SNhNRY6eDW3qkifLf3pZaP+
3/2N1C3ZPcQf//HzMvhFdK5mh+TGvKb/8vDJWn8HOh4ExrvMoRE/K6/wg0l4
2r0JddmDdJT1RSqVkTpu/zbXJ3YFF8pV22IFrEiueGE8/7tlGxY2+OeV6FCR
4mFRHCrHgq/o77mBhHvoF04EEs6/rGZ/AuG7bxz/vJRJvm9uoW18AhXZGlf4
pOTL/7k+xr/ue/zreY9/vefyr/U9/rWu6b/2c/nXPrbX9k+O/vf8Ycuu58fm
ke8L0dYtkL05CmzZtP3E8Vaouq+md9ZS8NJm5+Ol+ixoVwRlBelzMWvP9b1p
niQPeK82cNPrx+mfYS11XDba5uudmJlDxeG6XjPRIxUwEbk6XUF8/p8Y1avK
CsQHZS/9eVNlGJeuT4y3Xf8MhZvtwUq5A1hYwmCcWsuG65OEr3JiPARfFn9p
EM7Bx02PHbSkGLgXa6bqldMKQfHUJ2+pFPBW6Tle0mHh/nuL4N0kL/gJtm78
RsZVvPZVWGApySOXKh7kmDRh5vOnJ/swhMf2P3fbVrLwKKPgQzoZ5w05pb6H
Ktiou5JvXaBMR6mSWuO5Oyzkb0jS7JnLBdVt+4Cy/v9/f2Ms1m7BWz0O/pTz
4iq/caHasdhs/CMPSYWj2ef5RqEj6f26o7cXbnOnAs1990MvVin8h/QoRhyD
rCwf9OKwmiLrD8MWfM9eUhfxd+DB8WuZuvNoeCRw97V4NxPD5ma5vu5NWCMc
csV79xCK8jnnD79gYTb/9nU6052w11Xo+D6Ljs0GNkfPxDJR+KtXtiaZDaOq
pp17pClI2iY1NlaeAqfAvxVlCWxsS44aMxCgQCGIsz7wVgIiL1N/bstug2Rr
6P3oQ1R8qY5eKitG+tCvLb73w4mvu3kgQsqCihPBUdfyJFm4J7tkXNGEi/S/
bgtSLzBhVsWXotfWj0Mm53J/ER9VxOpRYGwZgHxI29MMnidSZ47IGhtxoXhr
86G6CKKzFrV18jf6ITa08oYa4Qu9V291I/zWup9Uyev9UL3/wODeOi4Chbed
1tMZRKxB191lbX5QbZIdpDcyUZA2641uMgeVwxdSxSa4oLgXPDtcw0Q945af
aTy5DsJizAvjxJcXfFntv50LgyVjR+NUBqF9oNDD19cPSz3V+/REeDCuaZvv
7kd8FDvf6fck0aHk0jVBhJeKmAhvPkHy/76kP1JTw1C46NpqE8RFWdMDKT7O
ANJ+rcpQUfXFO6OpOTofONjgJrcuyYmBrqUOUsaS7diwN6JUkvDNRe8Dp44w
oKg3kzJXoh3fN9f08/WwUftkUqXJkujPF4H7ndbPsfe9Sf3unjYcva8a6h1O
ReL+Rb/oQqQPjto2OfW2wUlOTfoH4Uc3zhR/SfhIh65feyYH0lnzzonUD2Le
HgUJndRAZO55E+64rBODHcteHUinwQz+b2TzmSjX6DCuV+hEYLGnigTh8w45
YR3htt1eN3yqObipU72+7C7x+Y3mfZHJAdDqnvBtahuC4sFMLyfREaxKNfR+
t4uNjbTIrOSmIWRmLX74Z/4IZj+7WmhrSvTxj6CEXyHpj1IfrS+FDmDDinub
gqO8oE7GbHjf/yg783covzeOU7Qo2knRQrQoW8qSeodoUaQiW4WUCtm3omiz
JIqSNglJoUgJIRWVCNl3M2aGWZ4ZS4ut+J7PH9AP35+6rtc1pmc5577fr+d6
5hwWdo/7350yk4t53sxcjwCSA/VajrSZs3D5t9rMLpJ3lNbazP3gT2H6kEnS
3hIKKxZpBNc8o8FMXsJt+StvlDwYu2wiKwAUj97Z94yC1qmtUydd78WUiJFT
bBkBfN0rS2vSSJ35uslLMrIXflLL7CaqKPwYGXqqc5+GL/K3O6MtvDHlyNur
ktUMlGKP3N91HDyYfHgi6BcPFl+78mMaGTi3PU9PS50DE7e6DOFhkqfy1luW
lPHhnGl9RsukC7F3FikscXTBw2O53w2X8xFhlK6TxGDj4JwVY9VC7RCwqF0u
hM/vuXBmF5ONyGmrCo5Nbsdt6ej4faco2BXkZuoK0fHn2N8n8s2+KGqLCP6h
3ohl6byRA08YWEblxOqMcmA4xfCwsFojJvQC5exTGXgf3mMYRrjFwpKNMW0U
GlVXrCyKpkFf+dHo6SneSMSLcTnicc1P3RN/fuLBrCnP6N5WFmIHkxdrEj5d
RvTR1s/kPNN//7bTY5F6qCEUdYaPtMLTcxIYXfghXsXfNscdyl4hhy37iNd8
kT/w+A8PVsF7T+tXstD5UPrTLwEfNrHyH1VJLrxx9KJ1wBeS6+g+d4/pCHBn
J9IDjnfC0XbuxxO3juP96G6zC9V8ZLgb2Fte4iH1zHWOZSwT+bDcYkz45CN9
28Iu8qBRs/nOphtMvJb6ONWQ+Ejn1KQ6PYMubLp9Nf+LrAtKP1htGL/Zi4ff
mZlDpjzMH/P+8FObj001553Zt3rRGmY8J3AvDxnhzm4GOnxECy7N3HeOj9WX
t7yTa+/Ckgnz6IhBNzTqMKyqMuvQFVbMuOLcDQn3LS2th7nwUpAY2P+0Du1l
1GtzkmeX2eWmXTvChdXissG75Pxfs9Ys+8gg40Kp5HN9ZgneSx69OLq6EVcm
Fcb2JzHAnb+iJXGMg+LLDkK7CK+ftmXtXcIf/1C0LyS8KX1B6IE8Hp7NMPim
kt+NrSV2N1NEnmPKwzezUx1awN/br6K7ioVsWbuO0BscDCtoLcg63oIYfxNX
u9Us7JnjEr4hhoNpW5Z/Hvzch5t3zo4k723DbPWX1fr7N2JWZFzhu0kUrD6b
Lns0zkCu/CHa2pD3yD+m09NI+Fr6YecpE+T42x9n7Lz0Hh9jpD2ni/fhfL9l
9J+P7ajXfrnbQc0SHnLmpm/yGvGcJfesms3Ajn36LodYHCRf1nEv39KHmWtf
WSrYt6N0xfEQjc37YR0UadViyYfF0ZxHvz5yUFOy44WEKA09feltd8dIjjlj
eiehpx1aMtPNi/lWcDGJs5A/SGEKXdIhw42F9bRBdaXmSmx5LFlwnuRPxYsH
9thupmGLy2yrn788MG2abt7wDCYsnZs2Oe3l4NOOpLSB6RTmnpdue6zQh1VS
NB2p2Hb4h1RumVJsjk8Ru4dEsii8WGDWYvuzB4WzPhu1ONbDK1vnQAKN9POp
LxbrynTgVVfwyJMHtohxdFS2LalF66YcT+MhOpzXtPMZF7kQ7rEr+HSTeOLP
FlHuyw6IvL/yN2CBA26klFgvj+zBdY97vK0FXKxlHP45RvxuzlLWiZ+biV9s
XL/sxJFO+Ju+k5h94jiGa1NujFxshOttDdfxKgZuzR62vM3nIMFSVGfAWgD9
VMv6GoVOKEZItd/57Qj1KbmTiml8mKmfneZXxsNuL96bAl0WvlUdXfZetg9V
tDWcsqR2VCpnleiGWuDN+RBV39l9eJjyLUu5iFznhNfKC1oPojhu1uON49Vg
Z8Qlx/9tQfuQn6j4TAoxAyd7B+0EuD1/rIUu3YnnIsdsZjxzRPQS1wwWmXf7
HA3TJ+l34X3o6i3lC1zg99u5oFGJfP62wbTjFztxKr258JeJE058CDTys+BC
qEXlXmEnhfD5BW/7FAVw/X7Sa0yIfM8y40MuFmyI500dO9nQgjjv3s9adhQi
p9Y3HLvNQmDonxeps6ug1bRvQHJlH4ZeXRrUvt4O3TOjDYZ3zPF1/sU3JoXV
eEHXdOu7RsNRzab504a4+JDYPKZ0lo+jlVLqjt1dSJOSXWEh7o7W1jWTrGxI
Ln1dUHj8GweHLelfHsjSULaUTdtOODX1l7Ai4cdjuk79kqHhmcnZtdOGKEwV
Ty7z8abBcHj8zemDXuAsihlaOsyC8lpr9u3jxPOHEwy2vSD9w2zbxXHC/4am
5Sxw4uKtgYNoNOFTv7kISc/ko6J9cmbYERoKa4ovqHz3RP75itr7q/7bN13h
1IwG0seY1YnLJ3qRdjDpRybh/U775XcTLqGfOVpOuEjkz9uRX/kIlb6ul7Wt
C1ZGb/2GFF2w57ZWZxzJowF0vVduwWz83ma2MO1MKxh/8rZdINzeLy5hAeHb
hFo+Gwa0ItVJPHTiPQ/CYft2+pGc3H7Bo/HMvWzkhs11/hvdjKF4SiGkmokZ
hZyCtnscqPA2e5wnfOCryVkDwru/S9j3Ec7ISW92sabQ3RLoO3U2HQ05vuu9
Nvvh9i6pD/36bRi+P8Vs9AULDjPGFNd3k7yl3J23Xq8No1EF4YGEOz2948Sm
czBHY2b2sYsU3iTtkT3QS8OSq592Wmr54qtzsP0dfg/eWXyeZzXAxZ+qzo/5
wnx4TjVZ+JbqgUvurNNt/VwYLPZc6EZ4y63vDWqkzuSqTef1z6NhYbVCpS7l
DuF1Eq1xfk14snlJ+xYjJj4p7By6/ZkDueDM+wsJD6x0my1MeIzV0JN0wqlA
jdaRqzzUn9nkoEXmu93Tmjv9r8PQtsQnXu+uAAZR0ZcCLggwaCL/WtaW+PM6
w7x9hM++1q5dQPjWrxyRT4Q3z5G5eWE38bi3w9aRS2kI01lzKGejByiHCIms
KAHGaL0PP1gIYNNRoXOSy0PWnbTeBMInOzCrQwh3aw1/XEJ8Ul23WcdTUoDW
UwLvnsxOLFSqjE04cgIrT+53mkPm0aDgbbPLPjZO1P+0ziprwcVHoyKKhN/L
jBH6THjOYcbg3M8tyPL2PKVG7pd7bu95fXK/ivwl+/lb/HBcM+USfjVDVaXV
aK4wCzErvCNnR3JgdFY2/P3PZjztcrpXL8RCVH+7+grCr92KskwyprBHv68r
bwkdH0OePXt9zw+OtIqaDUECdNSKa3lr9uGArN1awdU+nKr4rTP/nACr/E70
DxA+S47WrRXZB+kDo3N/PuVj/ELkG8/LXXglJlR06pMrljkV/JAl8/fMWQkx
L0MuXGLrFLvM6XB/USCtQnhOW1FjDuH6iq45oRZ0nPQJ+ePTxYfk1v0nVyzu
gk/t7gw3GWdQIudEnaQEqOBkik6+SSFry/H8EfNerD7tzjAnXDeLs/0D8YLS
+3f3mxEu/L7ZLp14selucYfSQBp+V8Scz4/0wi6JReESEp1g2MoGS57pgeGy
l9tNrbkwCTWzqpjViZLJJpo3CZeXCPl7h/DKkImYq//tYzvL1eygNg0j1qXy
Su0eoO/Q9Z/XWwfznbeeRId2Y+ivnhRlzkX/MfVjt3rqYBeR2G9GuPpD8/cT
hDdEOiy3Jv450+pgr0J1N/rTJGbW22RhhX72xuIeOpY0rw77Ic1GZsco3dOM
h4CcDe1dLDpuMjKafQjnZ7xTXUX42VD7mDePST7dFSD+1akbWWzFC/6TU7B4
yoEzF+/14LjM58HBDyRv0ywaFXsoHBhcL/X4bg/qrjht8SFcw1dDrp1FPEk+
0T92og+K1U92L/3vOUbif+9jlG3513OPf73v8a/fufxrfY9/rWv6r/1c/rWP
rdEKjXulCynI7RPp4B1mIjjxT+0j31Jo/rCavZHkQe+Ulvp8NRq+Ppz7dG+6
B14p7w36YixAlPB07sXFfajNSXm1/2wfIh01Z3ea9OGOwuhjdb12qH455mKc
bAbjyuDcT2EUDmZr7n+3oweKwyGrOt5/B3uZ5z4Z4veqyzRKf+wgOcF1/w2n
tsOwZQTFe3V9x4wf1svXh9PRO5B4bDiVi9F3VU3KzgLEvpufHSnaiRPpie13
VzqieKrcr9aTpO59W6xCJ5+LStYM9Cf9Qe8o67L5NAEqH82d6CvvxBRbIefA
eSdheelzwIGwJixeov/G3YRclx+Vl8ZKOVCV2h60bhPpO/RXVynHTsjQNGR8
rh5HNSt1lcoImXfHGlXqllO4u8Jq/dDanv/7+UbDIjnnrhPdsK8+1BpylI3n
DyfZrA7iIT5kWHdwjI8TPg0SBmsp7GPnDMmQ68SZs7KSs1IAbnEf73gtyUnx
PyfpD/diA3/pWU0+D+cqDh70S2SgcoBvxtcqwuS8sVDHSgpu57NefNMn83va
HbmIUQFm/ZK8OOYgQH0v6++9bD7W/nVqb9TlojlH2bRcigItdQon0ZqJEzO1
lTsOlILp+m6SmTQFx7fJnWb2TKh3D5ScDy/Fi9cW09orecj+Gvbl91wGNBRP
bCi+8gpzRi7G3/jKg2n/O63BaQx8iTupLc/JwYYn92dt+N2LBwErJrhXSL0+
ap1535qPbQ66B0yzWzCXmx/kt4UFn7+DksUJHJxYq8HG32q06EeE1T+gIeB6
fugQ6W+yAl3xaUI1SD4hVXUpgYbVDhsPvSN8Ws/djlA3AURmmqdOIX6W63sp
am0eF0bpasydlXwUrGlbsM6fhyeqmz9mezFhpSzrPERy2r2xn+6/fHnYtnyL
Yqg7E7mtQ/I/lvHBPKv5TKubjZRlir16Y22YJ+uXq088+cR31ffr2npgIPxw
eqVwPWIKS8xdCa8/mqDAJlzymv2KpyL1iGCsajPt4GNp3vXcYOIrR4pOnZ28
mHiJho5rXCkf7r4OrvNseIhLMI4WWsWE6w7F4CbCC3LX7J9uy8P5GYtXB69h
ooSWcnGYzC/hPVKuT8j1uqTVv+GpNQdSKq89/njwITdRoD4ox8W3qSlKy/7Q
kLqm1rCF8JR0G2NXwqdc5QZ8GqWhPPbRdd4GAcbphx8cmMrHe//TAn4IG3Oq
HVBpRcOylUO0WO1eeOV4Zy6uJPXs6BVMHKAhzf2KSsfGXgRfHmg495WLyXZp
3M27eiCckndr0i0uPmbIsFq+knHz5cta/gsG5Glt3CMyHNB0txtM4fEw2hm2
6lMaA992jAkOLOTg7D5PtYdsHkTnbfe78p+f1no+3OXDw1YH3V+qLkzUuT3J
OTBfAKc1VJ4TqROTzggvKdfsRe3GDkqN8KJXN0yZof/lhsE9XuS4VsSfnlIk
zwcn72jMKQEb/ofXf9BSaoe9u1paYRMfP8q6s92SeThOff+kyWQiWeBJu0O4
hA5/G5XEw89Aez69m4m9x0Sn2j0UIOBe+J7vtwQ42L+xwDWKQqDuq1dHpWlQ
7f6Vq7SgF2+fbGf553Ix84n6IrvFNNw0kZQ0liTXTSw3Q/4NF5+OZRdojjUj
z2jManwyCwFNHSpyVzkQ4k5q1WJVg24hNe3HbRo+vSzd1PSDi1zLW02R3dUo
iOA8MCbckf09duZPLobOTEoLdOJA7JCW+RPieRtsZSrSGkkdF+U75lgwwDRU
v9nPYaOgsNlM/BsPZXdvXxCzYsB6frWOAY8NY2TENBIupfIg/BK4mPP+ee/H
78Rb8meb6iwVIML42xnx8SYUJCxaMCeMiQuaabyElxykLhGauWyiCZZpRwJv
E35rtdVCb8IdKyx3//Tio9h7tpzDGi6ebZTz959FR+eKYcZwGx+JucKF7jk8
WHbdDm0WZ8HfbHWqTDsfU6Qt24YI39ScMq45i4VV3p3KcV49OB0jam2fwYXb
w6gDRc0UnDLevs/it0JsgerubuI1IrGLE+l1JFezd+5U7mlFQ/mhXx9useAt
xS1IqCX++ibqez75e9lNQ1/OzeJjzYk3SRwDAdSZ4oz8s734a2Hq/UKPB9WE
1/1+anwM26lH5Hn3wjPy8Mf8zTzYMfWuyKrwUcjwizNIIbm4MqBfQONC4kP/
ld3cbuRLPzylXsBHwpomQfV6HmrsM953vWdgzrWj2+0Iv2qgrBukwYOc97vQ
pI8MjB1h3D8FPh6vXr+p7SgHfxOa3JUkO8FOESw4JMkHV+WUHj+HjcNeBVVr
Ddtg/SVvfxLhpfcuSsi8Jt5hbvKxbmcb1mo96pslTvLW2lOKdFs6aKOJ6/zW
BOCAi+jJY/Z9eJn0utpBhvipYf2CX7dM8fvIQnoz4ezj252CFrcjb8uBTb/P
meJ9LezKH/Axt8WGtjpfgKUVZlza1j4UmCkVjqAZVo6d6yzSmChdEZFmkcaB
xMJPuowtzXDRkmj99oSJtxJfF14gPLBjtcWvWAEWbn2lkXlKALEQnfmaSyiU
z/lQun93NwY5jupH9pNSHXXqdowXD74O32x+Ggowc9doDM+AD7vqpUahSzlQ
irR5P4uMa8eC97bfNfnwOHxjOc1GALb+mG8Bnw7vmS8P9siywb2qEVexn4c9
225Wvuj7BobTwcAuWieOikkOXDblYYu41ecCSwo/F9GVknxZyKM81HkS3/B4
LFku6TCFuvnfTVtmkNzXp8h6JOcH+r1t1SDH89Ldb7+eHh9qVguy4kkdWiZt
KG1Lcs+UiOezzwn3YFaugmvKXJLvFkWueiUugPbfRp6tGwUqSmFu6m+SJ3xi
hLOi+LBWKSw+Hs3FFrELijqS3bg5cFujca8AKddTYsRc+Xg650VvYATJ/4GV
EQqkjgTGnslbQ/pS8FzGbNZqCpt7+sU/aAow8l0zwEiCj01Sd43HY9nwMEhl
b/cgvqR1OSu5l49l9+N225WT8Z3uf0jdRYAjHclBriTHJTT3JDvd5iLvzGjy
3At8ZGVPjjn/VIAHYnoZN4g3aFyLaXm9R4C/89bq6tjzccE98OAHZw52Ndev
YCoKEJqgtj6iikLtbqb+RgHJDxv+lrc9EMD++yAkrwsg862o4vJ5Ci4/lYyu
via5YqBNWuUxH0rr7t7vvC+AQoDAPm82hblZh17kNZPxtePuzvNviYfPfRqw
M0QAi6UtFktXEA87Ynvv5XHSb8u/nRkO4kN36Y6hdU8E+PyL6lXd2IcPs0fK
jUxJXde7eCJ6FQ/dG3kh4XLEz29Etkwo8xETEnLlKRk3j0L2hHCodjRuKgqd
ekiALdwkPdl7fPhKfGPun8SFzIwiebWIRkw/t+HS9FoGltT6L3pIcaDI/sFd
p9IE5+WyzZVyTIx5HtzKIHVDLFLjTZdRNSzkZA6pedDgVD10T1WIh89F74ub
dlSjT3FTwX/vKWirrtkznfAR/scWC1cB8u+x3hQ3/5ejX55OSuLi9C++neVF
4tk3R59HOHLB9bTuKk6lY2TE/MJJwo+v3HOqgvDnr79ucXpChxWt8ckEyc/P
Y0OSVu/noL7vivf+dx04xrc4WU0j92NNy/K35b3YoTAtRTyjCYM2cZtSCZfo
8BCfSvjrWXsO7XzaBBEPzcVLRvlQnJG+2FqBwotNXz7Jb+yB44cpCa5GfIj4
OEpZn+PgSqznTOFEMm9KrnRGEz7qsvtyG+HSrkW2SUmdKJ3m9i3IUoBj7TUO
Q+F8rH5m75vfwMHxk2Fl0tf5UG+6+LHoJjnP7/rdsiu6sUz2NGsN4VcS5QLG
CU+b0an+ifCsJWVBYtcECF87Nzn8v9/xiGx7q93KQ8fkO66GDxmwCYur/zWX
g1c3j024sniYTfedNekRA8u+lq4amMfBjpseNpN7eJhAedT+0z3IOZegdOIp
yTPrGkeGGyksec2tEnjQccrP5S7V1Ivw+w3fN6whffuN1MJvnnQsEl++9VRz
L8JCtgYFE54+evXEVjJ/TR8uD3viSoEXPd9BY7AHiemb6qoUBLgwxH07c0of
ut96T4s5TeZLwunz/WS87qRpzI4W7UPccn+r7YQnlsw0fbCSj4xI2o9DE2wM
72RLMV3bsfiA2JtXb4mPq7c9uajNw4pwkYevahg4EPhlqJHwt3OfS4rq8GA0
HLlTlIxH668vJ0By+4XxOmNWNQWGeZpk0UAvTOesoAcyeHCcLG278h0f796J
hu/JEKDndPpmGyYPG8WLZz4mfBurXyee8MQow0meWU2ws/J4P8/hv/G8vTC/
mAOuu4593cEanJ6y/dW5chp6btp8FWeS3Kv20KHJogYvK19YTSY8osJ64QbC
X3kPHw1d3wPNImmeUhjJzZEWL7U+Es/YE2GYFMtCpPbY6a/ruMhpSLp+4RoF
SY/JU4+Qvqu/YGpDmTIXN+t3D0mRXPRbn68gTPwr8PzFlVQ1H8H7/HJfXOVi
9Rm72rs0BhoU5tEYmhzIat05aDfGw6Bk66IAOgOf9ztcttfioLTl86R0wl+l
7zjWWM7HpOVv+zmnyefSyjbctWECOW/bVLTJvHt3syRjHh95tNy86UlsiIzI
3xUnPOLtVRMlwkXG6kTzE9k4vkkoxEiTgXQjJ/V1zWxcOufee+4DD4IOFhW+
oBFLbTeu7YtnwFPWaqJmnIOIj7Lcy5KNkE1eeuXUHQYq9t/Ifkr4FKWenBdv
e+C/7dxZuQYu1g5dvPKrn4JAPuHNuDoHCYvtr4xpU1jq8/nDlDI+HjX6736r
wcElZ4263zokB/t4L7pPuLl3nXXeaz6UU1/ps+R4YNaz9nTdYmD2IyHh07F8
vLrqsHzfIy70vavMG7d1Y6psFN2W8K8ifq5zCH935OF0ZcLVbVZNWkLxce3D
wXzPfh7edx/cFpZB7tM1TdGABj4EEunH6Hd5SPlw5+Hvb0zQRPlMJ8KpbdHP
EwlfdHGpsQnhB1JOvfcwoBA92BDTpkiHnyyvsKfaD9xRu93T/pJc8XWxyLre
VghJC74d4wxu+df7GP967vGv9z3+9TuXf63v8a91Tf+1n8u/9rFdmbdPqCmm
A29d3M4ZHOyBSLyd0QNDLm5MRJgzp1fBaun3+nhSB5fa7hjvteQhNP3XwHUP
CvZ+vTpgsHCzEM6p6jXQHTuxcWwnhek5thqHltFh85KjtiXVD5LJEk6LIwSw
7d/m50XyhVnDEaejRTwomAYINbs3wtgnXeRRGQNN5/5uju3nIH9jA79HndSB
Izmi/DEKUlebvhs4ssH67HXUV5WPT9ELTs9S5GDQ0/X2vCkdmDv16vgHXwFc
04rjrP4QHw2fPbFlggvn6MooeTnig9+Kpt0qpHDv2Z+k4He9kDV0V3xO8lRK
37GVInEkD9tnbJjzi+Q6e62dvb/5kHxTRNcgHi9mp3YyUrIH2DsguzuOeE5O
RdNFr//+TXLU2EDBeKW1R9AlMu/MVpRrqwqwjOoVrLvy/68vOic1zXAyyVsb
mQGL88n3vRtubcld3odz69wW08fIfJ8sun/SWgrxm//EeW/vgSsn91kzqZO7
Tp5TVaylcHufRvKdoV7IRXsz5fg8VF2bYSKbyICWV1at4/oisPXqNl6poFDT
4i+6V1+A8tfnvTEqgOoiveSZRwUQ2Rf6qj2bDytBssr5zVxcmy2S/0qKQpwt
n25kzYTlg56JhftKsSM42kWXXJdLJl5NQ3ZM3PTl3Hh7pRTFN9Ie9lfy8Hhp
Zv3eeQwUWjjSjSJfIT6uWiX1Kw9Zv79s2z2dAZm1eYx0QQ62Xp50aB453orJ
uk9OhPKwxlbVupf4uqR0Lm9GTgt8NOkrfm1hoUxN5+O0hxy8NVnUbPCnGsNn
fzfGPaBBylNSdcYgFybDO8TmT1RDZiJIZnsCDd6zbonWDXDxW3RnsS/JkfLt
zMEyGh9x6+MMLhHfDNJjTrWp5ENUt7HF1Z+H5iJ1bWtvJrIX1ERNI9wXAxob
/Xhoq9h4X8WDidtLVlztXMZHc/rZ2510NiSEdZK6Rtpwt6hGVvkZhT67TS/q
WnvAXPzu80mhekgZLS6yJHyLIGNeVFsPGd83uo0m10P/++/8LR18xI9P/4M8
Hhxez1xis4gFQ5/gPZdL+XhZejKv1poH/5N2Wy1XMvF1oYvdJ8L7bVUTvtgQ
Hw9Vam1azcTh3xUOvcZknAXQc46T69UbON4mZM3B7/JAM54HH9KFjLPZcsTL
prY3+Y3R8LrljsIXwrtfXbq5lvDne+UVl4zSQAV5urVuIPPCg9E9byofS7+u
u2EYwoa/3qrIZ9Y0fJn8KmyOTi+ky+dbH6/koiHfJLLDnIa3fduarDV7URUb
c6H8K8mTGS17ZYzJ/Jhbbxx8iwv3NqO7K8g4s0SBX0UWAxc2XL/RIcOB5ZJd
fXt5PHhSHl4pTxlQ6Xh2q5Z4RZ6dZweHTXJBSNxBnwo+3Krvc6f78GDvkJ4a
5syExbu9jcfmC3C39o9/WhgF0YzP4R5avdBtvDLLgHBaRPIsBcI1zd/mLybH
9eDVxtNp8sQrPMwuzBawcb7qXWjj6nZ0V1eFpjfxEcZ3HlVO5uFM/SmPaAYT
wt2zSsIIn1TufS09iQfFLb9va3czSV9WZZk8FMDtyr3r14mX7DWNtygj/d16
e/ci/UU0eAbMcn26oBcXit3vfszl4kKWQ/AWGcKnqFV+kezFu8ou+9NkvHW1
Gr97PdaMa3O7puuKsBB/VyxM4ioH2ds3NWv0VGNaya7XqvE0JHyrvPnxBxeV
36sbwhjVYPnJGoffpkGppYUaJpwyrZW2OcHB3JWsOQrE54yK1l360cjHoF/0
5xsHGZho2rXjNJf44GCNqOU3Hq5s1WWxrRiQZbEFJTw2WtUfGy2v4iEz5t13
h61cnHhUGalH6oafhNzopaUCbGXVekf/bcLJqxGOdaFM6Fq9jH35knjf+OQp
SeNNuFZYVWEVxsTO60dLQgnPtnq9huFF/HB/x7Hla7jY1X5SskaCjmPnAz/0
tvHxcchRSDWHjPMXx1eqirPQXpd5aUY7H5X9b5e+IVxS1SchWoKM/6Te897e
PbgSriTSlcGFi/uDSdNaKAidWKn8k9cKiRdyqY63WTDtOfszro4DU+Gvrz2Y
rdivYGFqSHKWU+OeWQeIpzw8ZLk2PpOLrP2J/n9m8WFcP/OAxjZSH9+H32w7
0wv/P7cq1PR4iDt73mCdGsn3+55uavXqhfappEW6m3moWyTWUks8avKYRO6B
FD7EwvtSVOhc7DsQWv+T240GY5NrBgV8tM8afz5bgweuc8a6sA8MRE+ad8qD
8FMrLf4UER45/8OPXaUMbP1wKMgKfNT6TFy5e5QDxl/hptb5nfi8flmmhyQf
6frCe7a/YuMv+9pQlFEbVv3hcHMJ37lMepHvazZiMxZTG4zbcLH4pJaROAVt
x9fa6bZ0OA4X6squDsCfzi1yKvZ9ODpH7nGVTDuEBuM3liaaon2J2d0kwgt1
XutyFhOep2tbFm6Ka7/lPz1J4MPkmXHck3wBnkk4PFTS64OkrWax39ZmrG8O
aY9NY8JuVEbYII2D1nXft9ijGdEa2WEzCA8UO+RxmvA6itrAjBXArqYiyOWU
AHL1hiVRshSmtWdt9zHuxjYXGzf6PjYuGN1o3e7Fw+6och0G6ff5e+Ranhnw
YborjNu5hIOCQ+tPqZFxHTVZ8cV+TT6ilLw9bpF+vPe5ZkO8gI7G5SbTHZew
8SXk5Q7JAzzc0ncoDu77Bp34b6am9E4839ko5WNKPFghSSWVzAcJ1qQlO3xZ
cOvpqlKc+Q1/tS86NR+m0Dswfjx5Bh3cFhXxHcv9oDwi/1yZHE/PHfU7QqTf
Tst22N8vxcGzoW/BD+3bceIBTgoJ9+D8QE6J1Vwugn9WTEkmftR/TFNFxo3C
Oan9L/7+6sGLs/foCVF8OC5rn6YYzUX9tM0NNxZ0g2PzaG4Z8Tr3bZoN5S58
pEaUXagPJ3Xu4sCp+aSO/DEXmcw9LYCMaXaJ7moKObZiVJamAFarpxaKSvBx
eJdJr3ksG6I7dco3epD+fPzlH4dePnaUPxHK+8KFQtC9TctdBBi9Hleytp54
s+gQ3sWR3Hjl40D/BdJfjPfr/H0qwKUDWlbtmn0oyVHJS9kjwNNp/OARkhvX
j24ZlnbmwObM4cl1igJ8qU3z21lFgS3U232N34tnSZe51APip8HDQxbXBTA6
HS+nHEyh2vXXi5O5PGwJmfie8ZiPzb4j+1aTz1msciqKm0NhTf7JIxtbyDwI
XjNW/t/zDeGHllohAoxc59zvlBeg8GooxI7zsPl7stqiIJLP9W6ZZaUKYCh5
UbdnQx9a1l+QU9jbi8YzPZLiq3lYPHpOvV6OD++gTXo8Mi8N5wr7mi7lYNeL
VYahvHaoTjp2/LetAJYikVfa7/KRKDJ8OV2Yi+pNdfI54Y1odXnQWPGdgfry
6+9fUqSOtZ5jpas0Ybrq/Iti8kzUUAvuVpO6sXv9uecMw2pQew9m/nCn4ei6
9wbbhHgQPT4jt217NT6a+4q5edCwPOrHTxnCaRPjI06uJMeOfjo90czHVpVb
H3Ylc/GlxCHlzEU+1plKrJp5jItcm6iUWWl0bCr7WnaV8FK6HWM34WEPxifn
Ec4zjrks0OFDK4rPYO/joCgzN2VScQcM+gZrCmgULESmzLEv74Xe+IPj6c+a
8O2QevINwkNzE/5kfOnFRXb30t4nTdD5WDsyc5T0fcljdtIK5D589Xc6u6EH
GpNXnLM14sO/scZe+hwHAxt9nbMSOrFXOKX4HOGtVXnVdwl/O/f9W7NHnYgU
ZGe4WJJcuFzkWW44H357QmTnNHBw2f/N5aFoPgIt1Sx1b5L6PNCw9ZtcN7av
ffB42nU+uMtrxIMI5yh53PCRJ152LezQSKQAFfJK1A4yD/b83ed0o4WHqxVC
ik4JDKS9/6TiP5fU66cXDsizeEh70vlZnuTU6km/LnrN46AxLSorj3DBzrwf
am49+FQ6mc56ykX/4pvPDZpIX5h1wzbdi44z+usYvc29WDZHamXFGh66Zhc/
Dvem42ETPexYC8mVv0JqFyjxUGLkuUOFzN9ki+Lvx10p2OicmRU50AP5RvMN
c1cQfxIdOzlHtA8x04sz/7j2oeJLGH09Ga/ugm3FsSJ9MHF7P55N+Jn7Snlh
K/nQVnzKmTzBhqRw4M8Ql3aI9GY2lr3lI2NRsG2pNg8VlQv4tmTcGc1ykWIT
HjG6r8JQhwd93YTbmbXE80MNOpVJbm8XP349pZpCNrM/d/5AL0xETlzQJuct
atj/Qq6EjPsZnczuDAF49n2dUj08tJvcskskfFS1PG5dpgDnPOZM7c9qgvVB
Vw8zBybcg13mpxZzoDpiesTMsgaJHSN2heU06D6JlB9lkPGY/8rO/GANRpId
pugR3txx1WM5k4uKOn7TMY0e/Fr5N+1pGBcJV5a5XPxIgTS7rOCbLPxx5qzc
oUzqW8SZ7d9I/mlxWu+5OY6F8e2/rhmocMEIX/HcIYqCo85q0X7SD+bcvH86
vZqPKY37Dk29ykXep7ZNnZ0MhEw3jWFv5OCg7KGJr6PEN4+aXyrsIn1SM0Hz
uCYHXcVXny0YI9dpcoFBWTkfi642ajw9zYPJ/Zb6AeIftjf/5C/RFmDe9JHJ
LvOIJ50XmNs/Iv2zxdH/j5YA1iL9N7hz+VgcPyN5diIbtrwHFSuIV9vrUc3P
mtko3HQwtvwDGYdeJ6gZCxrxZbrFuex4BkYWhaUyx0kdsE7kTJVshLkZmtfe
YUDBrMSyiHD9lnixqMIeuF1vWpXY8N8+0QEbtw5Q2BgS5bxMnYPayTO6grQp
7PR0lCwked1X46RQx3oOph3oVArQoaDjNee0WRkfq9MjzpS/5mNWWfKQgjwP
0vJ590PjGPgz75H+9Vg+0i5FxtY94qJw7tTpK426MRqtLH+e8Ia/iV0xhHuP
NxWeM+xGVnDnchWKj9hm/dM5/Tw4v1waq5rJwmA+3fBeAx/bndXrHe4Rn/p8
aOf2aiaM1G8rRBBu+EhSVo7wxFDGz4QqJpqLbWekGRCfjBpJeaxIB/1VQmlk
ld8/f1fyr+ce/3rf41+/c/nX+h7/Wtf0X/u5/Gsf21L64pOyMgzsoAx/1n5h
Y6dx6+Yj+Tx877AsiL3ZgcSj1irvD/agzNhnuNeQiz0jU3a8nl6FruanqdOS
O6HUa6TQZMmD08RN60AP4nE2F5RZ3SxksPWwTa0Gixkfz6jtorBkisTulcvo
iB/efIiZ4ofJU38YikUIcFRqXpE6yReqsZ1ibwt5+Gl7d7q1eyMMI4JtjpYx
4OCUwUjt5+BOsUllg7oAM9/yd2aMUaga3eRx7yib9I8NVfaqfDhJiDq/VuBg
h4nc9WyRDny/974921eAB1P/tCz8w8dAX/e9uHEuHjiou82VE8DhpO6BA4UU
VL5sN28u7kVK1U+RByRPHekud/54i48VE4ENJ35y4BlXe2L4NxmPmxDnQzye
HteTqyHVA+MGkT86cQKk37q0yMBLgDeBMkKRGhR0B4zMXC6Ren69Ze6ICslx
jtfuX778/z/faI++IqSwlfSj3RL+m8j31eZXqLgs70OeXsqFed0U5G/xGUbh
NKimj7iPtnsh2f3iYdMs0s/8NybkFtCQZJu+f9kiH3w8PMVAjNSbyiM795ce
6YFckNE8J5la0O8mBU5Kq4VCdf/fIzw6aMx07axQLoxMzZrNcnpQsPVWhVMN
F9GRI9MVBRQ2LF8QLUZ8hBZ2+Fnf8i5wXQy9RXc44/yH3V7xdD4E0tfzeyS7
kJlBz9ERdsb0YJ0oHVJ3NDa2Z2mmsuHbmbFFb1YbpipUPQ0juf2clGddOsnz
RzccsVy0ow2ls8Xa/A6QOi68usIphwNxr0KniZwu2KbmzAxQprDPXNDdWERy
NZUqvcP+M1b3PxpQ62pCqs9y5d/+TJiMXJvh9oYD5wQz92n0JuiXjAe1BzBB
uQ2lKRCuf0zodxKpZ9YHdgnp93Rj69ooKafP2WD7fPJcQ3Lk2qBv5mNOJGdW
62xPmt0H/7tbFTYTLxJcTb0Xd0IAs93vro0TLrWy7vn0hXwUJ9siYz8NTW6m
kxZe9kTM3TOdsx9SYCo9nKX9rAcfTp48BL06RJaE7FYmvDO/80M+4Tq3ZaO1
DeowJ/vIdZv5FJ6uuMp6ZE6Hg+OQzsiYP2rE1n18lkBBMXZt+Jm0HuQdFiw9
qlOHP8eKl1wn3PvDjSlTCH8hL0uL16rDJZ0ZFV/3UHBzrzn7zYiFkIZxu/S4
CuR2lxwUW0vDF2v1W7lLeyEqOe1zYSEXB1Y5ZfQRPmOz2UatZb1oMdhWM72I
izXrAuIeEJ//MHJuIOETHaWfYlbV1ZyFkYG9tthCJjIX69/UPsjByqq6gAni
VzSdJbub5jPhe2bu81PmxG//nHSgZpL+fMXEFuS8cn9pL1hpzESrnLbHsraP
CLae4fF7eTPWzNRc/vgOE+fVhCVEMzk4dWXPzdIlzTjcr/h5fjwTV16WJVwi
PCHXfJPxdgqtX84mTpOnY+D+gbDDb/zgwA86u8lfgI3p0ZvZwsQDFt9yyxHn
wS0zmnOD8AmznY3KkwVovLlgQGQOD1Zb770xJ7l4vWpdpsdOGijpTNUAA0/c
rln/dO4EhVNr1tfNNWHj5szDpTGvWhADid/Pxym8a9ped3g3G2v+VlFdmS3Q
vT7N41EdD5llmeqxqgxYqtyWu2OZiwpP7TslYiycfz9/oTONgzWVjv6hRyhs
/W3a8GcmC+cGuyKf0znweXQze7sdBb1c/6vZMhQaT/fcknRnopORX5v+txS3
P75b1XCqFa+71/r0eLLgeERtQW8RBzBQPF52tBV11YzwXncWZLZt8X5TSHxT
Pd02lnhk+72PMoNeTKiuuv9rskwZzj3oKdtq1oT8y5PLzqxnYmD3p9cx3zi4
281bU7C3CWOrJ2hahJ90CXr1hPAf+ZbPG8h9E2uj7ypcw8TaJzHiy9o/4Kza
/q0fsymorrfYWLJeAM28rQvjBwS4qNhbk5lDYRFXPqRBQ4Beg63duoOk/j1W
/uxB8vmTQJOL59RoKPQpkq1/6oEX58xGJ+Ip/FF/PvdldA9E5PZEcpprYWV0
+doXwn+v35X9LqoHne+UdVUbavFcpnGBUxsP2cvrVl3fx4BqROlcM7c8zHTx
N+5xbMEn9qEZXatIf/n59jH7BgeyTzwjGtxaULnpg/JvJRbWa4x+K47lwG/6
Z09a/3+/B1n53T+LgWWR6xiFGsWI1/2pMf1SE06Htty32M3EC8vhkdQy4ulz
zl1cEdIEN77adGoXE0qDziGLPpHv/zvCXh9IcnDCwewAAQ3rF/66rHbcF9fO
Fi+b+paFdd0hbIltXHxTctlcfJdC3N6gkiPPWWi/OaOlV5f4i8Xs+efiKCgp
VD0fGefhTXSy1zIBAyJHp16ynSjBUpWdqCX9RcXmwY0gngDKmypcyw/3QWgD
fbx2kPhp3ce1mzj/rb9xOcfjUB/ev52tLN/Vh7QRo8Ybcm3Y2rvr4/11a3Du
6/1jCu94uLFXMnT7MzrWlHXmCS8+i9RbJVOOEP655uV2CcKFbz30jZE+C9ml
H7Y9aufh6d3UZ38j6Qi58lsgc+QMXs4yODX/ogAhyyWiWGsEeFYT6mXmz4P2
DOqnIuFSgb4JSkoCXNiVkT01gAfPEruxaDJ+HDwf6dkdoiOszflO6roA1B9I
1N5Dr4Va6KQLzlO7cVjP+HbJOS563s4d+nOBgsR4skJhLw2Tv9m8+KHjiytt
NzXWHiXXK310P49F8rTgqacG+X9MjzU/fFRCctupN7JBHd3Y/VfcxWNzNp7r
/uVXTGtCkkYcNWk2E1FfDrV2NXNwvZTdFzQqQOiXbc/q2e0oEYwayIpZw5U1
Udp2m4fouXFzVJS64a4kkiK2/A44w/FL8y9TmPkhP1GERYPtcuXiy6t9kfzs
qn7uNgGk1z6O1gYfR31FCvcS3zo8JdU/oIjCvGHP5qRM0mdnC/lv+uSNHt6J
zFSSf3N3rHeVzqQQsWbJEvfpAlz7PPXxqBoFayezWRu0yH0ZkZ6tAX/ssBEP
VSFeeSKrPeVxKPEbue4sL/k+PBGsPMv/w4O8TpUu24WOlrRrt3beCIDnz817
XqayUPBUgnZdiwvZ4cctnFgKZdsX64sO8xB/cKb8Fw86mqMC1KKzAvDDb/76
PwoCnD0+UCRbQSF5X/4lE1Yv/JQol72hFPT3bZvizqChatXdRQ5LfWEy3Br7
M51CXsEvUbF3NJwOoSfSNvigu+izl7ZPFV4pXFO7ktwBStvdxeI8DztnfZ8f
UMbDpdzEU08Hu+HftMkiMuIl0vueSA2m8GDov9/rlGM3rrvp6+2/kwzzDTbK
T4t4CMp11n6fToffie3v/FecBX2PoPsejw8jQ+2FK1kCbMus1ha16YPb/ZVz
9QP4uGARWeWyhYuCV4YVdwzo6H0mXbOPwcOKulvP1vswoLVRXNXwegFCqs0t
lgVTuJifzYvl0hAdbBypuscXMilfQ3blfMOgqGfDcfcu5JcLulnEO6UDLwv9
OEjhLINxWcuLBeZav7a5PyuR4LL7ckZEE+ytUjziTJnYVWPFf1DKwWhD2lVl
wuWvLvlsSfilrX6x2YQbht9bFtdI+syk9O3Bmxk4wffc9Uv+DRjfPl2dRjwi
I3GJmWOzAKVKtc1u+/uQlfu6oYfwbTVbh+iEC60/d6mA8BNHHjXrNlLwebkv
YPot0relDq5wWeWNppbVRgPPKcTcStv4pK8Ho/rzbffvq8erfHZmO+H3OK6K
ewhPqxNePrC3Hs+qOpzPClOof/1R1OEEHSU+s/cbeAfAYueIDI98/6KAGfMC
Eog/27wc4gg3IeJdy+sJwlcOjCvUES7jELB59+QmRH3rXV2/meR5rQUrxoVY
qNSt7rjiUY5N7nrG3TYM1CVp3e+k2PCnb5tZUcVDo3tZ92TCI2O+M+0IT35g
bhH833ow9B79/AIePh3vsX3ysRt5ZWXCf/e8QE281f2OOSzM+b7dxZ3JQYtv
zzqePYW0GietidksWL70eDPI4ODsvaCARMJjx26xj5FcUX/fM63a+L/1hOXO
m9A+IketSsHoXhdGvd5Psub24O2NqJtTHvy3z4xMx6QHXRjM6H3ZRLiEtbKR
GeEFs988U2vgYeGxb0/sbtLxrsRYLjjqDPzP2zxu9mZC6/jnmS+uckArjjNf
u45cd61esVHSX6sCl2urET7bojOKvpZCVnu9zm0zknPClBZWLaTDZ3LnwDsf
P3RGaNJ+LCK+ceLeh/HPbFi9fGuw+GYb5sSI+U5bzMeRmA1fLIlnnRadZB50
qw0nbuuEr4jgoXJUTVijj45lVd8k2KWXsLCGM/ZumQDJx66dNH9DfGdW5oeW
7F4M3/BoeE44lbfw3nzC4eyvpkb4kaUFBUErKRgYzso1ecjENLUzC2Q8PqG2
svm0+7U2XLVQ85lWxsKkflGnXAG53gf6DHKutsE+63BKRCkLK63GHjkTflv6
udoW4rkyRlyX9IUsPPsQ6fdJ6SsUJZL0lgY2Y3xKrvPnMiZeOp0S+5VA/Kjj
xP4HhOc/nCkn+omJwjXhdnTCc0zqd6SM8DCs/MnxWyMDclnv07q3l4CjGhHT
lEZB66Cp7WtlAVgSTUPxAgG2ztvHef2UwumHr6avJ96Ux657wiA87MbLkuFK
CsFar1s2J9BQcvsr3/+oN+Ivaz0+eovCz4djLb3ne7DP8vJo1d1arCgW2+JP
uPT3LEovmMwL14NQu1+Lkr86J/LGeNhj/Pk0s4uBLXJzi45Gl6B0/tz+bS+b
cO6a+75hByYqRuax3Ys5YP/9Jv6R8K9xjyQ2HmWiaYe57iHC97Q6pf/YSuFw
4+CZVAkWogJ0fv1qL0fW3dUS5dUNSCWN86svA3NWNG94OZ0LtejmqdtrGrCb
lpE31Y+BUX5edALhZ+b8dugnXuxIZTw5uZSO80J2H+QT/RA8K/eY8xcuUCuz
TnEpHy8mDiho7iF14nZ9xs5yLr5WP/meTPgksVk1IYS7eP+V7ZhDoWarz8mC
reS+8H9PLA3/CLmbu4+eOi7AvTF64Y01feiwXfvT8FIfHkX2vtpBPGejjbXT
LKU+zFvpknSd8H+t8/mv5x7/et/jX79z+df6Hv9a1/Rf+7n8ax/be7f2zKvW
plB05zfbVZWO6Kexe0zE/aFnJUyn9Lox0fNjPGgPG2Ie7fPnu/Ng+Ttxty6p
Tz+9t+waW0j6iHjK5lOsV1DMnZF/QKQZS4wXNstfZeLT2sObUrI5pK4uOMf8
LMA0y4Qemz0dGDZZIT847wjoc42/S77gofzA9C6dAjpsL6r7mYecRXlJdJHA
mvjFMcr1yqz/9rV6fUpTxw8bAi7Iap4WYHOpzCoJ4tOnl5lkb0nn4tme2o8O
fuT4ixue6f+gYa+50WzmJV+8WhnP9jhAIX2xcJHQBB/700b1UCvA7O13Z9p2
EZ/VnX9pewQdt6IOlL3Zcwb2r6nHvPsC/HDO/R4RSe5z9J2gPb4UfLdvmjTy
kIdzCUvFUE7H4sZfDc/oZ3E3cH3ouR8cpJ80+vM1lXjJ0q1ZWaICPLoSNCU/
i4cQTQ23e3l0hAqe76d8z6JX5GnchCbJFcgeVyZ+fGosaJFNHPv/fr6RylM1
e/uEiQ9/nY96/vce8IkZmtu2ULj+semVsykL3M7knE1Tubi5+erteHL8F0zV
hhTUmfhiNzVm7BjJeVHX00olSX0+f/DwPSHidzc0Vb4cYGNAR8T2V1ULPDKf
+FnV87HK8UdVUhwPScv/mlIfSB0fse96/JIPn963ljuleNi7MlY6k8zL0x3+
QfOJT20sXbPzswcTF3Tirw2JlWHGlN9hwcso5GsKHSwOZoJ2yzX+RXAZikaB
qHd88Kpin4Rad5Gcnl2+IMcFy+etfna4gI+8iVk6DY5dkLlqdFn5lwtO9Ba/
PpTZgGTT5TX9xxjYr152bfYsLtz1VzfpPW2EbWm4xxY6A4cu5b/49N/6T28C
qw8sacQfX0po8wMGnOOruB5/OXD6LLfPcmkjfmlbTy8kvDHwtftOwjn5e3cV
HCC5vcDzcvFZPi4tOqX/NosDi+DHx29d5eOrbp9cxkUuZjobL84bosPxwm82
l3CF49Vb+y5xEZGTEC00RscML8mTWqcEiKkxSfhVSerMOeGXo+TvHtl9Pvon
SIBF2y6PPpYSwPxP2PGtRjyUDC+N1j0nwNOzuj7xCwVQq9CSebODB+Yh920v
d7IQM2JvOzGZC3ac7/4MbwoNm9vtVwWRHHW5I314BxO5/pkJ+cSzJiv3HZUO
aMKxS9Pn/TFion1UNNPmMwfi3r5XEreS+Xrm+JuFR/lINp91KN5HAIVQnHxD
5tEZ6ZU/Bzv4qDoskq2UxYXlkj0Kfwnfa+jvO9rJh6MhV7rlJRcnrOzMaths
3H46qCw+m0Iz7Wf04gw+nnH0bBzcBajo0zTcyuTj97n1c66XcCGzIFMtmXDV
20eMNrD4iBk/YCn+kYuSOwsKJxY24+atiWa9W0zQS/cNn3rOwQX/w1o639lY
GB+zIm8ShdVK6w1UUviYkZg5Z14jGynyGWE+ohSOjL9cUPOYD1qJSrLUQQG+
WPwczrzERzc1ITtCzlf+gfbBCTJu8/Tb7yy4w0PAZM8nu8qZWPcqw/8L4aHL
og2M4nnI27LBWuUzE/2a9zuNrwgwle+3TpzMy/OZLTP7iOdcTxDTyQgn55O7
JcMrkIu8uh6pfiYdwwcKf9YQHp90z3ec8Esm7tJWPXQ4qD19QCM5Ii5F3M7Y
jgejue+epRnwoSF/xqtAshOPTr/pDQ/swZHFkCu14cI5jzHfa1Enwh5Erbgd
1ANeZbucoy3pa8uuiJ2obMLuVxtefHRjYnWX6rZDBRwcj2tc9edvM6atSZCz
EmUhfOhJVk4EBymrk4z8fzfjS9+vI+nCLMjba5Z2kZwVc+Ja0WB+A6oi1SOk
XRjIvt29cpE4F7sCLXwbdjZiUeyrkLCXDFymF3Wn/eYgI139znLjRqw4sUFK
KYeBxMuF830I7x63XbTKqhs5S0PTH1qzsVzndyvdj4fVdyyTws83Q6Tpr5sX
uY5lq0WeupDc8ntgU1JlcDOkjl6NnPOF5IG79dt1CJ+X92uop64N1wci7g02
sxC0qXxZ5CgHVtP5X3ySGnEhYUM6t4OB5Ch5qUY2BwtTtg1OTWxEtNAXw4J2
BsIDvs7X5BA/tFZN2XSd+PzGdrc7tgKU0MIP3SE5SVWS9rJOiozXdr3A/QVs
TDgfXGt5uA26XwqqxgmvOXhaePZbNu5XPXm82b4Nz5teN1r6CbDy4I/q6HE+
VHe0fJ0Q4eFqvjP3uykfERfmmTU94uDrHLFfDy27kGKYsWKUcOc3l/e7JXFw
MuxlYa5NF+bbrFuk9ISGdJmBPNNjvdBVXikv3cOFxqpCI0PSV34p37N/TrxR
+vfpIgd1HnI+ZqjLRdLxx1zt99ueXkT1qQ1OWk9yXtX4zIU0HjQVYj9EhtNR
5Xb1+fSdZ3BGvX5lRh7xnwWqA/HOHXj2zpX6ZWwHzumc7ZsJz9E21fZx6YDG
CWGps2Z2eHrE3yw8WgB7+fA7Q1YCpK9emlYyyMO0yaGnCveSeRM0dHrPYw7c
lwRkPTrVBfXXB/9eJ7xU5o/50xQO8m6ETNnt1IVZP/ue7XRqxZrBzaMsDxas
dNyfmhRx8GGmTHxsIxdH5nx9r7iST/xpW+wwySHWjKUaVlVc9GguXxIsx4fT
hjyhDaYCpHYtlzA6yUKnZU1B8wIuxgpaq7afp7DTnT5oeFaAwJeWHcfEBShf
eqc1TomH0pqoQh3xHrzomF5/2ZOLsH1nFWxyKajZRe/0DBZApWvB+kGS3wPn
+Ee7HeYhlH468ahMM55FXszixjHxk8O6w8gkudp37z2WVz0m3JSjz1V24+vj
5eq/wEVh2ePFzwxI7nPN2LFtE8lLqwQyotM5WCR63I91isL8Q4ob539iYV+d
p13b+WpEcAcKr21j4rLrxV4Hdw5cvuxx+SFDIdtHarovOW66T9laz9MU6QvZ
AQY/e8AZci3asZeJj0+SrUX8OPC4UqDMJP1v2llxrUufe1D4NtW6to0Lv0li
bf/j7LwDavof/59KCRVFkRGhQUZKkvRMA0WhRKFQaCqjVFTaGjIiSSHRlIoG
CkWZpbS3unvfKGmJ7+v9x+9Pf3x+f/a43O55ndfrOU7nvo7wJ8nlgbvD4wN6
YbDQal1jHxPz4qhZB5O42PjG73iV1zd81mjz8EgkveziJNd4dy74AeUXn1RQ
cZo1f3XiDTYmN6kE2tzm4esdmeo6su7f6avPXe3Jx653X1Z3UwX41lKrRvXp
xr03bt9PSTDxYHULI5GcB2mZmbWSvu2oX7LupRXx9bHtWToz0jho/73y+iTi
3wM1+o7hMRzIHUlXoq7g48TSI9Xld0g+tspJriHz/+VNNQ+2PukPs9f7dW4Q
Ij/oj5eWAulnGZ1JN7PZeLUoorFSoxvN8fx5uj8Y4Euwg4encJE6ZeYyN00u
BiYOTx1+z8e4El+nnvieVNVGrupdKkRMTiTdC2XDY7L+HNkrPKQsFFq7hgkQ
Ja584+9hLr4NzXa/eIeCkIsbetrJunEaW+ba+9++F5v2H7A8JQT7RO6SqK0U
nFhm0z1YwUJOkTbl1zwept48VGCjRMdOne9hEXbkvFQfW1otwwd3XnGo4CgL
dt92eNfq8KBXkXS8XkMAz24/2xVFLXj82HfqR1eihzdzW9RluHhnpqaZFdKM
P+tWKLxqpGKO21jH8CYuRsycZB9daMbB+V/zNhP+TjxfU9mQi3LJr1cqk8j6
rdy1XixACM1r0YqhJPeb2O776KArRGlrqa64lABa2q8u74piw7HRakoI4bw/
t9MjCT/+86HW/YtsMG315y6PF4I6kCI3iay3GXv7jp7s4sGEYv7uHcmpPp9S
hiLJenMpyjK/2caDhYzkw2LC5d626JsRniyawRO08tB4kKtqeZWK7PX+djUB
bJyu0RJzJf35gava2YJfLVhblFDTHEPD3Q2nfqaR3HHwRrTno+EWFIypqOyK
peF0aFlWAOHGxzMfzGOz0N4eVD0QzAN1tYhun60AjTJSepfJ625bnJV7C/ig
n5/XN3uaEC921cZ7inPRbLCu9mAhH6tJwD9MeHGto5NkjBC/FpecPbxZiLLD
Cn6fn/Iw+C18VUSpAJKX9vizlvGQoxNc8JTktdrQb96ZhIs8O8txVeXBM2PK
YbF7NLysW2NblN2G1CH99eaOdAxmOI8LKzgIibS8V2nCxWZ3uwL1ZpKDIx75
ZxL9ONhzGEFmXCgFh4subSHrOWhB88bFQizueX6657IQLYFyA16b+zFvisKx
7mv9mMP79CvyCw/15gdEXpH8yz1YVcR/SD6vw/NvxvU8uKxfGvi8SIDCq3Zq
YRlCGHSblZWeE2KD3YZH28hxKmWuUVckn1e2KznlzjPy/yVXsWWW87DqfP37
kGwaojxTX+YT3mI0KX0n4X6p+1U0cmj//VzouYMPtz9r1fzHBPiZXhYXXy/E
vfLRgyU3hGhUsQ1/adoPlc7vjMbr/VD64/B6JEEIS8c/a96Y9KN5+kTsJsK9
IwxdvD+1Iyx4Td89Hh3jY16jjAQOVgzu861OomBDmPKJnQIWnhSPH+Xp8pAm
LnZB8iYFLz+v5djwWUhVvcq3Jbwzk4WXD1vhdS36s2QvDdLO2ZvOE7+WKHf0
80ltQ15Pda6FHR2v79V8b3vDgewx44STd9ogZq8j/57wC4rOdwsJfxFWs/X1
t26MpPxRdljKRHWZ1i0HNXI+uhkvZ0ztgoTg4TbWPQYZL+O8jHYO9kQsPvRl
WhekrrYOHE1joCTFbv93wp9823JG0NOD16XeCPRkgtmxq2ODNRe1Xu3qGtdb
ESI/evJEKw2fFF6M6/E4aI3QmLsyoRVOfZNlBlr+2+fKacdhwme61pwJCyfj
ahJwIFJTiK/hmyZiA8l6UfM9VDmd6M8LSSN6DBvKdytd2+91ov2VTzyH8Gl3
wmxvxbLRmPqsKDW9E49v600FyfnXm9wCOmeRfH2PsXPckIfRbZo2HYUCBO5Z
LhM0g8zbuPdn/pAeI1qRqv2R8E+LG+wNCD+sfU51L+FSGzfpy+uTz5dkb/O2
g41kF06OdxUPH8+W67YwGXg16UB+A8mLWwalDH1z+Ej6m62YwGZAPWiV6hcH
LhgU04KpuaQPbsz8sbiYh9RPhTv0Sig4VPbEU+vIeZgULTpAmehH1OKh90GM
TojYvbHYJs4z/Nd1jH9d9/jX/R7/+p7Lv/b3+Ne+pv96nsu/nmN70GPv1/7b
FOTGF01T6mdBI3PHj/H1PCQ3Nc9658PA3ZS1W+3mc5F+JN9jaTgf+YG6dh9I
Pg2f8WIbm/TkyW7KtzZyiI697G/4KWzH9nR248QEHXvXPX0/LZ4DuxPHkhZP
7kCw/pyc9ikMdH+7YHeT+KTMTu1N11aRHuEk8zmOx8fmgKGu7A1sBItnjOVe
5sOgN0gj3IkJux/tHtpqjRD1bdxZ1kn69OvEl2bvOBh7sDz12E4+GuaKn8ob
JONwjH9aRJqP7OndQV9+kfOtmFk6cp+GfSXhNwJnkf4euUt3L5P42tEbcdx1
ZJwuWyg0jHCw7QDTVpLkkZ/zZ6uZlnYj1GN6FH8OE+JrOldfW8TFQjXWuy8L
uyCMSK2symBgVn634+Ju0i82sn2L6ynIlDdqFExno/yXclmJOQ/Cl08/OAQz
MOQvFFQv5kL0Oz3XIYqPYwvfRa363o5rIzSnpD90aPJvtHde4kCvXije2NOO
p+zmk7eH6OBFLpj0/Arnf76+0fvuh4nwlhDDXZ+3+JH1FPPzU6ACGR9rjYlR
811kPGxn7nshyYVucspmGjlvhb73DcS16Qicc29dwHEOzkiUWcsq8uFe2zlY
ICLAzZm+2iq2bLzR73fZ97UDbc9fJLmTPhj5ckMk7SYPl7R2pN+oouPLNpXX
N4i+h5ZOujtFkQeOUUG5uB8NJmIv5DUWkNyqnL5r8Wk6VFPqXpdLv0OlroZy
Isl3yWxDxzmhdEzdwPxwJvwdnBeuHt9XQXR++l2/wf29UIqx9/5U4onYcZnj
6mUkl93QnLr5WC92cJxXUIc9sfHBs4revBZ4jxxSKyLrn3nWWnupLBf2evpf
KnJacbxzp1IghYail8unFrE4sFbsam9d0IpTV3v3/U2lwev7mauRExyseRN2
oHNhK37OszocTPzy5439Cg6Ea73kL8/ZI8RShdcNQecFKP746ZdcIQcNLwy3
RMQJsPmZq4dHOJfk6PJ3ssMU2K28+rGD8OPxFjH5EVz4r5HXtxujoEPnY4y5
O3mfvO97db+Q/r/v9NQH5PWUTXaR0sFCrF99upSpKERGSewH9hYe2l0KCy0J
v/5BTauD5LyoHbpBh8i8mm8feP2qBQPeC1wnB5Fc4HegU2TYhw/VXaPHcgPb
4DrLUKR8Gx3CjKVmX95zcPv1dNcU/zac2+3u8noLHU6zgmy8Sd+3a/xGCd7M
wykLN5ebzgLQ5W7L0HyF8LM+HfPRi8ybtZxc7W8CCK0TxZsLiV4qhpjJeAvx
bOrGlRt7BagZDTwRWsTFZXnzm/kcNtRbNjXGzuBjadf3DcfzBHj6sWjj7pNC
6MykX/1LdGiW2FAVq4KLseKFcgmEcz9NTfhJdKt99qxpx95yEbF6V3HQ3HY0
5zWHXUikY9eDE9b78km/yL8+eOArG352dqH6onxswuZk+gMBaq/TanVa2Ajd
eZoxLM6HrfUbj8gMAfYfXFWt/t9zwW49fyqMIO+vfDTg/kcO5o3sDJhBdPVK
6pt9e5N52FN/XXrwEx03fr293UHm86UFPpMu3uJhydy9lW2klxsWu77WjxJi
67yis7UkV+plbH6xJYn4z+Ldc1JiBLDY9rx/bSAXPbW2JVvpFIgViDZVEF6U
PKvsFeEXS3tKC4leK5lgr+gTFlSm2JV/OUR8sYj318FEgIHG+G8Ts75hee22
zdMDmbiecexswAEuZseNXCid8w0WlouC5wYx8fuimN9c4lfFuwNFmLVtoBQI
9006SXTVNPOueRkHu55MVz73px1NXmdrbk5moPSo/LS0WA4W3m43+PWrHb6O
dVM4kxgYrkxfWEt6zhqPG6Uny1oQXuKhs8+ThrjrPaES0lxUz7UP3Gfeihlf
RdssntJgasOJfvmLA9cInXsPLFpRYxruKSBcRoFdFk24+rQVreZ2VPibPpii
sp+NixnrtZL8eNCMozyQDGnHq4VHFj4h4yg89WiSPfGJHTZVDyxC2/GYKdDf
+ZEOn8WBaaqE6/qMWSxv7ELf/Z1Cn3YGuNaMk5vHOFDbsb54+H4rjnp7D+b1
0PCOF/CGQ/JSkm1sT8y9Vkgn/o0P7KZhevziCgsOBxPj1uHLr5LeHJ9YaneQ
9JmDnmI/RnhYuWH13ApFAa5JVBwbfcHGtr4r7UMHu/DlgNQ6LuGfZTjckjI2
pNNad3cd6oK7+8+SrX5C7DBTUNz5h+QX97pT+8R5YG/lfazcKcCb9KOJN+9z
IOpsrrNzXy+q/q4Q4xA+EdiWtIr0u8Z1Q+PHiG7VLcIRqew+6NN9HL4cY+Fi
f/cXZyZZR+9+Xl0SR0G3JEtSk8lCaIW22+O1PEy5Qw0Uiaeg9e751A0sFvRq
hu5Ykp72kH/wA6WX5KD7qnlvYyhgcPfHOVucQ9bSKE/qcyGS6hjKKz16EMiv
NDQ2P4zqO0cvnSH8xlkJVynPHgRbObp9sDqM7Z+HTt2+IsQP3WO79fYLMf9a
/B/XQR7skqfGfdklQDqVq3o5g4NF+vUOAx69mFPatSCd8K2zfkhzH3Jwq7u3
KNW1FwvNIrdIuHVC3/dyuvNpBr7KuO5NfsXBJ5OUX6fauNjLjjvzUE2Aizs7
zEyshXivkpWwvp4Lo2RW/YSKAPOsdhZdIL3q5NPEPUvdGYhuH3Pcq8BF0IkD
AQkX+JBtvSS377wQvsvnJWRKE100H1aHJg+LHg6Iz5VhYqxsR4DYGS7up6d/
zSjl48ijxxpHQoTQXh0V9IT0k/0LxPHBgYfheX5JlPntGMx7a6+eRMeUa2t+
1j/mwEhd4qazTzPKPPT1X9ZSkevTQc4GFwuMP2wsNxFCQXnl34iNAqyZaPZ+
LMXB/BxdmTF3Plpuzzbyes+A5nv5jHth9agLP+FXYEJ0wqTPhOHNwa+wBW+z
5/NRXhKqcZF87rz59vSnJE8cPOlcz/vJxKfyGxJqu+l4ULJHJMyPg93WSzpX
LSY9z3NxrNNHJuoCnSfv6uai3vt0zIYhPi7PPjXP4nwvciwfdu+kEB1IMduT
lcRF5OU1oxdOfsOf6MyZnEQmRO0C5dvdubh0XLnxSiUVyRtDW+QS2eCr/1K7
S/Lj9M+r5z4m+aIz4e67PE8+VqYZ9KoSPWbun/r27tluGCrZ3+qXYKLc7HpC
32wu5Ke/aIjxaYer+L6ZM9+S4+vr61ySxkFfaERP7yk6jl5KEp9E9AW6p95r
avKx5vi1qbfv0qFz5/Em8wfk3928Nlt7IxkHCZ8k3gYhOgXMZacVBPCxqecZ
5rCxfOoPr6AV3cj+G1Bd9IMB95nimsZSXMzSL/TfupILVY2JEp8PfKRZdtDm
zhXi2OTIzZPvUbE3b57ZgjDSF/Y4fbS/wkO66nefgDDiA9ee7TY6wgX9j3f9
6rsUZKS9Unumw4NhcKqMw0EB7jjpSd46JYS92JfGrC0UqPHM1p6tYGHJTW3t
vHkk304xHtOaRwdreqqGqD2H9BDnrzKyfPDZ7d9ryLqlJPgtt1jHg1ZB1UKl
5QIoM65Y5hS1YGXXhuLJbjTktH9ePVuGC5W5p9dqhDRjvCbV40IjFRFJSiHT
DLk4NPfx7JUXmuHwdLOoOOGrtesa1xKu4uJR0JAkRH9uK88kQAj5DebHNEz5
0CmnsbyI36xfIc4zlRLgYR63aySKDWO9LrVrhBvasPe+J9zxRGOweTQbFtrh
GzbGE787/eTT5t1C1K63eDGnm4eZ140k2JdIL7c0PSa5S4jx5gO/mO08LKic
oLcS3mAWnPuerMMDS+1vGRK+3mSR34prVNx9oypqfo6NMw9GC5/GEp/MWuCv
9asFXfcYC5NiaJDYbZhSLMZFamOw18rhFqiwfH3lYmkQ3LpoFU/4h4sSE6Ns
Fo7e2n/m5AUefFZ0M5fvFcC1vyelYRIXpQkn6mj5fHiGjEaGTBVibO39HwWi
XMjF4vyRAj621t1dV0P4t2VvjH9FC6GWovpWebMQjtbQUHnKw+7Ds2TPlAqQ
7O1TnbmM9LoGT+epJK+tEPPelUh40u2b69RVSQ8yHpY/cJeGzIRjVlo5bZgT
EUuJcqSjOXifbVcFBxvK19pSjbkQeC6QetTEx9uK77UHiH5cldsydNeUi8CQ
bQczm/l499xJ/QfhzVEqSn/JOJd+yTL5YdSPipag4mvX+iFa4Hglq5aHQJfL
5iD51+TF6j/3HxIfWmzpd7SOBwXbfe/0iwSYKqg+tT6D6O/TkeSMc0K8TZX/
KTlNiDsxqU1e5DgsDbUPnH8mgN1wxrl4DR4Kwh4or8mioax+XeCl/57rtyZA
p47wxAerzrf/t//3V8khC0s++iSufB4aI7k0vXJde70Q5pq+s9quC/Gy+m+P
oWk/ZONe60df70fZyQ5fpQQhrCflxJmY9MPt9efegYR++Pe4HxF8ascTw9HY
Hh7RSV0Dm8YEDvLFxSrTb1GgL50n/0XAwp3vzBm6pA+KKOR/YtwkPdG24koD
n4Ugp/O30nR56Nf9uFE/oxWlHapnzXppsLihleRC/Hpz8pygXyltcAzu/zvd
jg4Dd9Ek3hsOVIx/Jw2ktmHpqKNrNOErqMmm1YRH8MVaz/V1w808urpzKRP7
J7jG2WpcrKiR7Y+R7kLTRFcSNY0BM7cDkzd2cHDj9PZrW2S7kJImbXz4PgMf
NE4VRRLufeNJw5ruHryecyLxjwcTt6fuW9G/mwu9kimKjxJakbDgbtnqVhpe
PEvJ2MHjYFaNvWTBtVY4cHP3FbfQ4Ftr+usM4SrPuqxPhRM/PSS4b6pJ8jnf
I516nuhq59X3j6YLoOMjtjI2hg1K6DOVs3c7sfXk1Z/NhD+0CzY2jGVjTUT+
Cf37nZD+FspeSfrY7BrBy+RZQmhleAusDXnQ1s+Z+ayQrGcP79RxWR7u1uW/
eXyUBsvCuQMZhLP1SOAifI2fk89kwp/cnxT3Q5/0k8d2E+hk4/sCyr6yKh6M
c69HF7EYeDgxZLfTgeRsK0d+RQ4fmjqhbic5DBQEfPpq4cjFyKZkB9tcPoIW
lj/iFfHAFI/X9SqhYJxisz3O6Tz+zNz18tPffogvcwwqovy/fT5LDP913eNf
93v863su/9rf41/7mv7reS7/eo6tkaMBS05IRevqO3dr89mQOPZnkJXDw9cH
VrPrUijQOi9ZkNTPQn2zZcoWPR5m2ds4P/Bl4P4ndn/LfC4O36fO8Q7nY4df
fUbGPQ6qggXfj/mR/hwvYRbFEeDXM58vp/vbMVVhf/BG0t+dCswXjRB/rXvk
knhvcgdupL2xVZBiwGGw6ElYDAe1Xyc7pK8SIiv96IVaHh8FU5pX7NZn45aQ
dbXiMh/5NpO0epyYEHn+ICJRvRHHP7ok3eqi4ynV+UjVOw5W3Jy+tZD09xt7
K6++GhTg7AWh2mZpPuaW9db6DjNwWCxevC2dBum1dIOxWRx4tu+mpTF5aAho
af6oywAncOpLq1EOYv7sm2RN8oihmfJbkefdmHt73Sr3uUz8fVjW3bWIi88j
7DUzF3ThWYu60pYMBiT1RIpauzj4azDtbcJXCnwW3g/wkGZj7/mY4yIWRJ/M
KDIGFxgICAtLMFYh/Xf/Q9vsKD6eGZ4Oy/vejjnybjItZHwMl6iu/UDGZ0a+
hOSennaobNerPjhEx2NHRlbN/8f1jXuwdf57S4iH8UFjz8h60l937ONrMj5K
iqU9Mn/JOtlk6/fZnQLj5IrRkvAA0BzflUcM8/DB9Ej91tMURJ/YYPS2KADr
J4dwvG4KwA3/m/4oj4spKK874ETFkiVbJr390IVzCZ794S2kZ5tfGAwdIb1j
3g+bjjVCfNqnxln+k4/s86/fzd7FxsAi/d4tpHccMr/l31neg07j6r+NVk64
2GE2lvBfH1lZYGpC+GHB0j9TtjtBOyH/UeJmPrq4rkL3mQzoFWh9LRv4hKCu
4KULzfg4f5Gx49siwhlfK0w9P+PllS9rjyQwcKPEZmAWyUc2WhKlCvF8iL62
Pv7Tig+rNNuf1O0MPL89Ip/zugYrqkRLFl2k4Jbv5GQWjQXzhU/992jxIH3f
++meaAqmWQUUJtJZmHl+vbCccMVRiVtjpFefTYp1Zhyn4Kz6bN8X7gFoWH5n
5/pgAcxzzL+rE93sGMbAHh8K9h2dHCsgfGbEyugOGy7el5+U2nOeArNP9yJk
LvEhpswZffGtD4tMVMbVJ52F4Q5nrqukAKV6C9dEn2Yj44HczBGTTkxszBtJ
J3xueqVc1Bk2Fp5cd//b1k6sy23lDubysG2GXnxBMBUznuhns5sycTYB5vl2
Ahx0L2ZZV3EQ32Lo4SLWh9TaPxdE7Mnn/DhwLaaag7ffTAKvSPRhzyrV8iUk
Z3AdFtgv5TOhIicvGmHajGxxteoNk7vxRUbDhMZkYMzgL6uZ5I+R0ntWXNFu
2H1qnWtAeKVZ3dVThKvqNk7lv+bB1/pVuFgrFR+VXPLaPhTiukK69MX5bJx2
y1e6kcrDpU9bJge6CNC2Q9FipxIbr7vaNG2I7s1mXNnx6rgA/k035Kpi+ZAo
UDjttZsJd4cVo+L0BtzoLgtbLNeGsZvcjBuz6Li8/MMSjzYOWqObjLMJzzRU
Sm0lXOS3mfJewrP0Zpx0K+djTN7pSEFBH9oHVoccbvLBp7WBefrPBTitqOtx
mPSlhfZ74qPziQ8vPb5AnfBjS2dZKBFeKFewpPExDfsr10fSokmuNSnReM6h
4PCxbp/ncmGYlvTOzt6K6Iz01IPbUjlw36kQVLKxF16cmY/lCP/7WHXXphQO
LB7sN92m2wvp9FvU+BoeymfPVPh5h4ITgfOeC2vOIaxs0MTHjwfVmyleCiSn
b0lUXydG8tzaU1X2Ded4yP5loTERLsD9uaO+S2OEcG5aa7xoBR/xtium6BTQ
sXDg3FFV4XtcgN+gpgYfkdA9F8ck+aglf3dplRDb48uknJbw8X3qcWMz4gNx
I8JV1W+EkB6YxdiWxUfEvQr95XVMXPsiW5Za14QHMjMmzRA0Ir0wdNdKaSre
30/7zQ3kwt+hc+AG4WmZzke9CO+esdGolfDW357P37/jIW2D+o/fg1SYtqfw
3e49hfLZkayRQ0JUHVBetDGTzOvqVENDZS4WJascYhD+5KDi5oEMAfbeMi0K
WchFrGPO6bFyHoKTigeXfKIiZJKiZ9pYAYY/LL0xfzHJgyOvLIue81H9OafL
pYSFOFaxy27C84V1vHMv+Ggai53l/YyF0Ya6hY8u8aD3ZHsyxijoW226fqZ2
LGp6zimebRTghGXs5hDSi1Z4f7VwKKTDfymz9hDhlx+1TtYkPPlYtVYYGddH
q3683El+fnLALbpuMhVGr+0aaylXsMJn+GxpjhAqtW/4Kbv68XcsSJ1yux/S
Rs6lS0iedfDKOONr2Y/sQ1tok5L7cfwiZbJjPg+fyyQX3Y2n4rmH1e9XOdmo
HZ1Wm+nQgqKpEZ48QxrWRImEXZjHRUg/RePtgRZsd6Ws+bOJhsUvVObWEM5+
qG9zP7Ifc7cJmceau7Dti0H4I8dt8FesOPpyOh+LQsVLLJfTIacoolHW/hbm
R+Jv/Pd9r9SWqd6LVtBx03/eZ+3et1iow+3bqkz0UKdD2uU8HXar2lbm7X2H
mhnhP26S/B5td3VPWSkfxyLHD28pZEF3seKhAMJTDGiJFoQ76sY/X1LAgo6k
fNy7Rh5cZy693KBJQ59t3OyQBaXw8Y+voJP5tW2v3MQWx35M3+p9Q+RBP9Rb
FzCMK4SQDH2o+PlgP5a1JeotTO9H80LD6aXEh03GC36PhlHQlfx907eF5/Ar
w2vdxW3tWLuqZSAyj461isrqk7KIb29XOPVrHh+vfRfx5K0oOLWevSmsxh9N
7V4FHcuE2GFoZZ3ymY8zncnbxomuMzuZ50w7eThCO2OVbEnD4dYYx/WLn8Pw
5/LNI90MjK6ectpwHxeKY+9nLMvkw2MBZ264Gh8fLh/tuG1MwZTdpWrsUH9I
n600Hn7Nx+DQ/Gcv1rGQJdbyVnCsBYpvJENsvvHwx4i/0yqOgioR1mPLPefQ
d7GM/+iRACOqF0r4v7lITH+3c542DedtL0+YfOdh0pHVRoEBFPDWiLSMUQKQ
utXl+PapfZixItjtwXQW5ljo1x9/wsW5ib+bVhCdX/PgwOjm80TnE2Nyp7lm
Insw1CLtNRW7ZfBy7DobegoiRcPJPBwt3lC97T7Ja8bqri57yLydUPwcdv8+
so99C9adREXnnv5mjjobc16Wqu7bz4PziE1NCjmPfd7m40rkPBYWab3eKlcK
h5f7f8z/wMIByQyTHZ48OKgeavxsIcCCbvu2gFGSmy59mLz3JAX+QRH127IC
EHWDtUlOhA+zNsX6j24UfOItktocFAB30ZDhby514GrLqBhX9UDjj4fLZaJr
o+qtZbotPKyiyV6/sJ6GObbXZSPflaLIQUxrWIyPOEkxP+4xCl5WRZV6Hw2A
/rMTIzGveLC+s3bBcD0V7X5uZwpcC2G0nnlBbwnRNSm3yWp8Njx0hDt3q3Qj
72Ky9koqHxczeuqK61nQuPtq+uWqNuh16VR9WC2Ac87XavklHGz7TRWzG+tG
7fMVu1XGeBiOLcvJ96bgivNpNcUHAbjp6PIzPbgBd91TauvsKWAJRJfLlXJx
8+dyl7RzfCwViQ37NpWJz12uG4LqvoLizLDfovwNatlC45/BTDScXJ+qTXrG
RL3D1ZgF33Cx+X78WcIHpaJZ7INcUFfNOLeZ9BKTYU2PtZkUzIrdMbNB5Dya
5A5tLyZ6LXfs4tHsrzysrRatbrNnILghdsUDwufHLC9wIdx3srzPasKLWhOd
2onOd/j62WELBQZNVxy3JPvj1KrDLlnaAiwRV90nrsOBbupMyxGDHrzXNG1I
IFxYsmNXrjYH96Tpujc39oD5ZbHwTCEPUfGM4Zc3qbg1yab72ccciE/P44q/
E6Bbqe578UEe3huYXzLUpOOa7uTPg9XE7yJt9XwIn1JponOT6M3C7LqOBuIv
CQ1P1EK/MvExNezw17YmtCXtv+z9vRuqNUW6DhpM4PRKm73LuVC39G96KuyG
TWpsZK86E53Vg2nTCLdcqnh51T0euJvuvFq3nQqRz/aZeiFpUMJxTpu3EBon
45XXUQU4kvF3F8pJDjlUKMMhfHrQJY4v4bZNt1tZhJd2/lwy/SkfJxdFm2yc
YKLSWX1e+cVmPFTar1Bp2g6JZ57RebnED2yei9wiOnOjyUnB0KwdYlx5XS7h
XjEp9hGEZ6abJZnt5qOWaaSlPJeCcI+P6z76+UGuQ9nuozEHbdrDMmxjPlgP
I9z2fBZA/WrhEGczB9RL4/vdCd98906JFOE9/Fbj66SPGeQrLbupRkOl9sEv
q2tKoPDuZO/leAE+NRutVonjYs+L01aLplGBh5y/9wjvK5/GciJc07f44UfC
EwdN7+Wp8NE62UbZbSsFEuUDBS/T/LF4vZ3sW4YA334qLvJoJ/q0oeyEpBcD
38MKeIWEUzcaH1xO+N/6ZSOOJxgYVz46NVSW5IG3d0tcdemonfn+6eD6Kui8
WXfolb8QdYeNZJvEhHirazy3UI6HAxNVUXWEp4XXU+TFhQhau6TETp4H1qr+
tI6rJJ8sZenIeDLxJvHRhpc7GrH3o6xUgmgL6jxPptvK0ZAo/9W6WIOLEgsn
1RliLajuOeF4nXCjpsVZaYSv7Jw8fe1yovPTAyxVHhGfqvtAXVL3HpK28xJW
vSQ9+GT73UnFHDw44N6kQvpAWLTlJOlXdLx5NnX/BcKHa27HnSC8dOvGsJnp
xH9V5mxt2UeFq7u0qJt0OhIU54V2PhFA4cmHb9tmkfxlO0n/mzcNrILxHB7h
21xsS2MIPyrSR406SQPFRss3gfTjodOqzRn+VESfzz3Ln52JHYW67U4yQswR
HRL7cYqPgxtcphwg8+vZ09nPdhPe25RvXki4QP7Jo6e/mQhIqL3z9hkP89/l
lD4ppaJwMFB5felj6FrzGjpJvh+Kl33x/QsPXQtkihsiBHjSHrbshQ8b152z
jnrV8aD0asRpfqQAbIGL2aksHh4Hl2XbelOhp3I6mvr9IZ77hG4R6WpD25fG
FPZZOj6MhYcpPOfgNrd+dzDh35L/WKn60UFTyOgQJfyX/dXH3//0I/5LRJkT
rZP0xxcW28S7DP913eNf93v863su/9rf41/7mv7reS7/eo7ttjO11S2E903v
UvD+j8+8JBvxkgWPYuPLoSU8iDaeF+8qoqBg5tuCk3bn4X54pn7yn2ZouYQy
nGfQcEvpKM+a6EyyWFbMA0k+Ltx2tjd1ouD5xMb5kpYBkPgjuFdD8vZYW+x1
CTZZl3yl1KRqIWYw7+zUreVhZhZbVoW8T+2Lv1E6+4sxRn9iM0NZCO9lO5oN
RPtx+0O2nJUnyYdbTgRuO8pH82zbOAMJCj4v8M9I+3MWVnvujwQSH7GZ9OOK
CfGRG6pZNfNqv+KeTBMz7icPzWe/JG/0pWB+YnPH0/cB8F0dwp548N91M6cH
rF4uPkcGZt9jkdxd6ap4j/ipbV/pz8HrFDTqz6x9H3cOc3p3x3nN6EWZ7o3z
86uY4A6+LiuO5GJqn1hxIvEduzNKcS5cKuacmvH1wZSnmHC+W1i0mgLzstri
wKcshF4Kt/pF1vUzhqNSCskhp8pr1FYEUf/7nkf1ioeZOG+ZMVR5gI4thrNl
QoI4yPmwIez1Uj7OlS8fkyc5IeQtZffeZhroq8QDgnUqMXQ/7GENyWFqOT4D
LDobmklq4bKf//f9N9p7709+t56BzZpzzHtGOfiy0/15phcfUp3jpgGyrTDo
rVk8nEhDgZGIZtVfosu7wgODW1ugK7fljdw5GmxKv9pmTuGirMfHa5mVEBey
Int7nQQIt5oqO+0kB1uFe4X276nIrlmWbHeLjTUOeZOvkv76Vb7OwHVJBwL1
oy4eVGBA1Uongx3Fway2kUxLjy6YlHRkOZUzwD9lnznG5kCra82UC9pdmCeI
pac+YmDmtQWKKb0cHG1VWOtlI0Q278/dtrMCxFTS1MYfcLArMStpFeHxoj1b
Wb4C7EoJF429z8GJZbsTel8JUOPfs6t4Mw+vQ2TWizJpuJ7PbRfzbwTdTniZ
0kTB452z0zSvcBG3R0XiTlIDVhY+fjvlOMmZ/MhOzadc7NqpHOVzswHhpcy7
fiRfKegnzz1A+JDmxr27JVrQvJ2ut2IWDR/HfJ8uJDqsVzf91IaFAhyW+i0v
e0oI0wmljZIK/QhL9DC7rSTA3QuBf0S9/7v/1OpD/ax+wD7sgnB2LwJqJF1z
q5lIvCO37n4UF92lp3XOLBRi0hn9aw/z+TDy1KwwTGEhd5pj7cgCIZSWbZJo
zeND+sT4/bibLOS3JgVsut6LTy4LX89iM2GuOHnZ4xQufnv4OqTJsqAiv3rk
hjgP6WrdQjVpkpMsB6UkSW42feS45pIoD5ei0k8NTBOgrWTQyVGyDzeLZaf8
nsqCuuMfbY9CLp6zrRx8fYVQfqRL8xwmuebt8y/eA1wMnmz7kEb4k6UrB2aM
CHD778NopZ9cXHfqaDCKbMfQZ798fKZjJbf7ZPQdDlL7/vaGEb8IsG57NUF8
8f1IgTDEkwYRjaV6GYSr7JsdeYGsnymOOhcaT9DQmVn+qOZSM2qe7y7Lb6ei
IMt7krwBF/Ite4cst1CxdhG7YHgnG8dmNTy6dIrksG3v9o2ZU3HSK2bTNGs2
lkX/vPLxNA8bBe9Dvbe0IvfHvaxvhTS09sdfXzPMAX+/c/qZKCE0FTeefLBe
CNkF6+m+pBe8/Tur+Wck6f0RUWbV64TYuTE2JukGD01rKhse2LeB+UPnXeJ6
OvS0fJtMajnw2zDhKD/SgeU2zXF+1gz4Nm1rScvlgObjuuTuRAe2rsmKmrKH
gTtKVxZdecTB7jOX4mZVMjF9/68dd9u4+PJ0xhHvAT7WyWQd0OLysT5Tf1nV
ADk/ZombvS3b8SZ0g7c44Uceuhf++cHCmajr19wt2rHt4IjurEMtuDCet+Mu
aJAcnh2+hfRfEeP6NWFgwKYhdemmPxzcio/RNyK+Gv38BfflVgZc9dtHaKJc
eHQPcsR8+DD+y09RamiEuczNp0F/KTgyf8uBraFcfPu4+uMhkRZ8WEB3MZ5J
w25T08nTif7fKpf84DKpBV0nDqVXET50fFY7lcz/2xMztTvb25Eq3NK7YpAO
auXSw8FXOZA6Z7rLeQvJdYir/mHKx96cqT6xNQLoTa2PyzTlYOmh+oO/TPjg
8g9NHyJ5r5Yd1JUZ1IWPrXd0EioZ8GjuTpTlc7Dk9a+4zgAmLm/ZrMcv4GJ8
p6dJeycfZe5dR2f4M+FJuQ1OPhfudQUHDQm3kpsa3KrUipHxxg0XU2jg/HBz
nZgguVTD4Op5LyHGZX9/mdEjwM2w7b69j0muTpKzSyPc/rDY5xTCV20QH9lG
fs9HZ/Up1462wEHi1YilMfHB8kvHPJS4WFi9KCb4MVm3Sz43z//CRdaUNbO1
+HwoUq6KSmUxoUdP0Tz7iYsa5cz0yeT8GWVtfnBBmfh4z1Gpvi42Xle/nbKD
2oXFB5jbvy/qx01EHzqd2o3UUK/1M3X3QqT8+Jgv4SJh152P3emGz4Kdm2C8
F1F+qy6bM1qx+Z72nP+eu+o8WvnM7RsHe/dK/dpoQcZZd8O+hVtJ7n5zTbel
VgCt0Lj6bds4OCc3fa34Fj7uamyOXUn4ctmud47afEy/HJ5vRfJFbn++yJIP
Qvw2/r5mqbUAsssthKlkHpvHeUgaR/VCn5Hb8Hu3ANqrd6tNIdx9uucMg3Ci
O1uM5WyvNeOse5khq5OK8BanLoeNXFRY3L2QN5P0gSGpw2k2HLz98mty9zQ+
HDtciltm0xFtxDw/ZsvB1WML2v/7+wM1uGl9+YY23NdzUx9WIz75eJy7qYED
UW8jo9t7iG5NrqniFHFQEVgS86C0FwmnSmY6i7fhxGOubac0HVefzxdc6eBg
RTD7bNt7Ac7Z3mMlOfPwscx7hbohnfSfYOUnAc3Ysf74mz0kL1HzVtVJg4vT
S65Gx/3swLtI47n+uxlQ+pouIUWO79IR8ZSt8t3ItwhQ6uYy4CDI1tKazEW9
uktxkIYAdAMltxN+Qsg/u6P0dW4/6f/Nz7NXtkA7apPpCdJT3i/taxhX4SIh
o3jG6Itu6N6nlYzMZULgnXJ1zWLiLysfDesMtSJkW/l0Twk6wpewZYRdHCQa
jX2lXSOff1HtrRCi43F/ZguL1lFxJ7Avf8nKZiiLXkrtyqHiq2VayB8LLmbz
X0nlhjfB8lEfk7GXin0VdpdOHOPip63xVIfPjZBLeSCm9ZuCIlWE7AnjQmyf
jUacdiOe35in6PCUArN1hzM7k8m6vv5J5NXRVly5/VOiuIIGhoZeytkBDqLM
aTFzd/dAWDZLtsCUiW2HEu8l6HNxju4v2jbQgteuLoyBizQsOSoVqi/Ohc5L
17An/BYUPKZlfo+gwal3QrCajJtNwnRni2d8/Mo4Kq8xi4V5/jMbOZRmbKty
HtfNasVeXsUFwz4afu3X2DSH5AHPhP0nd6hQwN+ns4aTy8IRI3ahrywPdasn
5JcX96Hqg/+ObE8W7rs9eHGWy8XLh1aS6yoFkNrFenS3VojWSmPmyR39SI5q
dFslFGDGZE0vjPDQv9S6t4HoyrRpO+1zxwWgfV/kqk1yK6to8ZH9ZkxYpf2e
U9DWAnnRkJ4skn8Wn+9pPEvyT7S22JJfPwR4nrl9XbQE0Wvnc36jDAYcs7Rv
TTJoQtGBl/Mbtamo9Xesv32S6Mb4RfPWoCbs//Ymb9oeKhpWzdmw9zgXGnbr
1nUGNuGnSczWqzZUFEeciw0i3KAu/4NpditMnh269paMw5DdNnUhi8z3Cvfd
F5zJuvQNkL5cJMAsHe2DzM1cyP4uW+NFuJhK7x5Lwk2+t4gZEn7/6eV9M8b7
sK3yZWX5DRb8zNaXbCU+f/tt6EV10j9t59rKb9/Oh+zxj1Obb/33d8KqLRKE
x+aEPfxkwcc8pc2Hw5OYWC6t7mja3YEz65qjUyzIeCXUqgxlEP20dVpc5E6H
S6XRl4FIDhKGej5WafDhlXjhfbMbHbv8Yhb4El6qFKIYQLhFpINF5hUK0hpc
Xj1ns7Diubellg4PDbf5JY5HhNgsmKkc8UiAJUxmyIQmF8XhV1q8CT9jXdxU
TXha+o+6jJVcvF+96LYZowO5ox7SapYMlHU17/bP4kB6etZGlz6SX5YFKa+u
5iFN6m3NsQ1kHZ/pGTUlPLTgWd5jkt+Foz8VZuuRPnUyJKrTpQXWQUvpHBMy
b5W0l7HnkrykTBnr8adjq/Znys94onsZfKWoVXzImIZYvgyg4256y6XTlzl4
1xz+6SvhwcZWVUoyLSi9sVFiXJGGKLP571lqXPxKDzl1eTXx1TlB9apcAX55
n5XqeieEv96h9IaVfET9en5kBUeAzPF1d80If7Ag42S+dDumza5IenaFDrnB
e72rCkmObdNvfNrSh8SKzS2pF1hQjLkcWDbExaKqi3rXWvsgU+MZpxTCwqa/
b7Qm/+JC3CH7ot5jKiKCCucvjWUj4Q9duJDkFvvmOIaGmwAiFYfLUiZx8dZD
batbRh9GNxhN3kh4up6ZdzfhjlLfEmdm9mGhqPKP9D0tmDU5rThUn/Q1DZsA
1nyyvmK3Po9czcRDaW11NulFZWuk1Pve8BFokjvn6BomFNZKdB0j+fXJJKOu
5W9J3ji+Y+KdWSMuOz++ZF5OgWvO/deiSUQ3fEYNlrEa0Vlp1Lh1KhVatgeM
2oK4SKrvNHlAuAN1c3gk4eErV96qItzU5bP1FUo7doxMTPcepuNJXXihyhXi
J7N1Og9TBNAJ+5bv2CsEjXX7dOK+fkx1avFd8N/9wVZRf+37hFBNuly73K4f
n3eUUK6t68anH84z438yoCkRfWNwKheTTYqynKSJb7xhGL0gfUyLQbt49LkA
cd/btyrLcrBw7bwbxcvIepE8SBsl3H3PH6OsTe34pvpMUzuLjki55iNF2Rxc
WNJyrqNRgHsiJxqGr/JQZGavsaqYjsMCxdfjhH97V2UecI0Hev59fnAJHd66
IXdnbWjBltAVceIraVC02F+tTXyhqoWzTLyTgdg962Wu23IhGZkor5bBx9IP
31qXdTDgVqp1bDbhA7Jrj3c/5OP5LvlOrw8kd8jTuiv3sxCSonXm6nALFj0O
zeKM9cPrzO/5zrxOiLzMHa1eJ/LP/TH+dd3jX/d7/Ot7Lv/a3+Nf+5r+63ku
/3qOrYpnWPYVkR7Mfp3N461kQqa/Mm8a0Qff+N++ChPdiHiyL/W7JpPk/Fs2
Z4meHBy3TZ9wbMfyZwOtEc/oSPkwZBBC+mOU56DrkIIA1NwI54ulbMzr3lTj
urML9zWvW7ZHt8H83VI8sSL5ZUJ0iFnNgf/xNkU5VwGY0cs8z5EcuTDiksqj
2334NWVd47HlzbAMF50WkU3FipZrox7bSR9cWL1rt2wbVL7/UtKRp0Ni/Rv/
rjYOtiy/JS9zqAtW9yzO8p8xILxdL8JncvA6NunzCWMeVrtfO73gqADByRd3
ap8V4lIR/VjYtBaoDqTVlyiQXCHScGynOvGjqJBPmSt78ZU7JcmxhonbnJtz
78QS/dwqf0p5ZhsqNBZYK8yiozve+uh18nvvbXGRTnwowIcjnHcqVC4+6eTp
nxBQUdfSm3tI0IRWO7+2h7FUmDxafP/7Hi4iZZdfPnmnCRIMkx/hzlTMmeJo
73qEiwKDSfWbcxuheHDp3QA+BcZSrkF7L3LhaTPO1N3bCOu42k7bKgqs5Vea
nL7BBVyvWV0Va8VWG/t0las0nFbdVX6X6M12EV+tm63f8IDx3aTqKRNH4n1i
J85z/+frG38znm65u0EIu6sr/ljOFuC+zUyRrZlsBDas2j0s2wq3KJcWnZs0
PH4+EVbwlwOv11Wxv1tb4PiD6ruL+PuAXmBeAvH3Wypi13WthFjT/jpzkbMA
mrO844tOcpB2dHn2+XdU2CYtGepMYoOSanLALJUHpynyX5Yu60C22kPNTgUG
HuWa7dK+yIHr61zGVbcuFPzo/UkvY2Dj42mDBSTPXDZu3vpWqwvX3Vu0lB8x
YHRwxHlXLweR5i/2XbARQrRsu/scPwHmy9IKHzzkYOqJTa9AuNPKMTn1swJY
iEjGrU3nYHpMScn3VwKMTn8iP7SZB/+zYrm5TBqMBWs5of6NeJQXY6rcTMGu
196/5lzhIvv0YmnlpAYcvug3p+YYBc6/Y0KMnnKRW6UU/yuxAXlv839uILyx
606FF+HrV809VC/RggD3b1zXWTRMCxqRmkb6nUgV650iWc9fCy0qL50Sonfz
ae5uhX7sYu667T9PQHyjITfEWwj9kJyzSrP70RpgtuGRYi/2NvTOUX/HRI7s
fBaP+IPusftyTguFmDNi3+ycz0ec5pMDN2+zwDp3KZe1QIin5QfME/P4+FMZ
ZEhLZOHy9mzvsRu90HabFJLAZkLOcTVlmOTik8jpDJ7BAnPxjnK5yTywZ7x5
dFpaAKd4jYuM6SyMzAkalBLjkdwYvWrTdAFO97s9M5jShzqPZcUB01hwq9Wm
lRRyMdOv2OCorxA5LP5yzWEBVkuvPPvhBxeV/gZZVwhvPErZ8JXwEOVZWqcH
iR/93cR+HdmOCvoMl6DPdMTYmbz3ucMB+27O61NPiM53fxB9JceD5jbhlXYP
GuzZXxRuEB7EmPzZUJ6H8menFy0/QYNG5USG5aVmfDXulTrVTsVr+5M5qgZE
15NOr/UmuvjjzfF3ATvZWGgW3rb5FA/rDlNuzDOnYpHRFJv43WwcaMksDzpN
ctQyq1jBllZIJHrbz39Cg834At78YQ7mXpariogSQs68SZ2+XohzzZcNFt7m
Yf3gu5+TCafbLPsjrkuOT32QgkQeIgrM+xbvb8OxxKGApvV0WFvNXr6mlgOJ
oY8Lv452IIx+2HDImoGIIttoHulH1nu1aPv/dsBscO2GqD0kH4akNHU8In2+
frxvoJKJX7Rbo/PauTBsSJ5RNsCHgYzUoBnpwTVXM7QWDLIQ2Z9zosGqHVrr
kyXmEl4eU/PSboCF/R9CXtVub0dpw1zrhEMtePgxSbIbNChvqGhbO4+L0LuC
tMNGDNje3NNX9ocDP2upwdhTfIijdX/KNgbKhy4XHxHj4rjYmXQrHz4+mHld
v9XQiEveMw6W/6VgATWoRDuUi027puRS/jYj8UTwI/GZNMx9Kf9EeTkXdtq9
2RyRFhTpjTIiCVeSoof/IvN/7FwC7DracS16ynW3QTo8Fis8c7/KQRa3eizC
jIMr8b2KPqZ85MwNrEaNAKUD5rofTTiwv7So0N+Ej9jQ+oO5n8n8VPvzwPlC
Fwo3pXFk3zCQKXLYYj+fg2VKo4a//Znwyjx61auAi2H7FzfjO/lwe8JWXOvH
xIRndZJHPhcrw0UKBzv4cK+mpuyZ1wqf+XK/qlNoSKrKfMkhvqQo43DC3UuI
ioWLpL92C3Aw3kdy/WMu+HI66654/Xd/uIbUgR4BrOS1Y9PI+y3UcVSVPdYC
ZrlGSZwxDYsky1/sU+LCXO+wjEM+EwYuZ1JvfyG5s/5j83k+H+yWxousLCb+
XNvyc5D4vP8rOO0i5+/OvFPTPIg+GEUqjEd2sZH7zKiF09eFooC6RNXF/Xhs
SQuXSO0G//DGfTlr9qK109w0b1E/6bUjF0cJn7E7xaHNYC9+Ke8Nq6G3IntP
9VHnPzTUO5YcDvrGQaX++F4Hcw7sokdD0rbwUfzE0iu2VoDqF+fWuG/l4Djl
84EoMz6+av9+QyXjPz84MChkLR8VOSZSDTwB6p1jbNvfCzHl8nHrddYCnMxv
zOkh87i14OiHhIu9MH+9aFCa8Hbxduo2wrVPHvx6KaIXR3WH1ZuuNWNS67nh
pV1UJL58ucZiIxmfNbbtsXJ00j8uyizcw8GM78mlqtP5KKPOky5WoMP8xZHl
/ns54F2riL4kzYfn58UWG/TbkLlEtFdHnY6zVpM3L2/goPb2xgUxe0guijks
mlPEwV8ZlUfWJb34dvmSKkW8DSNr30jPkaHjveob48AODq6u+rDr/XsBKKpn
lPY582Aade3OhU10TPk+pLP6XDM8EReQUE+FqGLZkjFDkstEsGnbrw6wZB59
HNrNwK5vDc9syPG9LT1vJj67G6Gpf97b80jezF9EOU96elrSvB331EnPvVT3
pJ/kD9Hnr49Gzu1H3fsHn1RXteDcqnljuWo0dJ1cps5W4aJQb8b9kvJufB+Q
PHBWiQnx5MKN50mOPaUcJ1o01Aqv8cKKHAk63AKVjnd2caCx7f73n9cEkFcM
tnxDdNxzg7nBQV0q+lv3Pr2/shl/vvZtn5tLRUjaWDvXguTBzIucFeFN8J4X
oJG9lwr+kXN6oce4uK2lK9v1uRFKy4uKvH5TMG/Eod0ojIt05oe50tqNkH/c
fUT5KQVlNuydwmSSQ7xkRDceI+slXrfkRwUNzBncQacBDtxtPdwO7uyBccG6
zVqmTFxv3N69VZ/41LpyWdvBFvTSLiaviaZhT0x3m6o4yb+Lr19ZLWjBlTMj
+1dF0pBc0Ww6n4xb2fGiccdnfHycfXBZ+CwWsvVG5XfQmjG/9MuCkqxWGLhu
NAwkvV76S8FVcZIHjl86Wbt8CQXd5sl9xx+xILnzsVOlLA878/QPTinpg85o
xo9lJ1h40/7q6BsuF3NajXbIvxHAumX9zvlfhFjC2Xy1fEc/tmhuiYFQAJ/G
eSohIzyY211acY7oyrof4nrJ4wLou+PxwHI+bIPaRJ+S41O/OUVtZXsLTNaK
JTBI/nmjeU3DmeSfKf1vjCUHiE+u2sf9KMHHs5s3399nMpDKFUu5YNAE6Z6K
GlkdKhyLGtUunuRia8piA7ugJqx8eWXkiw0VcTkWVLfjRFdH6tQOBjZhhsq+
69aE7/ubp33t+H/fj2e0v81uRe5v760iFBrORgQFd7I42PbhiayDsxBNTQO3
pxcJUHxVKjvR6L/nA4n2bye86IIdteYp8d8deTsFID1d6tcz4Xgf1oYmnNlA
8sGTB96uCaI8WFbPPq4oTvJyyOC+qdv5pB9pPVpxi4nYF/uWDYkJsWzGYk60
BR+ub3NEum4ysb5G1XnStw44BPVbzd3OgFKLPwWZHAjfSv3x9qTj66ccY2EU
B48P5ujZk/Hrn6T24JoHHRYhAwknCb8Suv2iDOFrQ70LIq5S4NHed1qXQ3KF
8wbRQB2S441X+BgcIf760CNP9JEAMt/da/NWcLF8Rd11S8IPT5U5YkL4+ce+
SrakpzwNzI0VZXWAalnx5aElA6F3ZkpXZZHcWGE8b2+fAAt+/3URVvEwEGZx
9pUeAwaqAR3ahB+J0B/yJPyOd9Abz/UM5A1Yhxx0acEtl/PaeSY00LXNvozP
JXkpsXJkEel1gRlr941e4uBuZezd7yv5aCg9tP0v4VbyhqJ+8UT3+hdbblzF
h2nSk6pbMi3YoSJbrDeHhov2PxY2q5F+YbBNspC8rtqipJjDEYBF+2F99Z0Q
UbWqeoOafGgX7s15zBbg8YknrLFqIR7GlkRryrRj8W2N3UP/Xd/IqtKZV8hB
G3NKrHdbHz5ebV13K4QFpfmjvTt/cTG70fa7ZXsf/qRM4s8OZWFugmbibcJr
C6W7FfKpuJz18uP9WDaKK2bddbvBQyWvWXWHmwBDd4xWLBDlot198vCLzD6k
7I7Z4kD42TnL+hwIfz71pZlTVh8CO6WmL7ZtwUGFk94V+jTc+C5e1zSfrN9l
J04aazEx6cBoNI3k1BWa1+J83/IR31P/ddFaJgTBtRuPkJ7T9PuD4f9xdp6B
XH7//09poCgaKkUoqWiXiKekkkJWhZSkTfZWZKYiqQiZRaVhZkVKKZXN2x7v
ZbwnWWngfz43/je78f3dfdxwXe9zzuv5ej4v13XOe8Jp4xnje/fXI9FHVCXk
LQ0eZhqSA1Ekh0bP2KTYWw/TTykOlUJ0SGRFR0xeZaN2kLnjKeF/mI9XCQvT
8SL0Yj+bcOl1t87No7dAavfhTy9/MmH91HiW2B0W9q5xDfUn85vgTxekdZF1
PTv1k+6xAbg6LV4NOqlT/ZumHd18fMl7uJJK+MIperb+zg64bmyrEB7tgaCB
n66GCBthBpy/mqIshMy+yNuxmouD9uY7Mwp4YE3Oj58QYyHQM0Fzyxouyu/W
R2oX8lC35aj1ao0W3Pd8yXZ4yoSrdtCbxGcshIWkHquo5+FRp5VYfgQH8xde
LgjKYeKdYX8sm3ChJ/khKnc5OOqX492US/oRg1MQuYsCJaOSfVpKDBT3Si+V
IX3htU9rz/v2HrA+2TiHH2Vj9tG3nsWpXBTbV0fR23pQpHDq23zC/WnHKh0J
t/slvNf8CxeZmFZ/zrwPIYvk9JTHKPgrl+Rxb2oAa2qeHpam///vSso1/vXc
41/ve/zrO5d/7e/xr31N/3Wey7/OsaXp7PaQ6GuA6cEHT++E0PFzYs8Srikb
IWFGIg2THUjdwtS6otQL5urAqfdEH5xeV7aY/enAz9X3hp029CJuzYm09YQn
bDB67X2qBabhzjfL8pnI+fbnnu1jFn49md1AXcxD9d5rlkp5/fCu0SuYpd8O
Fd1wq6OhzVA7KD7G12di6vkP3YZPLMS7fx+edoGHr60tabuIjwz8vvb59Fgq
Ls7NoTPWNWKBYsH7D8/oaKMyDI4fYsMgJ8WkQbQZMf0q9mPEB52T05IeaGZh
EX2s5ptVOz4bdStcKujBc6WDOTuIzpvY7ZI8vJeDTbRvy+JseHj51vHvVeIv
xsTEXKfNpcDfJDNweDEDUbOOF6utZUN37Y9N7PXdiJS/N0D91ose8VV2RjeJ
Xx30uBq/oBn7k+tmmiwk87hC560vuS7T0p4X8ISH/O8z59NpbBjOOsn6xKVj
FkUqu5PXAP2jqTfoN+m4qNIz3mFC6o5z//rQowbM3Oihvv8MHVuo9tN9TrNR
Xbq1ozS9Hm3L1I3yuTS4pao3apG6b/28cKDAtB6TUTKbJT/SYL10JivoPhs3
AvYaiAo2IdLB+IhVBANTg5ILbwmQfH23Sqm1sQsjT3Zc25fdi7Jhgcrs/8Pz
jbfupgphu/gQeRahO28RD/wfObkJqf3IPlw9ve8uH6t+rH6TWNCJ6TrTlixX
tYamoqHblzA+3tw+UFf7vhNrrZ8+enbFGtSWjbTEA3wsahyYr6bLwzTBJv0f
G1lgl9K2tZbWYG3zeb2qcCrsxYTOfCB6a7qNLsnRI7r9fPySYgYTR3rGeYqk
P2omPcjO2smFzKWzOSFbaPD/+fNUxTIPpFObUvWJ//7mZtgssJqGR/1j8bM/
uYOeOXICFd2wPXh0UOxnL46Xpxndf8LGMvGWrsJd3ThQ4rW9oroXT+ZL7H9y
m+Q2vbNWsk+5uO3/tuJ6VS/8G3O3z6psQMTF+7eiiI+Wmvx6xeIEDYb0yOMr
FDyhEL96R1IJF71ap9tdVPlIZrO17o/yMUy9Hyf7novuqObxbjU+xq8kzbMd
46Ms/k/pZZIfRNgfk3qJ/6LOfFrEL3aHz9NF1GNMNsoouzv4yjyYuP92eHiU
j4WFXqa2ZD1lJtYZ6Cjx8Pq4qUm8KR8n+5ha57R5+Flpyo5VoEJy5l71M5cc
odFX36hJ/HxUxK+u6Gyi46OhH8ozujFxPsXEiHDH1llTrYQv+an8fkVWN+5K
WRar3OSh45N86dVP3XCc+XCwzdweP26vOy+ZxkXQ+6nUsYpeBEavclYoaoDr
+3cL+EQXl++ICVQnfO5imr5BfgPO2VdFudE5GK99GOPgyIDPuYMli0yLwPZ6
W7a3ogmbDqXI2g4ykLtT8d4gnYVhlT8bywjvziudmU74upsz2jsIb+w9wEpO
JzkvYrGT+XsqXszR7NLXcEVfd5VMQDQDasK3xe+RfrJVdfqnenI9AQWvaYYx
DDTWpKx+SPrJY/sith2Dg1cfm7/qj3CwtkDawMOVhtlRkQYqFZ7g2+v7SVR3
4GGzy66n0r2wGu4cjpBnY5Llk3WhrAPRnhESFlK9WHViRDeO5IunOx6f433k
4uhS945dpH+ftT6yQireBbLLJ3exxGm4ouZ8a0dKH7Zu0HXUFeaA0pW0iitK
w9PAJydHE/vw7quLw/AcDthrf26Po5IcLm6cXXyTisA1yv7He51xX/RAuRuX
h6F162XLfnCgeGBt9mBGD1prGzUMCb82i2a6jXCDkF+dvq97MC89ZY7pFBd/
rV5O7LCl4vCqP1dDZZ2hNJ6p57ORD156qJDgABcSS6u1M7T64brF+OwJwl/3
nna/xefCZtP+p657+mEqW5X1+xsXdDPHEJUkKury/S+sd3BBMk/w1tYQHmQT
g7lSzmw8fPz4dmolDe3hUoJ/gnk4PyvT6IATG93lbiOe32hYf/S6kHMIByXX
V1+Ko9HwxeZ229BVH6Bs3ULd4EZEdFmc96XQccc04vtidTbSQg6u+uPfCMvl
R2upDXREUYp7YgnX31+R2zXBQZ7b8Ufjl2mQnzh7ROeWJ8RU1zlp9vIQfOxx
rk4bBwWeP57SnHrQ7McSMSV8Zmb57SjCE34Wy7507sGv288/VG/hw72CGx/m
2gV9TeYJubFzEOzdfzOby8UG2rUV+RN9OKI2nBjg0YKKORflIwmPjLWyVyT8
87bfVkfdWuCW4fjlF+n7brcizLY9pkLx0u8ggwAXiBRfyk81ZWH2h5TOu3pc
6N5WeZ1ey4OOeULihmMsaBy41XBFn+iEvdKkUh0PjXrhbbSHXMw2Ujr7t44K
Wdnb8+0yXMEb0bnZON4Cdd+F6xum90BW+VDg9VssrOx2rd5BuO1Q6UgQ4Y27
/FfGEo4AKxFq4QDGRBbkxNi2Y7D7a6wKXw2uFy7HxG0jPtOnZ/cmFRYWK8t5
Wel1ot945t6l24lvX/rws6kqC/YnF9PqTDsRKODHNmESn6S60/qRJwNU/qOS
FEoRfLevfu2T04xj9CPciDNM9Iaf1tF8x8KW585/0rOaMet3xOhLa+IPRe05
NwjfNpYr2r+Xi0P3toueW0Pq4PmvhpFKd/SejLG3EuZDZY+S9zdrLhyiPZOH
KCT3XTDj6RA+pViW6ki4NnXRXRHCi/YbWV28wsOm/GvS7/50Q6Z+0PnpSQcY
S0XucvlF7v+y9/oWWTLOQluEEzb2gl/jXKpFeEyA1/YVhGeHTRXnE5/SZqBa
VO3FxwZ3V9713k4cDz+q7mZ1BnLvNmSeOkXuf/1dfRtVJhQK9agnv7MQc0+7
8H4gH0u2r12ypKET1ode/WUyrHFI2l4ocBMfSuvWJfQPcXF2ati15nA/ZKIU
9aNu8SCpbqf+5UM3fCLUrzkftEfvIcnn+WkkH96s2LuN5OSbRQffX5zOgF7n
D40Zs/hkHQ29vF3dhRtCKd/EN1+Ed3av1kgsD5l3t4+9L2FDDD+3fg+n43Pw
0GPvg3z8iWwv99PpwuTvfIlVlLM48+uK6wZRPrDQ/LqcIxeDQhne2n96sW31
n4e1z/nYMjfj6YrQTnSEr95rInQa/clhroqknzFdjv65182GbEKFybqfXGgM
rB8yms7H/NC5H6mULuxotTmz2OoiouasGXMyY8I0uSN8iw8LZlE+huNyXOg/
wHdpJx4KZZtpliPdoL6lpE/udwBbKXalRSAFmQ7FqZ2GxFevujTfbREbY9sm
lswked/guHTmGSb5+6X+KcolFxGX+61SbpAH+8wo4bQpDr7f2s1Z0NiDS1Eb
6LJJfHi1M3H8USfamM9mZQaexpt7nB3ZkXz8DtOeFMnvRK/8OYWJjdZwT5HS
63GtQWnBfY2wPe1QCrTIU2/n4Irw0QhzSx7aHUoGa0WpqC1rWH7iuwMSn01Z
SO7hI1vjCG2dWRfM5zoeFtI8h9Gnr+o4O/n4dKesyeZyF54ZfH45lnsORarX
bzdm9sP4mJTchUEOlLm8/XoxPFy3mgiSseNC/A83gFLTg+WGu6qiK2uw8flm
8dfHSJ4ZPbhQhOjRHcO6xBp2JSo2bzngk8BHbOfWjsTETuhrWJgXxZyGpIOZ
stDyWryjjLQWv6DCJmRkSSiPjQ4Dh8CR7xz4rDKQDY+n4b7ruhdWX70wuysh
1CGZj0SH1RcS4vkQnOBZFqRwUeKsc+kU4bOWPsm1JDx1WYP4fMKn3bgcbm1E
/A/FbYWgJA2iy69uznRwx9loXe97pRzQas5UtKXzoN3994g6GffqM/daHd9z
EMac5XX8BckNE9dm3CCcfSrXyXgBDxfDpy89Zk5F1JslrM4MJ+ybCAjOP8XD
gzVaxqxOFlRs5K7f0aHiuHvJuTTCrygvTXhGeF180ea+A1RUWz14/C6Th90t
SBpx70brn5t17fZ2iDpro2ovwoNo4YvuVYH9+OH0y3dzaBu43XNTzQlf9EKp
40tAP3Ttp9xqQtpgtHnseBUZn6bn60SOiTJQmUefMaWei3PWwcvnCbdiYVr9
tj0iPcTnlTLrbrAg7T+68I5QKzpZ4wEzCJ93iHa7h/Cy419nm0VzUXX/cbx/
AxUnhVfZbyt0BctBW/SlaB+ccx90CwtycN4ztJMylwczCevEqnl9OBMWIR82
g4OgNufVtwj3G4iWfTrKwQ9zFw1ZFxrm5i/qTi31RLXcjeyIWT3YscR+67wu
FjaYBpyTPsmFacOHafaze3D2xGT7TcLPuyZJXCJ8Ub5xSbcyF9crc7J11WiY
5VVWNWHkgb237sosWUDB0RiVTY5LGZh2xCfMQYGN/mXS/IfzKfjFYVzcSjhF
zG13IOF/Fw8IBVdxcGQWdd9UHA2Uz5u6Tpd6oeNA4fTmpXz4Kb1hq8Rz4cQr
quHb9SG2dT69nPCWOzu2jD/i4s67VPf9hLfUFFWm7eNhp+8WvxNrqJC4vDP4
grUjNOctFNVs5cE78mqkwnMOPiWkOS0ZZuKk+tZ+ZcLtV+z73PuMA21Lrb4r
Q0zIejQ+y53Jw5wzIkr0s1QMUmNCOL+ccGv00Q5GAA/iKzr0os+xYe5d6CLx
kobt21aajxA+XiS1oIVwCbFv/W8Jr6xJC+q4Q/yQ9fCWHXPocHjZfFjjRgRC
JPpOHq+iYMRORPuhKwMd+XKpEsJsDLmftWki/HjVyREK4S95GyamhNjwHfM2
6UrnYI3jl9WG1+gYVLNR069IQ4vgy6W3fLkY2pmtZfnfPvx1T64VUvkwUWx+
cNGP+KLnu2a2E76zbpOaII2PgwrrN0UcI3U3ddUxZEMXlO85qL5YdRbdb6kd
zAQuHt0pjvd43ovsAgcXXY0GvJlR5PGL8GcbM0rqCRenmvJeogGUBeJXxyO5
4JZkvm1vpkJq9aXTSynED2Sb2H6ZzcLGb+/+hq3i4kSG+0X/PB5K7U0LU+ew
4Lou/okI6Xc5GesXVxFek33IvqiOAy3Fw9Pro2kwuvJOM+qJF7bVyVkNHmhC
+6598+KyGFis/uvWyBgL5xwVT13RaYLWQ7uiFsKTOwR7qIT/69zVfz33+Nf7
Hv/6zuVf+3v8a1/Tf53n8q9zbE1dGswLCFdOy9XqkeWA2dij1/3gv/2BpyJv
beHhmJid4bFdVPwy/yS3vsMRkUni51uI/lfp9HFiRXm4cT99uPV+PyoPed9h
EX65IeNDO+HPA/jR/g/6Sf/ZYejkxMeudxbWK392Ir3qFmPW9zO44bJYM+RO
M4yufikfM2SCx+5e0vGRBQGJZ+zAID62jm9n7KrrhAZvR+xAszV2qzG/fYzj
o37Iun3DDbKOehbe+3GJizexxlNs4h/UCrMivW51gzlz0cQynh3Ohqq3no/m
4WN/sd7xTJILk3dFsC/TsYqSPVA9hw/DIrMvkxVd0DBf88Nh3kVsKxmPubub
B9W1i3wkzViQ6dtBlKATPp5lMTp6fJRQ+94Na3bhsGzYpswnZN2O7P6dpcjH
9YJzb2RbSX7d0FNULtQPq12De/g5fEQoDaYJunYieL1v5tkbVvCyrU43jOiH
dcH3hNldHGyWLvI6Hc6DolbtIlcGD4mCnuVbJbrxZNXMd76sS1idzjda8LkH
XxIlLh/WZcMpxSPOmdTDS8fNk4uO8VCwdTtNeBEVl5RWPdMbdoDMkzCfs43N
kAoyHX7pzMSX9mLVlYUsBD3vsT1EdKYtxi7eRqEbPclntWZfvoyLrRuv3lzM
x2G7+owPEVwk66Su9tfr+5+fbxRaiawKrGfi66k6z+T3LKRJezg/PsxFarHg
wfM9jQisqH0gKsjAlGXjD01lNrrq9xYIeFGwatykpPIwAw+3XtKTWMKGUfUh
prpzLQJjpI+ym6jYG6y26AvxXxWZcQcCXXh4cfPtVv8NbIwElz2eWkiDbfvO
TeMjZJ0p/J7Tu4DoM/+00s0ZvfA6pM+siKbiyIb1qfEn+vCFnrWLT2XDLEGx
aTrpt23f54kFb+xDkd/4ctnPbDQ6e/GSA3nQmMEaO3+RDXGJtJGzOTR4iTxt
OBHEgwrj0PZ1tmy4HW8aiSyiAXei9cyTqkgOmOZ2Ib4bnCeeP1Zs5WDZDwWJ
JH8KnN59Lhckvu690MC6t8TXaXQ3qCmxqZiQiJPadKsPr26G+8X9ZYNxiKlz
lkrF7PTw98+C+pDpuMDa6Bcby+y+9SzwaEKPZeSddV8ZWPq1INdpgAX/ndNn
duX1w07vYH7dMAfilQZ2JnE8+Gy1Fcwo6Me7KbvwFpLXj9x6lTRIuMjqX0Jx
s1owRPnG1LzNxIhV/fmDWSy0X+5gJJlxsHHgZIiqIw8HHzPNJ6/ywVf88Pem
BQcpVUHhBsS3Lh7O+JtyjY/Zy8NGw442YWm12sOyAgZ21eWMvBxhYX6ix3UZ
kse/Xe8wHCX10bN4QGm9wADSfR8m/WrjQis7rF7kEOkHmnqrHab4qDDZt8D2
ZTNaKOVRy62YGPPUOG1eysJBrS/D3sIsnDmQ6rCI+OaQucdELueT3P4keO6f
mSxwzB+XhcpwMbwi+2Mf0aljl2hr1Uwawb+scmqymA7F693RPdpsbDn9pNSr
qQ/0+rltf1w4+LhWdM+IAQ/62Wrft7f3YXuZ49ln7hzs3hE7/5Yh0YvMLuEV
knVQVtunmKhAA91Nqk2MrIeOtl0dfLkalM0snv/kAhXfXC5vZk/n4PBZvflr
19Tg0HKv0xsvUtGz0qGqhHDPir+dR0PbIU3tru/+2AO7uY4rZ/FZOOF06gLj
HLnOR37a9F8sFC0bWjz3DhVrlz6YkU14R2yQgM44C+8ireLWhFGRHZqwMOFY
I+z4QiVp7+h45rfL6iT5XU/jSqorZJloyjthdtiSheTbUY5xZL2XNNBm1UiT
3NHl+j7egoWAUofbcfO5KBWYNjxDoAnfN9keZoQz8GrefW/B6WzEL3lucPcH
BUvFHrsZhzCQuGpCz06QDYO6VLnxAQpETlxZfyuYgaq8v9KvCG/6MsPHV6UZ
BTbWsScUmGA4iayzr2Ph84bA794OfbgqsfGRiRoH6Tl0uSwlHvarL3W4QXyQ
QmXVk+e7OJi+WfZ8zgYe3olXjn9c2ACJ7spXj2TomLF4/4tCNzZOXHUbdP3V
gI26DYF3IujQDEidJmrMhrpxXLfNeAOSR7NahQhfNCXwUIXw9yHBkyevNMOT
Fpnxdg8Tc6zmiMz5ykJjRaP0n2oWoiY0LRSIL4iUCii2Jfk2XHtmwLcvLOyI
qRpaHM6FTKOX4/SfPOzQP7NqyI8C4UpPgy1HGBANtFSdJHV6gV61tsaShmz/
kaTblX3QujP7kDPpkypPinodTWn47l97oP5LH5Jp86Y/keHg+N1G3WaXNuy9
OnS/yLUH5fLbLj0g69my2PyYawEPrlVPl2socWCmY7LxayYDJe8elx8m3KXr
TfWTDRzIi7XYq2Yw8K5GJUwkiAtR4RkHr6j04v7dQpPM63UomF/wcl34AG7o
hSo6fGxHxNDuWtcX+5G0KMAohvDUDwam98vaodn/86Ptg/3IzpJV+qXXhOoj
RriTS34Xe/zhDOJPnokvvXbnGhdTgxNCNUTvPwvm/LIhPu2eztLG1/5c7PZ9
cFeO+NnqHWLeX4hPYwXNHSnP56LstujP1aSfG8RGjD8a5mO8Ol3k/CUeYu6M
rdGdxcbj5UHeUVlUFJ56oxZNuNKbTPVps8l6jXaUcsihwl93k4klh4KQX/qr
dAMZmK+3bcJmJhvb4949VCX5xGXJM9vkJg78ClQq/4TyIPOb93anXz+UlSKz
eI0cvGhd2DZ+47/3GDr7BIqbEX332dPi80y4bDZYwC1mYXDxy5uCbJJ35vh/
DujngP9U9WFPdA9GEo9IPWLx0OuItb96OdDflLiWca8H1huX/vVj0XBMYGhO
wPJ+NN+OPmxlxMHFOce3bLvBQVz8fufCXhqsJIzHymP8EM29KCej2Aqnve17
fy/pwV+PZUFdIeS650SvZgxxMO1CX+lpooeZaRcVlLPeIWnHyaKNLym4Kmsz
ceIsA1hc/BRibFi2LWRq6nahvFekY+mtXvTnP7x/2YYN4S4rU+tlFJTJOlEm
VpB69FJwnVjNxo6RXTvlmb043tfrP43LRpCLhcvtSS68+9zX17pQcFrxGGuP
LgO2Bfde0UnfFFHuk7GMYiJbbq5ScgILE9+l06+ocJH2cU1NbS4F0yZcLaIu
MpDkc06ybx4bj1Q848U4JIeZK/924ZJcZh4XvyalBw6i32185euxPt7z0VQ6
DcPP1ey2PmKje+u8pN221aB3n1/7Wo2KbSZxKeoLOJCZKN9nUVKP2rLdYg2j
NGzeM9huEchGw6H+E38r69CgsXmZoh8NS8IPF7Y+J/lCvanr8Zp6vAuPlZxL
8kljdTe1M46NdQ8P1pTo1KI5dq+dVBkVc7UTJC/0sjHQGi9/O5EC6zx7OaVT
DOT5lxupLCDjI9s5Q9SEgvBYXpUK8b9pT+g5k1JsyHUtXm7vTNbR3sOUS2tJ
3pv8esxCmIbPO+sc1+pSIGuW8NBqOwPaDEZ36Eo2Yl4rz5mXR4FJWsWazZcY
OFVeXf6GjE9expGNx+c1wf3PO33ufQbqbdibJKexcWDUdU8ayTMPDrX+/HGf
iz3hOhrnj/fha1T64JmHrfDdahPw3//v+/oG48Nj/9OBBf3xKY0Q/bEAlgw6
7rjsz36hQv7OlU2Sa/eSHHF/+oe9pP6FedV+OT9ZiJB6lBJIdEqqusSr/XQv
mnR9+xLJfEzk3yiZvEHqGpwQ5zoGYn7WMqu5LHQZK3UdLWLg9ZWhHC1ZFvKT
evOC+CRX+5hoxJJ1GW7bb3VgFQuh+jcsBnkcPO85CZmDFDTaUrW7tzGwXk1m
UQ4ZB6PCL/H787uJ3r+epj3Ui8ZS7oOiZDLOd2+erMrphkVu+SudH72omUpW
XU34dIHMh2yJVnyPsnFdNL8H7l/t/xwgdSF1ynaBNNH7SPrj2WwPPkZFjx7O
XjYAz1MxBe2kP+icrT/Z40lyQPy69APLB3BaSTzruFUTjnHN0sNKGAh4azS+
epgFvYZTFF+Sk9c+6le2SuCB5tzVWP+QD3kLy8jdLzgY+3I50iKRB5uhWaoX
YvjovSxzqulTE2rOTj55x2eg9EOlrSeDhaGL1YzPnxmIkHD21FVkoXxomU4O
qdt9FAfngAoGNESNP+5bx0KY+OwEHeKnHu5e+1h+VyOYmb5tbzPo2GpwbKv0
QTY2zIrzPTFEhcy+I261d/qgZ3n8qMUUG4e+FlJUh6l4OWIqpx/Rh+DzUrPS
CEfr8ehMmzr8ZqUeWq5Hg3vVu60ri9hIKHteujOoBs5DPs+d/ajYXRnEN/7D
Rt2RsEi1wBoc9qoZ3E64WfvqmPOEr4sefpMYSvTFLuxk4SwWZo+/c1hLcsOO
eskDUso8/Lw8afR5OQv0pDTNxM4OnKH2LRsm4/yl4NI+ccLtl5QvbG/rgPy7
TQVzdSj4dnDL2eNk3mmbq0S7yLzbpPtaWreT/tMk6zi4jfSJt0fPJ/7iYHv0
h1zNDga+L6taeWU78TH3fZawCRdfwFe619uMnOm035E+TDRTPE7p5LEgeOZw
2B+HFlwUfeBt/J4JUWljSlYSC1dVl96Ysm/B3/sfV7SUEv8ZaybfSvj2g+sm
7ns1w7xXm/nmAPEvx7rdZUiftvorcojTzcSG/Y0/tlWwcGP0oZC8IRe3KgwW
PaMxkWzYcmIT6febJnY4FxL+KOb6usY1jXi9Pq/yUxodk9yD3r8PEV+x8VD6
uauNoA51R6yuo8NIKCDHU4MNxXsrky/5NKL/stTm9Fo6vHeunZFMODdw6w6F
sBZsvvL8+YpqJo65caYOP2LhjoWtSJshH2PlovOHVg5ge6d6pOXVAby9fu/8
iiN8zP3xoWhsxQBs74Rsr/AZgNCE6+5fe5rAmubsl/GaATeBTyV0UtfnJTv/
zPtOh6R97iaBuH5sFOr3lk/gIFSsWMfwKx33d3+qnxnbj6URYsvuxHPQXs71
ObStC/Jucct7AntRxJm69NaKjZPJlcZ5xTx4y+9ZbqjOgezim2kP2xhQX7LN
5QvhyZrf6u8SPjtT5q8mmdfcUEs7DXEuWjbOGjujxcT0eAmvrVEfEaeVrL7x
7wAqnLX2dPS3YRq83Z4eGdf41/sY/3ru8a/3Pf71ncu/9vf4176m/zrP5V/n
2LptuzitcysLc0y61nuqcqHqvOCKYTkZlyaPw2/J+g68vK1hjHCqq8uyR4Tr
hxiafRfrwvsZ+jvve/VCTvT6RIw5G78GRR905PHwdrVpwHYFDjrqre8sSWZA
//QSkyLCcyyeS+Su4SBtQxr9cyIDPqVTkW8kWFj596TZ4bVcXIt2Ng8s4uHC
yzUjquR3Zr8MDj8UR0NISd4gtcgL8ygXT5Uco4JiyRe7pNIHqYFfmZe+s9FW
TxspLOTAqXoxXbeUDp3AjpGyT69x83v6yvXUJqKfQYnSfxnQisiU2tHNQoFh
hFDYZjocHV6F7dbuh6iNy/i9SxxIda7PnKFAwWZ5VvQGeQayJDfIzZRno9Nh
l9v7QCY6RBpTX95nQfvSJZnALVy8202p73zYhKAgN2eVVgYO9WmuNWWzwBPf
tD6V6G6poLjS2P4BSE0bsF/9YACaJR8SunY2gfG2zLjkOQO10q0b3Ui+WT5h
FrziEcl58kl831A+GiS+hZ65wsWMuNHkXtRDvG/tk4sFNOTdqFTlRbNRKjel
VCNQjdZLWdnJq6g4WzD3ys2lHHhlWjh7N9Xj9Neel9LT6UhN/Brr4MdGxXR5
87l36rBNZNC2+TQNey8+afPPIX2eYjr64kA9ClKf2+8spiElY8NQXhQbxzad
3PdTvRZmexUkm4qpqMn2tFjc/7+/v/G9dpN1C/hI7RnNo5D+5vDLRMWb0Y/T
C933sZiN0Lrr0Fs7g4GWV1djTJTZmJvXnBPgScGf9pB5dw4zMLJ9x+ga4tPm
JMT9eOtci56M/cJrm6m4GzHXNqebzHuVxvkHLjyIvjnZX/bf907aNT+eLqKh
xc1vft8I8bEWwiapJO+Fd4V10ab3olLwwy12FBWWj8rHpE/0IfGtVOhjKtHz
d4uuyh+ggrnmhNWcjX2okN1xubmcjZVn8+flBPJw3LXu1bOLbCh/jtURzaVh
jUL/sB2pP5a4NveSLRvUv8M6am9JvxKWwvqkKrQx5XVb4rtBvSstOW8rB987
XQVl/SlIVB+a/4XkJoE9po3VJDcF231j67OoeD3m4pR9sw9/Unzrj/wl43Ck
42dwNxWiVhcXrw/qw4PZM3Jn/2IjyrmNe8+9CVRvmx4u6cPO24vMgweIb1V8
YFac348OTfszBiMcHKCGSyXG8aB8cq5ZWGE/pGzjVI+OcnB0/g8DtUc81Fzj
iq2Y1QKR2AWqM24zsW3bNFHLLBZ6XSZjyo5zcMd4P63YgeQ9PY2MnKt8eB1t
z35pzoHj+wv9dY48/B6fZXj8Gh9Xjuj+FDtK6qvGiRNIfJNYdWjc+xEW+Mwg
Ra1uLor1qh+76xH/0RZ2lTptAN8uJ+ksb+NizN1HPlyXD9edbJfVU3z4aRrN
5L9oRobLQUbnKSb+Cu8UvkLyYHJvb0K8EAv7I40/RctyYfNzwkImn4cnS57l
S81k4cILo8VzZbg48MRsYfwbHgY2vpQvMW5ErFJwxvtiOgRHUvBLmw2dHYwz
jyh9WFPXrHjNhQO16LN3nhvwMO23j/2xtj48l9V4s86dg83uQyc1DXlIaikQ
TVxSB2WhoKunFWjgSyT4yX0meWLft6Uc+Ro8s3Gool2gopvtH9Q0nYP6xG49
eYUa0m+UV9pdpKLKIWRVOuHcy/E7Y0PagRJ/BeuPPdhn8Nz+LY+Fj+OFN0bO
kfmZ3H9yL6n/3Agh29w7VPBGeXIfCXcIay64Mc6Catb5weowKpY6c4RljjXC
9PpT4Yvv6MhWbZnjRH7XunLzM+xVTNiVGSZVn2DhyvtXRUfIel/jfD1ucCUT
v/RsZ8tYsND/+QblyHwuTh56+StoWhM2+sxLSQ1nwG9O6irJ6cRfhf09IDZE
QbpxoMzdEAbKVy58ZiZIcsSSv8vdBimwFDCkVAQzELZXwiuG8K5UNU8BlWZs
6LLmrFRgImv4QZ1/HQuNv3pkzR37IH2Cc7BejYMbeyQa/xBfFXHF98u5K31E
f28bKahyEKxismSS6EGulv/YvoUN0FYWmTopQwefXmxU5cbGNrHj00Z+EW6x
W7UqgujYqNix30Zs0OZ6DdDHG6CZsvTOAcLFGLZ8eWM21K7dm06za8aicM6M
a3uYcJvvn7Wc+B2pZx0+rTUsdKYrz02N5OKPbcyV/F88bAkRoz4jPkk0qfjx
fZIb+n7cldP7yQO3W3Ktix8FYSnSqSMGDOyba0ddsJiNsg6ZyFcnabi5hHJc
uKoP+4Qh8E6OA/NFs44cOUqDPOXllEEFqdNGrQK+DAeLCmKclzm3Qe7y5/bd
rj1wTN+Zo0vWc2JChldwAQ923zS7rilx0NScmexIfEHYsfF+S8J7yvXu9mzg
4GPlZjqd5BtVznc5mf+eb2zqMaxQ6UVxep+TeEAdKPSc8yNhA1g76van/WM7
/F4cidbO24/gPz7zzoQPQFltj8I0wh2e2t1SS9qPRWcFNnjrNcGpfNVdw1wG
LN33aC4hPuTiTOEdWVe5aJ5k2xgu5uOr8jP9ZVQ+hPctuF17nQu/kGBuqiQf
Iu9m1frQ+Bj01YvqyyN1fbxw37MdfHR83L3faJiPxO1f1ntc4uGksE3nzVls
HBzbVa2RTcV3sXqLZ4Sf3ic9ojmbDf5eRXvJXCrKhhjm3WwKHKnDbnMDGUhY
pf3YYyYbhW8DDE7494PxgvNZrum/8w6+ymSFkvzz+IWTmW8/VELrRBwaObj7
LUX59Q0eTG0r2gLeNkNne8LwtfNM9Ey5FE0VsxB+QOD1IjYPq5WkQj/1c/Bg
V6xw+MMeHK15glcsHoa+Udi7+jhIp43E3rrfgwc5PtEp/TRYnH1rPHN5PwTN
R6MXGZF+Wjb1VecGB0kudD+JPhqsxOpF5372w13LkJNnFFrR7d11x2dJD+o+
b6m7R3KchMdiyU8kJymuONDxlugh1/BTfX7eO6gZ12VlvaBgqODuIWniw+by
NhwxFmNj3ExHPVCnC9acO5se3eyFYNq7HhkbNj45RZsyl1IQx2UpvF/BwKSN
qtSCNWyMFO7m7WP0oiWxuMOfQ/pxQnrFnkkuTieflzdyoeDkfKgI6pI8uPmr
6RjpmybOX15de8Ak95lsL5fAgt+D+EE5FS4UcqdXG+VSEL9E+9Xxi8QXemSU
/ib5fYZ2gNckGbe9En9VtnFJbmlkKF9L7kGWzrczAiRP90wc539IpxEf7bvw
wCMyz797K1TsqpF6VpjKUaNi0vjIuOICDtY9eq3VWVyP+46LrR6M0oCVIQH2
gWykrdx23quqDt32XZXn/GiwFYia//k5WReG9tTVa+qhQS29XP2CBtMrb0N+
xLHxAR50tYO1sDbTlTcvoyKzN/CKSS8bVuIWMqKJFHRR8pwHTjKQLn7r96EF
bPwWeDF1x5j4B+rulX92MZASl2ohvoKN/c9O/LJ05uHKso+S69ay4UTdPJot
RMPLPSKn0kmu39T2jSa7nQEdLjc0nuS7FN9IsTtvKLhX8dFnmIzPhPTHy1/J
+DhEU7a3zW3Ci6nDT17fZ2BtoEDz+mlsnNpjdiZ/CR8jbyZytzzgIs3fJUXM
rA9z5mTufRrVisnFik38HT0oXTGPvzeW5DvdmXzplEZUVB+/L82g4wlcjpeq
sDEr2kciXasJARbiC2aR+neXTlv7heSgI69c5joQnfoTlO18/XQv5DeE1arL
1UOlvD/T70YTUrCscXsdAxt9mWF0Lgu+5ZaRHoUMuN55P7d8FQun5WOE1fgc
5HECh97mM5B/K6/wqwwL6nWqGak8DhJ6bfenkJzrGZYVm0xyrvr4qrefyTjo
hzpqzyjshs2ozMsPQ72kX73XnpnCxn2rbTNvvulGMW2n2ecfvRDVcGPZJ7Nh
/ORUoq1EK+YEz/7eLNYDfw2/ZAtSF8vC9L5rrudhm/3zM7YefGizfySfXzaA
TeFeThOkDxgNNRed9+Tjs8fnqb+EN9Zlv2w71YRI0Xu/DUoYiHwvlbRrmIWS
ODOb5GckP1S8cqLH85BSOV/qBvHZBauOrTqZzsG54U1NnQk8BOnuur4iho/X
6ceOHf/UhLTJW8N+fAbmCUgvCmOwMP6q4lF/OQPjS8caK9eykLX7YvwFUreZ
kpc3pH4heWVh08oKRRb2nTAdniBcT+ZJVJpKI7YaFq+5lkGHuu+5ji0H2WBn
6X1JHKTiXoDzIkp4HxqFPg6VT7IR4Wq74toPKi5v9SwzutMHtYUhKfOn2NA0
Z8VssanDLTPtxM7DNJyjOLdtLiL967J558aQGkwsmz13wI+KTxsn4zf8IX3w
t3rm1uAazHpsZpxFeL1Ggo4m4a3b889/uMHAw5S/b9RmsbBoMOljZycHJhrO
HZuUSe5bG3pURoqFb8H1BwW6O7D+sFbmbMJlXEZ1bJezcPvn4Ar1jg4ELD+d
FX6AgsHGXbnLyLz/fTCe94PMe2vcvMJUkmd0LvguHyW5cGzMVlj4Fwe+Nwzm
B/6Xm18qfnUiufBRTWSRCeG0sKidi3qb4X1m3NDUh4mYBPGZJ/JYUHm14qan
YwsOKz1XuPue+MxPecoJSSykB7EDrzq0wDy3+esiwodRcrWc8Ho68+dir2bw
bedt8zjARJt6lfS2L8T/ZXtHfqUy8WdNWFQ26duC+67kXjHkYu710hPBdCb6
t94VeE36/W29uSsFjbjYsVR5zdE1jUhbPioVkkb8g6S4nOhhNuwurM5lXm2E
1A3TvWfq6Hi+rUv4nAYb4ZXj6f0+jdAXiGT01dJRbh1gHka4n36AyvPbLWja
uHaiu4qJU1HpaVaPiM63Xz1VYMRHRBjnrb30ADxdDfc8uzqAIIHUt3+O8FFd
kHDOZeUAvijEMcUJbxahaHrvaYJq53Cj42sGGIxNNmOkri+cOHeO+50O+nlt
1rW4fhwpDdlin8DB0NF9ORu/0XFop8mtgNh+nDqQUdsaz8GIo09O+JYu5Gwz
PXc+sBe3bU3yHKzYWPqt9kFLMQ99TEZ4vToHUSVRlqx2kp+gksci/Nc0u/0S
GhzoHlPKudtBdGXT0xnG4lyih08nSrSYKGBHvPz58OM/vyv513OPf73v8a/v
XP61v8e/9jX913ku/zrHNjNWUfRrDQVp11eJfnNjYIF8y/ZsITZ2XA+/LLOF
rK8ZIt1Xd3Fx0MlmcfEnHvhyCfmThCcsPx38h3Bp1y9ls8p50BVdFioq2gXG
iRV+i716sU8m+4CBORubN6nl8fKIT+woV3dT4MAhLoRbmkx0N2mv63fCHy5Y
Vj2yhoO2H99gn8QA1Slua7M4GY+ny59WK3ARrB75dFcRD8YK7AzBag4s1+W7
XY+joa8+6ZNqsRcWvLGd6jpKRVeaiSV3Zx/4Gj0T0t/Z8DIrC6su5OBIuPDo
k1I6HMJXyFFqXuPd7BeLX3U34c78cR7tDwOLbETKD3azkLRUpeT1JjquGyr3
vtvbj8tT44cOXuIgdkosM2gNBcaRKmy+HAOS3Ye+Scqzsehk2Fp6ABP36u9P
KN9nYajdx3nXFi7qpWZWnXrYhC65P2W/WxiY4ahde4HNwuYj8TWfo/nQ1fjp
47F/AKYzj75ruz8AK4ZnnNXOJlhmBj7xfc7A0dvuzaEk3yR4bTs79xEfbLrO
NoTyYRHQt+GtHRePvE8nXEA9HgWVj6wvoKGgzY0+7SEbuu6tmt+nV8Mg/odN
9yoqrvR6lLst5WBO+RH7CUo92Jo6EzQBOtZ4BmsF+pE+NT/o5M07dThfki+1
yJqGAJm2LfY5bHQvnRpSOlCP+GTa+18knwf4pcZ8i2LjVtLxw64atRB5ue2r
RAkVsckHcqb/H55vBLpv8SdpFx2HJm0Xk5zD759+U47Zj8oI78G3PC7WBx7Y
nX2VigzzXOuMSGeoH92XqDifh5fW+4avWVBxaego/UC+E3r8snjW7xpB5cpu
HB2kY6aPXPfRbWxUiMpsqnMlfi7TSjPkTz+0s0+su95McpVi18sz5nzoly25
Vi43AMEvMz+q+Q1APP55mUAGB9PcTq6/RPJRy2M9k/cCz+FVXKkx4zXxs0nx
8gtu01FgfWBwyOMZrB6WHokmfUuna+Uhs8MchP6FavVOHug1QhqhC/qQU1mp
/3wmB2uk3ilUzuNh+8KvCicGmxH4mLbJ8joTYw9Un3/IZSGooHa5H+m/j0rH
v399R8ONJaJx9xK8sVnCbL7tJA/HQg9KJ2znIt/Js9jJqhdPFh0tjCH88Nuf
z3R3cHHzZ0LQVuv/zqcqM9v/mYNSDbv0LY9pWHJrbtE9nhdWH11/WfAFH3/D
9bOOGw4gzvLLUcO4AajUGEUXPeMjLele2LwjA8iLfn37duwAGOe2cz1rOaAc
fnt2fgwN66wqKiNeekFkeN2Fksc8bLYK7hvuYuPyHq+M1T10kmMLbGoJf6Br
kKbWzYat+wI9KuHcPmFFMaJH8Y8lTjVJMCAYqFTjfT8XLekh+zvsedBHMZe1
jI22+9pJan1UfItSPlxO+MhYm+Q9wiU/pXwx66VCa//ftSHtXHyY0r6bnN0H
l7wDzVsMm+HFvBSsP78Rkkqdru/i6NhdOFV+1YCNSBfGVDvhZgqv82Y8Ivcx
V+DNecLn0a6/nkHhQImZYJq0gwEHqaiByvw8fDO+dSbtejOyzzs/Wn+IiSC3
+5j1mQWjwftrHwY2w2/+l6hHh5kwXzL5KqKchefd3xXOCnGxTr36SdZyMo+x
Od1VZ8tI3j0mo7OhHqOL2eI1r2mouxH56G8sG+vqFFMD1tejWH6MeYVw1XvD
e5YTf56V92xcmfT/uau8ziY50GAwTWdw9XNPnP1mH/Ejno99Tlq0kYMD2JbQ
JM6LGoDzwgO+bKIDRaPHlK0If01zzr1P+OEPhZJWDRx83Z5l77qRAb+vOCN0
IA/Foj0T2y/wwZNX/GhJdDmntCdc1YGN6rlbp4+c58Oy+6udDdFxzustM7Pt
2LB8FmoqtJSLlmGh+X+P0DDaZSSztssDR+bRfxv3MVCU9LssU40FhQcb/VMm
OJguMNbwjc0Ae2HqvDR1Fu66ul2qnORgZ6kC0+wCF74XhIS3TKeBM0kXzGW6
webjXn42qQ/3d4aNuftYCBgQs73l3wnn9oGdw4QbHan4WbWfhT9bhzd0Bnci
ZrFN5+YfxK+qB3Z0ZP23j/RLiwTdd6iXcH13OrQB8yQizmWb0dFz/hJCSe5z
9eZp5N1ogAn7mPNJwqNHd089JnzosalGbAgHITkJmyWZNPipjRXdir+G2MIh
C6MxHnhf5GWmL+HiZ7RCSuP8XkjMPHfOk/CXXTFpDwh/cvinhYk48enpC2pq
Sf7Lmui/emkzDW4a9NcpEh6gLH+7keHBQ1Guzt5Z6mzs9cnYNAoa/raK/qkl
/MaXSvcPu9ko8MiGFuGZvn9X1UxxUGyk7ClyiYacFc9yudc80fGS1rZ0Jx9f
Li1nfhPhIdJfaUloWD+ehUoqrd7Bx1q/WUeU5/DgsfuFsvx/71+PhX7e8X4A
5mtzSgSs2vH+rK888/wutHNaUvjzSJ+uKf5xYyMTtpY+g1SBj7AcygptIPxQ
RI6DOOGf1r34sHuyDDVKPW7ie7m4alOopqpAw+vvNgL7692x79zTGfktFLix
l4kqejOwQ7Phmd4ckuPSY0UeNlKws3LlY3lPBirmyGwfInyZpMPbvO8kR3i3
yY/MY+DGnuMSnJ252H+qkBWcRnKY0zXfg95clCo86qdwePCy+Zg5P5Wsm5j+
n65eXJyJtt96nPAtGlp8OzLOM1t93E6zmBhJter5ml8B7QX5uTOtSF7wXfNA
Ur0PrHVBQ1uq2Xiizvrw2ZoKuQvLVjzV6AN9qdZX6Ro2dkmuKEsuJLqZdEHY
JYsK9s3ZDgVdLlivfI9RZMpD7d6lLhsKWFDSFr9aVdkNl5E5sQmEX7qhHPEh
nwWHkT12yd+64TyaJsXJ52F65zrB3IvduJZmNd1uoR2O3/ywZWUlD2peY79D
3Dk4zDxvIOjEhN7V0YGrGjwcCZ6v4qlErjvLgzMnwhGLrjKuJLG4WHVm8OTB
wT7YPLC4mb23BTqSzmP1XC5OSMq9iLlGxbQ3Skt8HjrDb+vR9Te0iC89xZtI
sie+ecOSWxeNuxBZusfv0FMO5h2K/zn+geiMdIS8QI43VFX0I6+TPBe7suN2
hzcf7bYKCmxd0h/io2STZvOg5c0b+XWGCv68CY8MnhPWZy6P//rf/7lXXFFX
ryQ+pkzyg0cuHb9Hp2WrDnIhc2Nn3k5vKgqfTbyr8HeGaK6J5FVy/cQoNZG8
sF74XlN6MX6Wjcau6qaa9yT/Ke5iJT6jwf3kg+U2873xWfPld/7LBrLef7ss
/e/91/qM/ImTbAhMbKUKk1wY6bridIE7DdenPow8bfLEhgMmC77ObMTf2rN/
o6PoeF25mb7KkI2Ysyme91I58GaGbNlwno6kTXujFww+RgpVZHVUajNgN/Sn
7AQTjVWpRpffsyBskvZ5rwTxk80DopeOU1HQZMj3f+xE1svKWarCPIiup3nZ
nKZC9qIgd3mnE7Z1CrUbbK1BorOX7tfudqSkfLI/95EDg4NP2L6iXKhaRcY5
W9DwQkVbRn+VJz68rkoTieDASeGUnqAQHbXS3qf7iyJwj7s7TJXkDJvAFsUX
WnQMivzlD/QmwMg1L2pPMA3Byq1eFxl9mNWYESS0mYPWk4tvShM/G08fiLmx
lQPNvVd3rvnAQFnI+3L5zXzQVSSmDoxywbOcof/HqB+3u8eFs0neX2F5lLcG
VNJP+m47CTjBOvGiAseuEVq3V5+5+5WOfpdd/QxNNvrcHX/fj+ZASM/q6i9F
cp9PtzUONj6EPfM5BOfx0fJaYdsnWy7uq5ks6hnoxTXfWTLDc/mguQT4BhD+
+a32l92EHxqrCDYmv0utKum05F46NA9TBb8KJMIh5c9w5PceWDXZ7LioR/xW
xUYZvSQuuJ8rjB0re7DwCqO/l/Ai820N0YRf/NtjGUTW7dJf0j6lZN1uKX9v
FZHljW+GPsNBT4l+fkyvAI8NHbGh46bCDJwxGBePJlxVssjHj3Bt7WupE4Sf
0rsTvPYZ0U+txnnuTnREtF+3tzZOxe3zwv4bXvNw4gNP//QsDoS7v/rmHCK5
hkKxXE7474DZoTKEzylpEhQh3NLJ3LWXysWwkBlH+lsfeqNi5sa+asaaiSH5
9AONCB3Uf9ScR4fZE3vL9v1srG64vmED4cWrTg3FEK560HLGAOFzRm9Zr2AS
fzhD/OZzDwZsZzZuyvtchE3heq+DeM2odJ9z75cvEwPcgfEtb1gonn0ueTbh
U3YLu98SfitBNGU/4TPej97skeBC09fhcMJBJnxU/HNEaz7CQ0FoYOx2A95/
qD7lbEHHe4k7m36fYePqPKdOD8IjAu483054afeFtnmk3wn0+7usliN6Li68
5Md+GnQtPqYWxXtA5vHUlJphL1KSra+MkZwwada7Y2sVmedn050tj/RitoFZ
igfhjUM5Lv2VXNiqrPe5t5gLIcUb04+aMrHhaNMmtfWfIPhGv0qJ6MuKV90H
9HcMoPUt7ypuDSB8eO3CuT58BC/Q5n4nXLApYu1NwnFzr8jD01zQTMts++fQ
cDD6CvejmDtGkhaUvLrFx4nXe7+dOcQH9wG7h1JJcp2zTfQjwimm1ZOyhNc1
Xj+hRHjsuH8sN4qLnXOmGfMbqMiuTr7Y99YVYy67ri/Q5sFqmpq+vSsLURZu
sfGOXcg2kEmWJdxFvmtGJuGK7h/V+E5dCDf5uNCVxsGF2j0+wnYMWOWtlqWJ
FcHBbnmugHgTgl2Ebm+LZmC5xvk5J6dYGDCYzAtY0IRHO2u7x6IYSLIVy3Ak
vMRKfjbrCwfsTIsZRhN0zFe+NW33lhwIpL9Y9XYXB5JFVxq2nCK+v9D56AFn
PpTFB/xjVIludL8PziScP2NMKJLwT2zziEgrLuokV2/gCtEwJrF2//7F7rie
a6y7R5qH+19hXdPWDxcL6tPlXe1odd3JMSW8p079oWJ7PwxLPd2vEd0KHn0u
3/ycA9MFwU8cS2lQT6CcrkjxhkPRu9iURDIvU9a0yig+vJ8pLfsbwQXrzi+P
u4QXOmTK3ybcvl0x35jwf31X8q/nHv963+Nf37n8a3+Pf+1r+q/zXP51ju2r
WBVhEH6v4aJnG+FeiT0GfwjXazv/YliTi5NNQ15poj0I91QdHe34Cq3Wh8Lh
xb2wj2hem0RhIzbLc4fmDy5mre/NyXjbCw/ta96yhG/4GRA8SvqiwIcWqxd8
LgwOz7P+5EPF2PdI38LbznhDEZrprsxDppXDGuMVLJxVGhYsYHTgw717ybcI
V806d/AV4Z+9c0KX9XRgeo8cv0KAj1D5/rGhpi7M8XvsMXruIg5WdZ83fM+D
NStT+YcuWV/FlfZCkwx0aGsJzvPkYfZPvYHY3m64LbQ+1rbMAbe3jFqMj3Mh
rjUnw3prP+6bUxfHHWrFuhGaUStZJ118yXbWIZKjtip+PmLsBC0LjfIvU1xM
Mx5rWmfYj12XvDtK3rfCV7I2a9EDDmoPZtPFGmkIN48tnKfgAwnTN+YbN/DB
Nlq0+Radi0dSk+c0ZPvxKHPV7TAFHh7/ls3R0qZC8Or2vSqyTjCednmDcDDJ
g9xX6oVX2JAZ+fxelej99JXX/mb+5kJ4Ttq6BgcqHqlkpEhpOiNDc3b9Tud2
3C++rJdY0gPTV/vG9Nks7Hy9UeFZDgfyNpE6WW9osLoQf3eXjTcWPd5VwVre
iF1/XnFsk+kwWG9r+pr0madm12Ncajj4nqE0IRFLw5cPB9eI53ghts9EWYnT
CPWkrNn0WQxwfPWvmCux8TMgdvOJx6QepVLPe1vS4WFx5LJCaQoOK3wRO5bc
jMIv0S2vzZmolQRt4Yf//XzYv3vO+7h+68GvY0vavhxmw5vvr8ZL5EL3xqKz
OwTp0E1XYcSt68d2wdnLzCw46P9tICvcyMD7hOzHXzexIHbYoErhJwc3AuxN
zwTVIzXp5Rm7NuKvtmimLQ5jY8tsvlX6ej7EN42+uU/62DW5H+flVhA96Ar2
C2zlYb6Y4c516SQ/XeBsLRhlYl3ajoxFcnQE61eoiu3ux7la/+H8sxwcMvHR
vORCx8M2fYk5l/phnbRlQOg6B1N/HRUNXf8fZ+f9l/P3//FQKto7FFJRWshW
j4ikomGVEUpp0RASIqSl0kAaKCMjaRlFkjRIew91ra6uXQoVyve8/wA/fL4/
dr/V1et1rud5PB+Pc3u9zhHgYvNuJQbJQ1mLvMdnfuNAo/tzW4GvAJfFnRqy
qXyc1bhW3lPEgdfaQ5fvBzRC02/658HtVJzQrJf79ooD0+cRxSUyVAgpX736
5+4AvIVc2uPEuVD26zv/83InPlw+whAs6ccNSdEt1jfZELlnPKEQ3ImdL+oz
uw368UZw0PfUdTYCw199bVolwJvCj3u3yvGhYWD16tRtFtQPz99zc5z4auqb
X6orWDj7MKJyy65OTDllGd1F+O/s8EasZME6aPuZ2j2dWHOWRVcK68YqBb+d
2R/6IXN6i4stn402pU9bgzKomHSf41MzPACKzbMP+kSv1zTtjRbco6JB5+YT
w+8DODhDOmjKWi661i1983Exm/Sn6Mb+5TzQVjyzv/WBj66tldErXjOQdfq9
bXkeG1H8tCu1JF/N3u49tP85A78Gw0zKs9l4d8+qroXo0Y++/Io64scG7/w5
W+bLw8mdIVlPR5nYfirx1e4YPurLOeX2URy0hdw2mkr85sPVzs3GhK++4s6t
jeQgcNgTT0Vp4P52c9/5jQXt8s8zehV4sIy9sXqM+J47XgOKfyv5WCTpdkf/
MBeiZRa3noGBytxfdzSq+Gg9nMMpIFwqq5w1Yz0Debmi6Sc8mmFj+/Nd0hYa
fjfUND71JP7ulI9qW1IdzMS2Tru9iYKTT5jy8lJc3KyVXD/9Vh2e96YdvW9B
dIB372SpJNERxy3trGcs5LWmhJQJuBiwGZvtkMzH83NBc2cRn1A4vyI9XEYA
lZn+m98S/1uW2O/aR/jTDQxxf3mSY+a3GdqScb7Q/Du7kuQlbug5hc5LJGeU
ht755MjHJ2/Ou4NpfHyJXLpeo5yDUmH1x5/SaDg/1OjUQ7i3YfL2Hx85+Kkq
GhtBdGLyaW06060dXklrTG+YMEAfmbV+z2c2hPl9YRFv26Gavihm8ggDVKW5
cu1v2XioJL85pLgdSXHLWZPuDGxcKB++qISNFLlf67PI93XvXeAptzGSyz/J
9Aa6D8J1geuDg09IHny5nyE29t/7JLvXuGrTseqe160VhMd0Kk31GuXA03fG
jwpNOoZLTdipok2ouvsyoDuNipKxREHhXQ6u+LzdGxxUC1WpUOfFf/ogO3qu
v02TC5dXHfU9hMu9THVb/7sPbxZLav8i/FJDyn7vsFZsk9TkuDjQ4fe7+pa1
IgcRZfSHftQ2IN9v/N0fOjpdDu2a1seG8ptffytobZgh7yDrPkEHZ3OMSl0v
G3et564+odYK7ibD6efn0mGxcXbRRS0OHm6nbl2d34BVCwpY735QoOiWb/qd
9MMenbF3k7kN0I0a5WsSvu1Q8zatNg50aPPuy2rz8M6bF6p0iwFO8hQPQ7NK
PLr41G/L+UFkHNVfKETtRkStU4JM5hYUurhlfQoZRJ7iarFJwqt33jh06c0W
zKiPb3hzTYAAW4+Kc85k3i+aoRM2ycWsH7WSw9v4iFWJdY+8zYbYYcW9vpv7
UOWhrqVky8c8tatVsnfYUFQ712Rs1YedVdxZ1cn9MPZS2l1gxMGNcE+YxPEQ
Q+l9/K6Aj50Dui7HZnPRbP9uOPAiHYXCHmoLCvn4MO/aT/YcLizswzbaXSF5
5Lt29CSTh3J5d8l2ewFip46/OT1tEFbpad/ef+Pj2697xqUiPLQ6Wd4X0Ekf
Yz7LjyacsqFL6KcwD4ljijZ0aj9yC6onni1vh2ZXtc9vLQb2FHXk9zWy8WJt
l0NAUjv03k+bdWAHAz3WdS+Uy9mQE+1ut0tsx6xBhlvjdgaGW272bCQ8LyZG
40eCALKLJhX73Yl+iB/kHCTznvrZljUrl4em5JW1b78z8db45VMH9xa8WZd2
qIjwfsWOZn+iL1df8I+O+bVAwVrplz3Jl3e96uf/KebivkUUK4b4jDddaqM3
j/GhvDDNb54SqcvWCrHqLgrKKVFjMvMFcNosmeJM7t+C4bT5l88gKrJspKaJ
87Bcedd94VkMxJpdX3fH8QNkaNJCr9KZ0LzZE7yEzEfvb7YaDDKOIYpGTYtU
BdBp/J3/MIUHi1jhN6ZHBmA3xJDcrNCBlj1FhsMJDKwaWBuy8DkbVY/8i0ba
2yCc4D2hOkZH2xZJoxAK0dGZM3WOLGLDNCexYXIZD6t/Kg+cKuPjmMNZpbsO
PGSby+0Y2tsPXaHUQMG6L1hbsOD5iageZN32E42WYOLYeeU7y1U52Bvz4Ord
nAaonC4w+jNCwcZLA92XSD0zInbRFwt1wMy7MnlWJAOeIqn2VvlsvDe5pRQx
XgevYN1t5s4URHXVFq0i+TKhK7d1sWsH9qXlvLxWxMCGyVN2nZls7JWfs1fS
ugVtibHqF17TIBAxmLWD5EcLVunzbIMO/PWMVOu9Q3JfOe20+FM2rpSaSm5Y
XIepoQvLKxdTkBEqxd2mxMW+mv0P+jP6EVjvdLBrOQdxcnlztybwEBCuG3PT
l46cEPeAqWMsfLEaa/Vs5aJ4/TKF4DM8RF0/0ySjKIAHd8OXvX0CXNNTVkz3
+Ao5u66dO6xJncgteRT233Ppbs9M4heyIGCKpzVmciFHSXFZ4s1HXNGRgeIN
/XAvnmsnLUTy47ZY850BPJimlfYkveYhQWTNljrVAbzOkRRWH2vBgR+zD1sd
aEOS7Dsn8RI6Ph7ZNN9uhI01vpbvFx3hwkepIpgSxMfY80+8yIsCsM04aaFy
TPzsueEZeoIDPKrgzyOfW8jdsLBFio+53T8+jyew8OLXGpnE8i4kxNYtUJtG
x2Yb3pK8YhZSNdUsx3O5OKt/6sbgtE7slT7Uu0GsH9orJeQrI9nYYMCKGZna
idvPOSFVov1g1Se78Ak/K7dFrf0HH3XdW72MFHnYZd+3WZXURXHTTLFX+nwc
vfE2buYsNtIQVt/Y1oNjcPfPJFztWeSVPFXS/8+r5vq29uDl03X797zrwJyg
drVlTAbeJ5QH301ig96dZhmT3IFXj1KU8psZsKyd7ApLIX4mp3VT5K0OFLhe
9tNvYSC7d0WMM+HZssJD6rVs+JpPWTIrnuStr98qv4zx4XVx335FNSZaP5eP
nTnDwfDqtRdz3vCwP2zK9xVzCM/pNZsM5kBOasoXV8Kfxd1/eFdTAJGUP/5/
Ksh9GZuF/WwfgPBJltKTRj4U8+xczl3l4laHnFHEIwZmLDrQHk74PobE2O9o
Lu7KucevzCI6VOXVwJTi4f29e2F57XwMPl7UTysW4PHgy8zhu3w8VHk26t7C
QZpUs13hJxos5jt/nJbBx2k3QUEW4c3mufn7PtOwt9qk/0pqM/IyS5HkQn4u
X1ZUeIiDxaFfGUWP6rFOb1eYZiQFDFN34TjSP6cHrx0vyarHfdfnPcwICowl
uY8zCRf3EY6XuE5H/K3kBwaSbIhGTh2ZJHl+z+e0+fytVCyP9dmaUE7ucwnP
X02di22dgnlGNlSUnXlYfuPDAH59mv4zXI34t5BVnhJhLFiOjhU9audC4VXD
puQoPgYOm3HnTBPA8tz6jt2bid47HH4XE8tE3EhKzUzCi8KuL1Am/EmumV9/
DBMahWEcTckOFFZNbgqMY8BbjuKwMZeNkTXhm0qi2yCz1OFoTRMdjjHa9od4
bHQ0ZNuURbWBNRitaEd4wgyz2xGEP8zu0+s2F8BUzD5/Yi0fWzsWuQ7MYMP+
L0yEJPhwDE+annaF+PO1KwsGE7qwvSG1WYHwGbTLUj8JL3HIqbVP6sKx3U1V
v/KacGRv1P71Q8R3O0praFzh4PXsNhqm1+GtVCb7lQYFJsNi1UtUybgVx3wz
F6nDnU23EEx43NXJo5sIt/kWUN+6sB1PKLhkPJeBuRXfzou1EL29dGzUtolC
+mxhe/65AST0J1vf/M4Bc3NJnn8jBUdSR5ctJ7zsmlOGDeEZbiegPtgO+jbf
hLILDKgVKGOkkI2xV2laNX1N0Dr26XLOdBpWaevV/wnhYA/Tdf5WwruOKrb6
ER6waOikzHmiNw/8PifRuVA6tGjpjpN0BNWuPiOUWYxJt/UvP/wexLpPrX0F
7C4IlX60shT+bfqvdYx/rXv863mPf73n8q/9Pf61r+m/znP51zm2m/2ufW+R
+O8c0pANplEsGF3OObomowsdJYExbMJnpl/cmUx4U9qrgrTMLrAmaiXL89vx
+UaG1ApXBtotd67b/44Nmz132aJKbdhpjw69W3Ro2b93LJkkuaRcjRNGuNq9
uVe8CK/ZHp/3mHCdY370ncoCrMtlb/6QyMPHtJTt9jsHcD9npvufMB4UnESj
otcxEaQQx+6Nb4Tw7rurmwm/ujHwTPtaJjJVy4pmxTWC9WDVYPTJAXRs2fuj
jIwnnfcuvNiQD/cZ3at/xwoQ+dj/ae9uAT5ON5Cy4XORdS1q/1C4AELFEXM3
mAjw1bdbTOERF747drhstOFhWaKkvoZZPxi1SebLXWqQtOHj6YtfOOgKrRE/
OZ8P1lgS5cY2ATIeJr/b9IiPqp+JYQpDHESfnxGYL0tHxJSmAtt7XzHz1isT
7l4mju8KDj1kyYGRb4J6+JVe7M1qa9VIY+L08J+V0cc4aEjaULG4RIA12l/T
UvcOYtW83JNeGYNgNWheMCY+Z4/0s94e4nPe2nYt2HjgA5rmzD0+r7IHqdWL
ZD2ITm/U/qO1dgEHEsfnsWifarFix9dX3+QpmF9kw2ES/cnvj2y5tL4DT6+U
KCs/ZsCeHm2k+oiNbfnszi2p9bDdciOmK4yCH8xu69RxDuKP/bK19upEsRVv
j5tuPyYO9d1qSGBD0F6QbiffgmsaZ4+uTKdhsdPLRyK2HPh0ti3YPNwOocEj
EVsvMuATe17hBJl3Lq89tiocroehXJn17iAKSuzkI9gT//vzG7pLe+4FrReg
QGLW/V9L+fg5+0zkyREWWh8bTOyeRsO1fi09dV0WHnVsOSy1l/iWdwVFi5vp
cN65mmdtxEbXsp3KX39y8bq15RA1rAlj/IPKT7uoaK1fPjE1hoOx7+9Nby0W
oPdv0eh2Co/o6pDQmTksnC+x3n+8k48pbqon2I+5+DMZ/UH6B8mz7y9vWKlB
w8cffy/Er2Vh5KTOuqNuXLCPspqjj9Nw5ORNpyhPFgL20FeWXiDz8mqSqNkJ
AdSjtzjd+8nH94qg666kXvrrfhRm+goQeMpL3ofKh/m6oQPGRRyoDkiHahxv
xNs08ZP6O6jgG67y+fqKg6hWvRN90lSkdfxlhdwdwNw90N8kzsX3KVOXFFzp
xBfH+gSfpf0Ijkkfv36TDemNR3Maz3TCs8LE3smwH2oLfs/9cJ0Nh4xtk/RV
Ari3TVGIleMjQOyF1Lw7LLj9cH5/cZyHDSt49NLlLPDYCf4DOzrRYBr+rYJw
NbuS4v4VLPCTA7S9nTpRsKie4nSpG0snvsYZfOjHnRLBPWE+G8UMu2kpd6kI
Ts+u2Do8gJKFzUr01Vw4+A6YydyjIiJcRzh/ZADNeiu+vFzDRXb14W1MXTZ2
sQqUPZbzkJZqlbLtAx/ZyWJSjq8YaAjeeXVTHhuLCiI/XTTnQUP1XcD5HAYk
N2gGb8pm4/HwOtkoMx4aH77p7yN5WXlk7rKpfjwobQsY3z7GxNoN4h0eMXzY
iD05kxDFgcJo2ZUn4jSYZrWMbCL81JJF96QIf/048fp2MRp+TPx9smyYhZe+
7Gd7iU/TUg6ib3hOdFlm3zd+JR+vaSs6eK5cbH00OUsEDNjk+56RreLDOCl0
wfHDXNTKnvdyMWPgocKZxBGPZogl8Y40baFB9rm+XrInB6bDDJWm63Wo+lyX
272Jgj11rT5/JblYJnLdbGpKHV6s05hNs6DgITu+/inhevt0LGc8YyHebl+e
uYCLNi0pJ9FkPkTE7TctPkvq1rHXs1pGAG/xy02Hjbm4OVkSOUS48N8/rXny
AgRRBopH13JB3SqygjU4gNbtAzv2XuLCyP0FI8SRj66xgV7/ND7S/BePupRz
YJ1175c/md8im+pP8wm/sf6a+IoKDmqvRfUZZdIwpbM20cOtHUtv5kc7mpCc
+KCCffQzG5kGu85NL2nHhVvpK9Z5MJCS5OhT/paNlrvhpn+K29FX+Dh+3REG
Itg2VIUS4k/m7/leLSGA2KF19QOjAhhvW7hE130QxY3hl2yf8JHvv3th9Sjx
e59OtxVr0aF46topLcIXchQ26RD+VndVvJomHYN/Z/arijVhybC1umo6lYzj
PMuMuxzc955lax1UixsPzAxS//RhwLdWolKTi5bGFeXPCE+T2Ls873cf9ubs
28omfP7NFbv5l1uRoXdwtZYDyTe36esPKHKQ7KqWO0xpg1O9vV3oHzp+npD4
o9THhlCNgbglrQ3TTxp5LJqg4/Tq1e+o/61vXL0zd3ROK8yGZWzWz6VjUbfR
4RtaHFRNe67zJq8B29c76oT+oMBh/nGuKMl9xv5VKRdyG5Dqm24w8J0C0d7E
36sI30q5vE5bm8zHhNIEv1v/5dNW2siGSujqFOjJnx+EzPj0UW9qN8ymKmv2
ZW+BTbyPa2LIIPbFyXd40rrR4O09Yl+5BY51b0a+XBPgk8mB8HfOAvCWlN3S
/8tF890n+tNsid8vmzHn8202Om1Tfpda9qG/6tfGhYSH3hc953CHjQntPwFh
1n24+Luogn2zH/ezbzxZbsTBMuUfccOxPEgbyF15VsAHdXFtuv5sLn7Prz7z
JZSO5srUcdlCotdqxksfz+EiPTWxNiuMjgOrb5vOI7lcOLLGzcleAGJbpQ1J
vjf3EKp7/o2P6uAJvxARHgbKDQwt6P0Io8nGBRP+/KyxyQthHpwtJtvWUPuh
5/6n1/C/9Y1gudwSLQbKmWXOI41EJ55vtv6e2I5q6lOP+TsY+KCk4ry4nPSv
xzYNTQnt0FeLK0zczsCbMcplR8K/v7m3cXqiAL87aM1aR4guql+wEyfzPmhx
X4hhLg9Dx8TblH4wcVfr/qfCIy0wvaw7Vvvfuof6g56aUSZ6yquj9wS0wE7t
QOxxexaKPyV5hBRzEa8VtsT8NB9KVT+UHx/jQ3Ztnc4hJQ4cG565+HVT0Ejt
C186TwDBtOm9lKmDSKA+iX3uMwjvzi1ZyqTvRy+veuVM+v6O/L81rns/YKrh
nUcdxDfcpynXFpB5us9lVsAtMo6T59XylFUFMJfnjbml8OA1tcf5hvsANJZb
jFTLd6A0WupEYQIDZutDdNY+Z+PgTOvsE+1t0H3ouKVnlI6kpuWd8RQ2hIv8
30QsJHUdZqkUuozUXZ+foX4ZH1+7TfMKHXgIYa33tdrXj8FzQ2YF+IJ7XY85
ryN6YO4bv12S5NhM1/VcjgrxDyoWD9SfN8A86jBnNann12+/G/mRet6j+pj6
7G87yizsOT0RDGw5Nj62P5/kz1kWMy//qsO6FtHxC84UrAtLkteazkVG9Z72
Zy4deKDfI769iAHaH7tRXiYbplKRbtHWLaD8tW4seU2D49YAfzMLDt67PX9q
YNCBKVrso3fvMLDs7N35ak+Jz7xBFbXQrcPZs8YKkYsp0Jl+PcFFifRrk6/r
RTP6cSGv/Om+5Rw4mB3znprAw6jknoVFx+hQrQl9e3mUBedMwby5rVzksFUC
Hc/yECgmFharKIBLke35h30COJtVuFDcv6KudE5WmxUTp+4cGV1jysFAT0Fj
vjYLY+WPadszucgNPP+U6cVHvW99Ys/6fuITwu/H/2Vj4bF7STMCeDj/0iv4
8WseHryb779o1n/7lCHtwngLzH5/P/DFuQ3qtXJPat7ScT1j+ifXEVK3yjV7
rNy5yDwoXeESxEfy9+6VuEh8rbDnynuyTJiN9BZMO0HGJb1tVdsrHjbdWxJf
KsWHfoD1xzsJLDj1Vvwy+tCFC0dbvH5PoyPDybPN4A0LR5l1w+Z5xLcsNow/
KtyJYd1jkRfE+rHtSblPfiQbc/TuRvhP64RxzaiOCOEy5nZvO/9b9/iz2oT1
g/TZqcrz/Mn8KX/LSi4jdbHJKqkjRp/088zW47tV2Uj5Zu0t2dKDnpeC9acJ
73ud6TWhwgbDkGL9tKkHK4TyLHpKOlCHxW4/+hkYWeuqVZjEBitQ2VY6uQOm
GQt8ApsZWBKhHHorhY14Czubmbc6UL1XsnKQ8KJbtssCCH/VsOWy2Rc2yY0f
T6WR3MUr4EpfHOMjd/me646zmfioPz3uQjDxA0YHVFXf8KC3+u/i4FlMyMjN
b59K+CFhLde6Yh5aL2pX5mmS/nRcQ9ukkofq39ObbncMYKfymxVvGkn+8sxS
fneVC4/bw+eNiL+2+LRkNJnwyVTXZ+sIT2nfRO3LYuB85WPNCmkemBopSww7
+HgSZZ2k/0aA0ekv9jfc5aO74m1QfzMHeuMHzrpW04BV+85TCT8mO2ms3cLB
gsUmvTM/0XDAZDtVOK0Z7vWnuI0uNMQVFsplHOKgxtq1N+9JPTbrT++7E0n6
yIvcl0fGOJhjXjb84nE9th0+sMKF8JOXlu87QzjrYvWYfhIduj+WNedKsFEi
Ia5fSCU+ZN/FYKmtVKy3uBugUD6AP6LfHzaRHKHr3XLa3pqK+mVdLJUPAxi5
K7XYhPD0NZIs/cssfOenf9dt52JdwY3wrVF8PP6ZqodpAogaHtnSuZmHosHR
Y71xTFiG/ZQwIHzPyjdJyYTbbm2Zt4JwP805vQ8lOiB8xDJhRRwD+9W5v3fn
svGpSm/d2qttiBI+pCROfP2N5AtPt/LYUNrnYI7oNqSWpbyLaaJDWillLJDw
HvkFW3nmAsxi2HuaruMjdub+V3Ez2YgI/CXTPpOPzvcPxwbCWCj1GglbfK0L
9zftyuISPj77ptCGKyx8vuR1Nya+Cx/sH3wMym9C09Y74ueHqCgtCjgjdYWD
QeusjyvF6nCt5LLJsgUUWObonZ2hygUGnJvXitYhc+RM4g8NCr5aamioEx4o
bft298J2yHqYfvmpzoBjoLjunBY2jO/f2pPYQEHDCecrr84OIJBh8m3Kd+JD
j7AUXtRTUDySQVtNuE/cpMWrEQ5ypYM17wraMXvxzfZLFxioCfHgTH/BRmVo
35T63ibkDAmrLJtOwymJnxqa5zmYn/dwwo7wr0N2Hj9EaIiWKv68kvDmw3SX
x3QuwmeuM885Scd3987AyKzif567+q91j3897/Gv91z+tb/Hv/Y1/dd5Lv86
x9Ymd0WHi5QAKlN/TPvmTz5n9RGxvRNMSHRdq3wqQfx54DT9qEgWqKGvNE7e
7kLTwhMH3hN+pUjUjEH43NvvPTrudOGjgtzQxvx2hMT4OYy5kHEel2f5vWMj
+rgHb6ZiG6rFd4XkJdMxPiviIWOS+Iqv/bxIwufuW6E3SHiAmtPfBsJ5wiEi
R5QFqGE/E5mWxEOuqXvR+M4B5AusJmSu8BBg03W9fx0TwTO3ya9PbMS0m30N
A2E8PF65OXwJ4felL9DPXmuEX25s5LMTA7i/9yo2mhI9Mf7Q5GvIx8fORXsk
4gSI7bjlMtdRgMRL1S7f+VxYlShfmBIhwGEZw76LJqQfKMUcf/uIC/1f5r8d
bYifOW5udtasH2uh3zh+uAZG42s17tcQ3Qka3zs2j4+gc7uNbLYJQD/x6Lbx
I/J9RdfWNw9yUG0gtmCGLB3ahtbpCRlfId2XFXB0LxNvzXtKlSw5mHITCp8v
9+Jj+2qpB6lMpCR4B5kd46Bp9OSOrW8FGAoop6jtHUTyop8lczMG0Rg0MWcL
8Tl6p/9MXTmbga7YHyvFXT4g9XZQqevHHjiNznDhzGFi3/nxwCENDlLGOEv7
Ptdi06m6U4YKFKTM2WfSTPTnikpfq8j6DlDSy7w6HzGwUjWgXe8RGy5YVb8p
rR7zV6SuUrlCQeKP6w/CxzmgGnhmx3p0om3OntwBnX58WX+NG5ZAfl+XebdO
vgVG95/POUHyzxbL2VOGt3GQ0PJJ89O3dswbXtstfZEBZaUTbyIK2dBe4LBL
xbUeD8Jt7qoGUfCk6azBxP9jfUO5b2l55HqSWw+m7V67jI8NMckt6t9Z0G2R
1NtG8tf6B9mrrt3tw4dz4U7OgcdAbfVjab7hw6pbxNnatQ8dqQfqbLk+6Jh7
2CxtXzuMz/tPnbGagRlK7Stra9j4Vp5l831+I07o0vf56VHRNfMe+8pHDpJ8
npxcGknDxxVXdlSdYKFox2VFkQgu7sVM2ZX3mouhHKEnFcU0qOx8OCN8RQ6W
fp51aWMB0Y3PLToS92i4doWzXszmKfyCVVcVtndBZGFU+NP4fqhLlpgbNbDR
9rH8wdMHXWDMNLoQfqkfA19ff6+uYiPXKX7/inUCOLKOeM2ey0eJSfbqylIW
lnZ+n7tnkguxJ5emhnhTYZVDqVkecRreLt+UtxJfMfo+t1dbnswbO7P8L9OZ
KFq97pc24SpPmtpuyPHgst9RepcI6S8Ghm9TFYhuhDYfVNhNwUTlnJ/DKQGI
8Ayv9k0n/y/4uq9GFQdXTTj3l2TRUBdo1FNMuPvTt/NNqzlg1H6Jk39Cw66j
SqCQfnjK1PJGVTgVO7g3AnNMgnE7kFHpS3K1y49b2dPJfM2/elTyr8EAHsR3
TVwiPEv6uPR2wlOnWpRUGA4g3ZkV/k6SD2V6+FD/fgpW2FwzzqsMgMEZ6/0X
CnkwkmFc+yk6gD0M4eShvBbUnDo/6wjhQTOqVCIIH08unWWa24Lk0LJl7lVc
nDTf0a/4m4a3M+7ryEsXYPmu4TH3mTR8XZNukW3Aglu9pEv5fi6qKt13PpGg
ofmao5SrIQuKKt5TjJy5eJuZ6n5xJg/90xZI+jhTYfHOOXGf8WkEuZ1sUyM6
qvBrRXgAyQmrZJfh6AYeHPkKzNV5DDx9wbRoeEZ0WnJ7buB6HpZmtTzx7SHX
cyx/ueJuOsxypxz0efkaqa+dlH+taUbPC/5c+2U0jEUOsMr9OMiZ7H67j/At
J0xVhQkXqA0d7yHcuC5u1TbiTyNX12eUF1AgWVuQFc0PxLNztVURv1j48sjJ
R3YWD6c2jvpK5/PBWyQmrzlC+JK38XTiM8esFz1IfM6H7svula35XBRlzGm6
+JKK5+qn6057noHbK4/SXeTv+q7e3qNOfP+yR4OH7wXS8aiLxjMjXF3qBqNG
kYup4dyBL8fp4K2biBt7ycWS7hWzTQtoaDhZ7ZG25Rk68w0+13zrgNqc+pxD
fxlYs3mla8pVNhqn3/kr/r0Da59GlAcL9SMz+nCzGeEqgY8Cgrk8uPHimIPn
KZj35Pst6YzjODZLWCelkYcLWymBq8MHIBYtfuH0wzZwTs/5+ILwGdsWG+QT
7vk1yGHHozbcnq+h2qNG8lim61KjEwzMcXuu/FmrAuc/SHl/lWvEQol4f0kt
KgrszHyolRzQXiReVSI8ufaASrYmFZ+df/kJkXrfWvbbw3MqD/cTxlIXTtBx
/1bw2sQTZTDd84Yie5Tk1t2LOLM+cyHrqLEu6iIfbaKm45PHWHC4b3xvSQ2Z
B7nVfYaX+Jg4qnbyK4WLcw+3PqqOoIKqejlj7sZgnCqblkU5LkD02WfXj5O8
zpoT/L2fRvQ2KSOxhnDP9exvCwgPv7igTolwR9p0LenGQbwUEdaOMu3GhbFB
rmX+UjA8mw53k8/3zN102MuLjiHnhV6JzCKc8lzyp4RwN9/MarYnHWmPPytl
9xbB4+jr6xtO81CcWTfd/RsFuReVtgwHnQT1QOsZg/oBWO4zauj246JESzb7
wlY+Hl0zfa/SMIBs2sO1B/25kDZs2l9P+PHCul754yR/LVJfHzVKweAJh6uO
d0+CoViRExrShksdUovtv9Ax0J6e5y9gY/LmBVmVwDak2L9xWFVFh8oiqZOy
Q2wkN3hZTf3BxXAzkxH1gQ5Lt9xnYvalsGmck2Nc1ofDjm6Bcj+YWFw95arb
PQ7MY0T1WO/6oL/o+jyf70x8mcgvmEr479TGQ//tg3smqexbCoieK/wutLpQ
jvh3BUeFxTuxjvb8fumMfrgeXKP/O4Lo7RYcXTizE9m+kUdqZvZj+fuB7geE
3zoksyUgho/E77tuKJL/84aXQ3m/xBdJfPEKxiQPZ+WmLrDaysIGnpXvubxO
XFw7ab3sLw91c0ujM7ax8PbputkfX3YizMUova2cj7MewsdFHPrgt3e78IWz
PvAUmnNrvWUnVj01ulc5rx8zdk5IqcawcUnxoozqBgHWQbNPb3cvaHZzTqxf
5g79saXBclQeXi718aZ8HoB17CH9uNx2nKK2zdJcxcdftv/m6mUUTH147Wfo
a39Eih+Q6ZhG8uM7V70hFxbEjB+OZk7vQsejDbT7HC7mO51qkj1PxeIPgZxa
kWCc3RR+RprKhNJE97MNHA4Et31DL03wMOWZq30Whw+js5xXA8J9YEmeC6uK
8YJD8U2TeF8eCiUOngnt6odPyAG5TTINkBS/meHvzMcfo/bXbyQp8Egqfub5
0Q+bk6QG+3Y3At4nD7VaUJF25DxT7S0HvgsPJUwM8RAmc3jeyWAKopLNOgTn
jsPzmoPmBp0OhAxZuq5MZ+BgUX0J9SkbzL0rBU9JvV1enbls5CcFp9etDI1L
OwmRuodXLwS3InDGYNOMrXQI2RiE/VXi4IWL5ctMDg86MVOWV16gwNTWxPfY
w+PYZ6TPlLtJ8phQaLWmPRfvd8gWZK0h85RV/mtTDx/f515POz2/D/DxmC2z
yRuMU+/zZAr4oEw3cnU83odNH+5tsnQ4iqF3f1v8IupBm2vyNVixGwlb61Kp
pP/F+uoeLiV9IPhMdNnVhVTkmy713N1yCh9Nd9vLL+Uj6+GsqrrVFDj+PRqq
0+cPk4gdKmxRPhZWDgXnuVIg8tvwci83AHtb46vXbeMjLnP20Z5UNvoHVwpd
Xt2HKnkdw6LvpI8ne/0YleER3Q3jqk9hYvabzjYZkifSVbXn3/VgIvD4UKYp
mpBlvTVk6QAfUxke9ytm9kFqFluutcgLB83HpXWkSN+ZWPrzoBoNMzJsPcpO
cfAxzsy5sY0L1a6DL8oTqDC/zR/VvhyMV71ys/eP8rGp8K7yMOkv9wUq/nKz
mbi0Uvq3NeGRJdcO5RGu6rB7rtcsJmqa/QNWWvFxw+5dcvN8Cp5NOzjNfpM/
5AqE6P3ZfFz7YqwcN4WLu2J2S3RAx9/XdmUthB+2bdqzjfCc83PqL5jSQVX7
aZdLfNaxKY9NOlhU3NUaTcu4H4oloRJKPcECmEy3aGudKUDronHHKwu5UD94
58dnwg+GZKlfJ9y+XXdarzbJQ1EMzSk2fDSa3xdIzKMg+u/UVbzV/vgdOCb5
7RcPLIW7VVPWkVy+5gPl0tFOzNDVDOohvMhV6EPWWhaiFrrXz/fpxH6b5J2P
33CxKODU2rIqGjxsE3VE658jx6v6sHM8A7onnzvXke8rVypDrWwFD3Nb0iUu
XGPgU05orh3hBlL6R08SPlQlvo1J42JLT6t5+RUq7DuOei9aGYxztbJiDygD
WOHsV1MczIVQaukR5+18zBgUDarsG8C+B88m1hFuQ79yX57w3VY3zhfyuHg9
ozhyzW2i8yG3cosUSyDRo//M+nEL1IN1l2YyabixRls4YyUHN0UDX9Q+asEH
z6SIw4SLbx59XEj4qw/nhb8q8BDl9tdm/k4qjgm1m70fC0JaoPy1w32t4D04
3n80hI6XEVHTzEU5mLwuYsrsbcU+jYfSRoTn7wp4tYvwPcf7dKxIX/Q1G2sr
EqXD8adl9lBrAaasWOicICpAR56K0hJHHjLE93YfLGbi1WS9aSjhaduTXIZ2
83DActW110VMaD9TMDweR/zHl7IoT5LTr92w0pyifA3dgtj4QkPyue2Cyv5m
Fub5LuKOlHKxLz7ULNGIDmFz3YeuLSysMix/bfqei5sbZQOvH+Zjpuc5u0xR
Ck6+CG+xTPcDXzqh9HQ6D8yt1U833mNi6YHwrwytZkyoTNsXS/jFBIe624RH
vbp9cPPCZhQWvlHlkfF5OSRzftY2BnZpbXy1a7gclBSF33eWNKHwxrQsnzwq
IhwHNyxM4WCHjdBvtaVNGEhM2/GE8HTF9lR5woNl7hqqL+Fhgdl7JY9PDHL9
tk83va3C89sjwx/WUZDOVFmmq0P8sfrbwj0fOFBy++mUYUKBfskTdhbhtk/1
vB4QfvTD9+c3nXiI2HR/ebcMFYcX0NPKNpxCVuPQhgV5fHxo2OGfJMtF1OJ8
nVYPOr7+/etuTPieimcrWgn3qF9+7xzxBf/aH+Nf6x7/et7jX++5/Gt/j3/t
a/qv81z+dY6t145JsyyTDvRqv9JbRniYXMuhAsKp25ecSCDX8yNAu+VBEA0R
Z56c5Ck+hMarbgf/SwIkHeBnbNQT4AHPO5N2hvg4j5rjFwm/Y356bxjhDZdM
JqLOkv4wscbj9W8utlpXHWP00WGqIVfiGvce+7jpNZqr6Di0ntfxpIP0/bW7
Ez994MJ9rVCoxUo6nlocWapP+OUQv4EQwj1PhP450ceHktl2T83ZfTjRZJPt
O8cbP30cwp708OBxw7Mo9dUAjsT0bKg83A6ZHeoapYQ3rQn9+oPwOU1SXxa5
t+PpwsVxzxL5YIp+0y/M64P3BNtiB+0YFNn6Xyf7WnC4NqvfYwodlXpjFBVD
DuZH/5mRaS9AiH1+uu2qXnjdaak2O+oGu+UHJFVd+Fhy62c8i8mGWfAx/58H
KIg56rbfNoOPde9tG27f6IOzcTwlyfgYOuK3bWY/5aHHWT7XjcaEJvXgEiP1
FozQbZ8wjch8CeQu37yailbJbQ1yFkGonDh0d2QzyXetmldOWfOxiLrYf9Ey
NtqTmz+FWAjQ1OS5229bL7Q/WV9e/tsNxpIiczpteUh+EDK/xrYf9ZZqrw9/
rYH+sZzD3+z4CNCxkNaaTcGMiaITx2f5owpMh1t3GhDnYz54l0fBjww3fncH
B/n5Fk6BTTzsnMOOqUmmoOmMrVaEWSDimcoz3hZ0ID55XpAQlQHnWOYpyxts
bLi1JvtmMA/xa7qWyg9RsJY5PT3Q7yRWHh9Zv6auHfmSg8wsPwYG3H2vKhSz
kXrhrWcSGYdr7J9XPUspWBJsdXLTqhMYmb5mW0gPyYP3hdZsqmSDJWLuP0Hu
539d3+jVdTeNnOxHlJ/U/ZVeHHiubEj2zuPhHuoaC6/zoJen2GYVysTlF6X6
5neb4Hg8mhVwlwctdqn9plwmunb59Yg5NcNA1GZu7V7Sfzc5XVCrZyN4jo2E
vAYFNcy/G/cyyPXtYJ5bd5uHkXF7XoqQAGf6K0RUrgiQd6tlw5YVAsQZ2QV+
u87FJYn3Gm9ESN26/iw08mZB4r19i/LCLjSdFdl3ciofOjWzD/XvYyFo1bc1
fYJOXIo9XyyTQYEguvlGzyGS1wRLbSUYHFz98nar/VsKZh6gzNroP4DvZ1V7
lvE5uL7mq1XGBPFFE/nMO0uJb2LlFD92ZKJn+5ffh0d52NfKfRqix0LZyStT
Qo06ITxQIa7mIMC3rpEbX/35CJSxtRK/ycbZ7MsZGwg3sUi77x3Ah/6csOrg
ZOKbFBuWp0oJMOdCwZTKAJJ/Pa/NCPvLhFXtale+SD3+Bob8sT5EAWXwC9aL
cJG6N3v3XbF6DM7vUv1BuJai0v6ZhB8qij+3ZhcPJ7a6zMn37scurugK6usv
KDFYq7/nAg99W9PDWAuYeFS/JH3MqBGvHF83XyW8VzxfpFKTCQe/iNoDxo2Y
9idmdDMZN5XClvOzyLjtfTBzcxm3E7XR84+IHeSjoyZ7aFYfG3Xrj/g+sabA
4bnas2sH+OjO176y6ysbMpZ+j2U3U5B99VqC2Vo+KsXdhtR3sKHmMRZv+/Er
3CzX1Is7CXDu+ltfsatE7wVn41W72RCiDjbWOhJftPLse61oPsasln2r6SC5
rOSFVkI8yZkb0iasSX+K8PqzMn4pDSedY4SirzRDJnZV1jZHGqY01dz6dZiD
3NMi7tfCmxHxYTK1jnD7MdeWRsIXSHx9X8fmwc/RaVD+2wDuSCwxq7fowA2q
dHQ28WGBgpczN48KoDS0Keuz2yCexY3rXZgqgLHET2IoBXBQHq954TKIn2aj
6xxI/kiV6GvwtGBh3+wHvf43SJ4aT7b977362xqn7HRFWBApzrmpsonk6sL3
x+aSfrNVM8cudhoLG3+Oli7YyIXdm3NrXPp4WDdFSzOkfAD25b+DLie2Y9/N
2ny7swJYX2pv3ylLfOPtA3kty7lYYFwynX1GgIWzPyrXSQtAO+D/qnMJF78K
p83L7eQh87RC9vUnA0jVFpoWs6QdUkFSOUKDXCQa7059XEF09I7n+8W5ArTJ
2JU3kZxl0V/fakPyX5KKjtPHHJLnlyVlKZzgw/vV97J7Bhy0KZs+i5pFxXKp
+c+X/W2C+8wt/lJKNIzN0stTCiZ5liNZfWJKM6bH2x7VUabhtJ7ClbenOXB6
f6+geiUPlru298cyGWjpmit0I6MakBD3G9/Lg5OESWnT5X4MyRj/iAypxb3O
lFefCJ/evF56KuGrTe44zwuqRdyCMsMUFT48fBzPvyph4eHkK70c727sM99n
f9tbAB+XXinTJj5oxwZDX8dzcP+rw9v3hM9NXqv2nvDcrQE1MxI5eCM5JyI0
losk/9f05C4q9taeD/lldxaxKytPHrUahIKo9Cdhqx60BKyPCFJwgKXWr5c0
woNXeLXN3tID44Ha5zViDsh+prbOKZYPLd0v3eqxHJx1UbHql6Ph9YJ+o/Mj
TRB/MD1juwwNt957yHLOcGA6OjfRdrgJHZ+Cp5RK0+DQkOGjepaDuJAtcTPG
SJ/qf13mYMhC/ftXvLtrOzHZduAJi0P8+YIPxt51bDinUVRad/BwklO7sZTH
QHTJzJUniE6uW2FlcHwnyTeLfGU1bpJ6jlmsFhFO9PaO1+na102Ypxho7baG
ip6X7QsiXg/AK8iAE6PMBT6/S8tcR4Xc2e3LvxQNkOs/e2GbChezA9V36ZL6
qFsmt3vDfuL3C1R25+gzYDA6s/KCTAf+5GQbqJLcECxivvzdc3Jdv5ffXC7X
Aa3klVMHCa+meMgHE77PrmZ3yhUeNFtJlgUT0x9uu3YmrRE6smNWc0i+q1vt
cDz8Kxfa5kUhDmf68dz769gWwj2aoqWNe7nQNZgdJH+uH3+f/XXMBR/2g29K
aIfZmPb0o/mV2b2YWpVDbxpvxcOazwrO0XRUHxW7v2AaByXbDWKpv1rhMt8o
kUb4NmaIz/hUMs4zLCqmPePh7/ZU6dUDxK/HBsktXtKCW5bCxVX5FOyrthWi
eA9g3HhT3l82B82F6h/fFxM/Y5zrsHXBANzS7t88pUZy+6jdmpJkJjLOJAUf
KuMg9l2s2ap+HuR3+b28LMvH21LW8NvbLDRqHHZo+9aFo5efHJzu3QJ6plyF
djUNu0cmA3av55B5bhRC1eDBvT3dVSuajKf3cMOlpgr4HvmAVSSXHpxyc9Ym
NwaKaV8OJjz6CEbzLJeMXB6Et16hio0y0d255fFe3xZYzn3fwF9Gwe6yk8p6
miRv+aosdC3l4Jgid5ch8aVnB5RiGP5M7ElnP81zbcKRzdSNwTl8LDUo0woX
Jf6P2f7l+TY6JPaffL7hEelnlZbJx5qYiKC4L3Dra8a23/OGPYi/umk7XUy7
jQO/nR26qKNBO3tWSG4qD7nCDWInUplwar0yQ0+0Gb+16XUyNXz4xplMjz1O
6izn6+XsIwxkLmt62ldFPt/+0LqcfQOIKGwf1vzbimX3DqX/Irqjsu10VqUj
yYlrl88R0WBA5eRL6kfiE66yL395mseEYP7FuijnZjhOmX7jTRoPf4otZEXu
MmFx00BGXbUZcodfmS8sbkKD5+ZH679TMZLq8qH7Mgerxd7NLeklvoazRz37
/QAMJMKf+ES04/2JR4HdHOJjSyaFnv4YgObsecM9jh1YfMG86aaA5KzqKNsp
01k4Ij/7nPqtDgikdF+odfCx0eq+T+99Lt5q/Hz6bYABq0cX8pYbCkCR2bRq
nM9DnS7HbBwsBKcPylIK+YizYI8XzOVi1sfFwfExdBhdnnnpeyYPao4V89e+
YeI2zSJY83IzVCW3e+V5UqD+pOFX3IYBqMnFJgU0cpD+NYH+R42Pvk+ubze2
snBKW3LQtrob/bvuVi4/IICe5dyiPff4WMX2+/JBmeRiQ6dL8oQPCb8268wk
15syIRagxIH6qkiuK8kJi5zGm+zpPJJTvkmba5I8Kr18zdf0BlyzCo2u4lKw
4wB7yfxODsJs5JcdIHxD5sGuSMIzE+Z3GROuceempiHRIS8Ni4Ayl354F/+Y
jAn4gldHjUMEbiQnqjIUnXP7sX5xSqlsax2aXuUxOwm/qcEREya8Inmm69am
Ouwef7n5PfG9otGiObg6AM8rSofWFbchtS1x8/z9fHRyd/RqtBAd6ZZz1zCk
oLv0ZIw54bZBNw/eJ3zRcR3z40YUFIXFdBts5cPLaUEAhfgqX4N59E+afQga
Pny5nvj2leK1rxZu5qNXcdjx20I2tCuXVX8jPGPceOljwjtZKfM36LBxI3rE
MfcDH22dBY+Y27ngDiaM7lJkgLNoqW3Combwp0482qZLQ8ncjObM4xxY3RQx
UCB8B20OV4bwHj32+ZeEG7+WPuY0yEPGI5M/tuIsjEeuiJ/3sAORYWop+28T
H2iUWiWUIMANdBWGXuYh8ODD3WsJXzC0yeF8PPF93q7jRpd4sM8KHM8lfeGC
tuNF3aUsjN3y3Fhv0YkQvZWaFwLoiEwo2Z41Tuosof67axsXe+0jzzsfp+N5
U8E0rV8sxHU4PMwh3NHZ0qBshIfff39VJc5h4ftNieH+bx1Qn/NlRQUE2Ec1
2ByjR3yZpXPdOxoL++9/VyokPJtaEW9D+PWf20KUCDc8c0rhHfEn3K+FjdIV
AygLfO6Qe6sddlf2zPLYxsPrrP1jN37zodtTM7myQYBh7+x6TTsejlCjdif8
4SP47cFDtYTPVz2mT0niY0ViNbf6IQenL9a+kNhOA9Ms9ZB/aiN+ypZksY5Q
MXOhz7fEPA4s3H0PjaQ04nS28K8nhPd6xyZnEd76ku6+fTUPug/Vx2z4DCx9
sfnNnbZqvLrS80TSiQeLp0FZEkH9CJuqmiQ1qxY3XQNkxx15KJ+3OCH/VD9u
D8z4uUW5Fu6fxloTfvFwelFnqdsaFtyqfGwNj3SSPFo2tllYAOEIZ3qZNQ92
FpcVxVOY0F0qvcaL8AJR+x3mNjxsLEqocCL69/i67I8lZVyMyB32N31ExWI6
vWlY8gzUSxtdC34NIlbNglfH7YKQ9luDZzShf65j/Gvd41/Pe/zrPZd/7e/x
r31N/3Wey7/OsWVPyqRPSLNx+fRts6XaPFTENyVsLOIjeqhj81zC1ZfOTirU
4kFadB99/DUfA89/P+aS+7I8svNlpAIXh4UotCt+dCjUOIk+j2/Dfs6T3YWt
dJz4svHncS4bbZd1VPUT2uBCEZEaJjxksYvNQcI1380wDSK5UrUxl7f+Askv
R3djSVoTJjoPB/1ZJcAe4aF4jhwfs5Nn3pO5y4Lw+IIUydUCRL2J3rZYng/h
380iRYT7PS9WNTzDR0F3SVvBJg42aB8tCN9F/PqLeZKhIH3+25mLOkZ0PO2a
t3nZPA4+NZwQn0b4US/JZq4hHZyiOoEF4d9zclQMX/GwvFLjTZ78AHQ6dX0U
KC0oPXU68pkoHYmOIxmbiF8V+6v5MTSfi6m5tmkXSkgfrHjrsN1wALypX8vK
bFrx+XMDnRbJhkHibRlVbx5cuRI/VtD4mJi9JX/Kf+fY5pjrNOixYVgowc6c
9xWMqhWPFsg3o/vhOXrDXBpw9EzKr5MciD8pPmW/kIfoZEPtmNsMvLWknNbx
roQgMYTmZU7qv1D06zHVfpws6GypWvIZ2VbP5Dve8yDu7+EyZDIAi0jz5rVX
WrGiubFVToL4OsaT2YJYBpjyH+V8c9m4upphEBrNg8jaF03PdjDxWqyd9nmo
EZNd0htkHfnYFWcfOaWMjVdJSmLvf/XhyYnZC9nEJ+iaTm30SWNi6Vy3W79m
NGP97HkKMqF8mN++Wc7Zy8GiliU022tUGBit3nI+kYewS8PPM04xka7mNmYe
3IRC4zMrzG/wYXpn/sXp2Ry4791nnXOQhtSoM5d/v+bhu9KX5XGzB2A360fu
tL8tyKz01S6s5sOw4pB+hhcX1qNbfE/YMf7n9Y2c4OETIyv4eDmQMU/8vAB+
CYk3d6oP4qan1fK7pA4/G68uGCJ1mDJx+DHldhNmuWjbOBPfIvLb05D7nIlj
Hdp7Hu5uxoWnLpNv9pJcbNtf2fOfn//4Os9rPgX8HOnus3Q2inuzK96lk7p+
1r/cTkgAbm6Ojs4VAY6FpolGrSB6HLWHd+sGF/xHrZceihCf7JIS3ubFgmhu
tvYLrS4Y9aiVHCI5Xam3Zlk0yelqj87EnOV3wtHspsJgBgU8SRWLPS4DUE+0
EdrN4ODiL6EswxIKmPbPPpX5D6BTgXc1hM/BN+2uRdcmSK45p6RzYCnp57es
dk5xZKL0zbzDdqM8vFHAbU09Fv6Mn29QN+xEyoFhPQMHASw0vjuqB/Ax3Uv9
TR7pw0q05x+3E67y6aZ7NuEG0parF9xiQ2L+mEyUlABWX11XhwXwsOfQ7sie
SSao20v3sKfXg60t9SjyEAXTqvbc0hfhouqium2aeD2mKLlVLHWhQML3wctR
YS4KzX36tHbxMO+86/Bu734EGRr/mP3yC5LuPEradIEH00uTx2MXMGH18uG+
G4aN+LJLa20Q4R5bZL97a5I6zPhxdWJpIwwvee5bRsZNUDnm8n4vC3M8bbqc
OZ3IzA7ZOHqAD5ugQqOuXjaknCjTplpTUKN5Juo84Vp3DCsVv5L8dYdn4mlB
wW/9D36Ga/m4XxC3rHc7G47UtTWTH77iUdWyb7OcBFCiG+tvucrHE8VLP8u6
2Sj0ZY/0Ogqwq/T7OfdoPhRmrNkV2MnGDJ3MiQvxfFw0UdSZmcLBx09/brCW
0FCZIb1MPLwZnr+Sjl51pGF7Sj2HeZiDkMiwZKmIZojP3uMi4URDuIqH1jvC
l67QXlTM/m/db/bXoqEBLJpcPuGzqQPPC01m180gfnW1rt2nnwLUf+gTnHcb
xAnZeSUZUwR4a+zWf+ubAOWB1+S9XQbxWd4l02SCh8cVJ15KW7Aw89qVM9LX
O9FfxmpQLaPijvSlq9nCLCiJW3XVbuTisaj8kNk7KnRD31yVmcbC8NykqZ3m
XGi1NaVtJf5hm5HpnwXlA1CaVkeZn9AOvQ+FsTgrQJjiHjlFWQEWzjm3Um85
F7sS7tHazwiw9JG5Q4z0f8/9hZssWcLFcZ1voamdPNxx8bi49skAGOndrrpG
7dDXLhXqG+SCF+NjsbCSj5/5031P5gqQtvmvYh6Xi0AvxoXPJGeY51SISj8X
oGSzUti0E3zQhCOmuhpwMOysYU5TpRJ9OZLxYpLk9/WCtw2KNChHee/RDSZ5
7aZ98ahQM2bsG3nNVaJBU3qHYcNpDkymnVUrXEn6Y5FFrzGTgUntJU2Nt6th
mTAsIbWPh77VbXS9sH6IXUucaRtaCw/nSzt69xJfl9q2bN/lfvjq9gT2B9ei
cGz8RpgKH5T4Zp/9pF+YiN1nWXt1o7lVKOC5twBB3tuqQppIneb2dh5M4KB3
7mhPI+E//J+0CjXzIXPGeUFBIge6N5R6XsVysfE+g+vSRUXmEXOLu7Zn4SSa
a7TSahBfZNXS/ax6cFlJQZSi6gCVSbpfNuGWhkFPwrf0QOzBHYNlUg5QWMBS
towlemX2f5yddyCV//v/EVkVaSiloUVFKiHFUxlJijJKJRLRMlOSSkVLA1FG
0tAQkZbVIJVRRvZ2znH2uc99IilRfV/v3//98fn9+8Bxzn1fr+t6PO9zD9aE
rktCPH82pWalGgsLDZKW/v5Wh/wtw/axqixo7mTuaTpK8vW3moSqvjrsOe73
ZFiFhafjpnyQCxfij42T5DvpGzFjqq/81ONDbcccXTMT4ld28TPKRGw8ThN+
45N+GPNhX/10Zwqx9+WLUonPbVpmNNBXI4D8nGb+a8KbzUUHR1+nsK90wy/d
s1ysfjnm+968OrSGTpY/u5zMDUZHhFI+Dz4rPM0t1EXoGdi85f0KJqpfb4zb
UMCDonJW04hJItxvy9ad/EGMhtBFJ6XdRIi+F/NUTpeNl6LfX/6otsDmtDbL
JZYNl9u2Fx/lCDCZqXP3mVoLGtyfv1gYx4b6ooC9uwlfcbrtddQZCsd3WWuz
zbj45LbCeDLx103v1+/X5YnxId5dr7yT+FNYSOevoxz8fbhEYxvh4wKuVx7s
EuFwd11T0TEOnmrVL00DqcOMhf23vQS4W1Vvskyji0Rs5oiNvxphWqNflxLd
g8NreT9URpAcd2tbtvtQI7rsrjrMuNiD3xk7ijkyQpI/5ulIsihke4fSXVwu
bM5y48sXNWD18VJbQS4DqasmWHnu40G5S2XwuUCIcb5n5mUVUqBNwhZ90+Ih
VCgYO2FqIybFm6amJHHRO9ik110iRFZXWv8pDplne6qmBIwVg7/ZosXzJh+b
J7vSwV/bEBE2yfvc3gbUViZPFpSxkH1qz+R9q4RYYL+I+VmLgqtTmtmnC2wU
V4Xkvan5gHPR7x/O0qDwWZalIvIi+WrfpInV996j+9KtjxefUFg/b2lp9gAX
svUfDQcPNEBNStVWZSkDLZN/b8iexcP2LyN8Jr0VYr1aWoFGHIU+uZrdFwK5
WNg+RcPesw43T+yZsSdbDPmfHTus5UWYPd/BXn5DD9yXJY7Xe0ghZeut8PF1
XEydvLNIpqseY3ynjg+7TfoFJ+rD7qb/ruPtvcKrZsH31smeFOItnV+caQ3i
9wav5jyokKvHWbmi3pmfxEia++djdbAIx44f6HPyZWPxllFjP5WRHDFv1kyn
7Twcaw2++O53I2j36NfK78Wo1J28Q971v/vNH/B/rMXGLTHf8gnxhN5Zux9u
zOXiVN1SK223elQ1hA7ev0Ehy3cV/SiN+NXqpdFF6vVoOmygklFQhzzFr4wR
/Uw0V2QHSiLJ/mF/jXzYRUGaPyyzqZgHp757Fkpnm2GYeL/5o5DCq6lD7Q7f
eXB9vN47bHMLPHiLjU/TFAZEHkYP5PiweVGv9ep6C3bwpVv1WsRo1Fm4ePo9
ETwlrrOS+WR99j26MHsRjc0G/r75Ygr8tmlZDuCjtMmpr/o5ySmp3lbB00nf
/RmwUEDq0f/kJG73HbIuHsv8ZhRy8bU/mC45VY8sT//mK3sZ+Lqw8floCx5y
Fyrbvf4ihL94lR1fU4zAcIsnwgY+Ar9pvhd/bMevDYN8a3eST12lQlPuiuER
OHPZvklCjNd+em824frqSX8nE75oTnaghroQ7Lqp5ZsW0lCJlFcd20Nh4fHH
N5Jn8ZHD/LGCeaMWGzQnLbYTMVAqaD1h0yqEwowmg12Eh4b8ODGGcNFUNe3t
hL/QFEZpOJG8vLPfyseTgzlSbZnl/p8x9cpGhw/eFNZVcqUe5XBwQv6c7vma
asxtrc5/QnhIPfXNnvA3QYO17z9Xw21ZWFZmHYXXHiUxnGge9gW86GvNb8I2
1V1zVd2I10+qn8WqF4AVV6IQpscABq32LyFcPX3C/V0NAmjNa+FULmJAMeRy
oeZ6MfTd3PLTiFcFlG9YeGRWN0JyZB4yrGlEbDpy1HeNGE75GtVJ2gLMPP1F
JLOGBns187uAcLPo0mtCHQHWNLcsSntHvOWKbe09RxFmTj9ilz2ejQW7Jh67
rFOP/jcFGpXzWbBtWXX8aLAQH2oE21QJP5bauv0i4U845+dfIXyCw9sGSwkF
0V0P3ncFPjxHCy3epLdg8lflV343aXilCSJXxdE4dCx48vwoCrM/xR+xI1zF
PV6lOJaG0aNht9bTpL7H1bjd+Enq8PaaXbWL+fhY8rt6v1Ur3sUoB5aSXDjg
XfY98ycfUy5+i6tuFME21+3z7cAeZNx9fU9nkI9XtYcsJzeJcJEbeiXrG4Uf
BeNTlk/lY/pVQ+vTX1tgV8fvuwMabmlHPisvFGNoCyXrx+Tj8tax9bGEv0xT
Vf+0QAzmyM7nHxjk/wusQzKInxwcmHP3xXseEu0db61PbAZb9tZxa3sKMpN2
PR4/TOqwyeHZqVoannTv0hEbyXx3jBmlSnx5OI8zYdIXGvLfLynVxJO8Vsif
f+6+EFO9qTVem1hwfU65hSR/QV9dhu0BHyb+yhmaF+UKIdNa7PYj6QumHOi9
sYhw2nYLr5pwtTj7WrPlFNR+Gkn6KDbx5bLj7fXloPZldhi6Uljw4kZVcSgH
I4snPL4+vQonbFZZaBHuomOfv5vwsmR5lfqpVTiivMT0+C/SV+e7PFY24SNO
y0O5yrsVQc3hk11labxvnHNDxo587jMufrnJXBR3VG49Svg050mjIwm//NNr
mgzJbY2MSlvfEhGehTYcVnjIxNCuc1cSRx3FgGvM469/JLhUFVno2dNGclOB
rY1su9m/jnv863yPf13n8q/7e/zrvqb/ep7Lv55j213E6GDfpHDjyqvU0Awu
nuYHHLQ1q8cle9Gw+RgBzsrvERvOobDWf6tRTr4YchbPHniOFmBBCce8YDaF
xZyes16Ex6lPOdlGPtfE3LIum/EizHWWNuny74HxCwX1zLgmxGneLFzU1IOC
vJR7diIBPvu1aOtcbULEuMGAA4RXTCwYMiY8Mcr43i6SK/vThlp5J7jYtCXq
V3VyHbbHDxdMW05jnOLgiP3jxDA8QTvvvM0HnhW1LyK84G18cRbh+YyX+Yp3
+JjhU/hN86gYYUfHKAVbCbH/av3cbmcmPmcxZxwzb0TDygO8dP0eBJo2flee
IUT6R0PNv2jEvBd/jHwI5049nTqdcN1wlXCNPAqrb1df3zyOh7ATg5zcrgbE
pa+dUjOyB+qajryyV3w8d103yuipCO+ldP7ue018YeYk3UE9HiJsY5e4r2tE
uttTlFwQwIDLKb62j8Ij9+L7J1lizDOdoC5eLIb13tmjDi0UQDvV8qj59E7c
n5D05J4amc/bvy+/Op0Fl4k25mMOk9wfqdy2ch6F5EWGf5bcZONzZJ+Nl+9H
pO2YaOtiQUE4Tevz+MkcvNx50HXEokp4MN4fLi0mc/n20tXXTHngq251bY1s
RPK6S+Xxyi0443je58llNmas6S069USA+ynTY/dHU1hFuz1ydOKitou28ZV8
AdP20nSpLWL82VhfUVwswDDj9FL/wW5Ace7FBuIJz1X7n6uRdRI4vWZRomI9
OgzkjGaeFMPc4ELkgu1CmOdYOPyMYWJrUFr23qsU2FYhCWsOc+Ew+mc8M7QO
8/tWbXW6Rl6/2dd6TZYQA7/V37nsZCG0+ryAm0/hm1L15GVTeDC5eHPN7d8N
CGIqrflQLkaXfDaHuZd47YKOj5ob//fjGwX3ZXQnGIoRzlM5Gn2cRreJKaU0
TYIx4UcX6BhLkG/1wcferwOzyxrnT+U6QoOVc2XdYgn4/i1O346SHPEuIHh6
ghM6J8ia9Q+KcTF1urCIrAuzvbrrzxmQzye9ROH2xzrMXcBRdPvFxOozk1IF
p4QYHYba75dZGLpGWSke4aNKjvm4/7wIE16dnWlLtqeT37mliTUMpMTpP55w
KwSW2Sc6+jNIjniz2XVkCQN7SxKyUleHwEjzoeNI+zbEHjl/XGkfBzObRu9d
USBAe3iu/KrqVsw975hxz5qDRA3iA3cFsJpo96RqKsnbKrFVE2v5qObM7P76
rB3WSrdq4q+IsTjevKy5oBuXbDZMj57oj53yVxI0SW68wHznf9pZhNOBU+6e
m8yGIOT4DZrM0+kBWl+/OIkw/2J+X6E6G+5SlnM1Sf1ckut4k9HNQF+D+/wF
8odw3WVRRcOZNjhFLjKsDeNguHdbX/I7AXRLVjoOhbfBiD0nQZ707QN35wV9
I/XleOJARu5UksMfZFeE3+6C3cbcX8MqviR/PDjbS/ym7GUkx6+Zh4dzdkzv
YzYjg3vqy2w2hZaXCvr2LTyoK2Wu9eI0Y+PvOvlaSzFs79a0LJ7HwMBa/yUl
PoGQenN4pOpbCjmW4SPmGhJfDV//8rpPI9Q9ZjmnvaFw9Vjx4uUGPMz2MvSS
82jEdsHli0teiHCiW/1+eCYL5k0yA1edsxCxN3xE2flOLDT3qX5G1ssT1vAN
dUshMt7vGT32YieaUi/5uzpz0XxrmnIY4ZmKc7rOkH4SmWi/PfoZ2T4bYh9q
UQfRttV+W+GbJjx0malcIurB0DsZ9wNsARbKaS+yetuE6nFmUnJUD1bgRd5m
wjvUjekrWmLY6Pa3Gq1l4EB397KRq4PQETvt8gsPLtTNTZ+/uC1EaDnzhzfx
MLpz/qox5H1IUgZ3TU8RQrTnUf3RagpPJtfuK94vhtRD9m6lv91g9y+5vmJP
AAyPP+Lso5h44OVioqPJB71m9tJtxJts1vXIDAmZ8Ps9/HIL8Y1PVmyb7k0i
6H9bd4BH1lFkQlO7zDIGVp45OM6rOBB0yAVVTzZ5n98ujFxeL4L6bf+C0x4c
/Jw594w24aWL9BLd60SIsG6cv2EHB6vFjsEfST90mvxKa4oJA5G78rePYwZi
ZNqtgH1lQjT3/zmeME2MW0s2z2fa0Zj/ZgwnvJLkllXpRzbOEGPQ22WEYD2N
F7ZJOTUmZE6Y6JrMXMxAYXtPxrEHgbjvGffx9iwaE3gbXJa/ozB31mMv3Woe
tj1KD80j/JBe3sZown/6FN2RqeFhXOPPqpNRYvz4cja1vaobJhqKgt5r/oj5
Ix8ZNUih3DpVzmE7jT6rgl9PFSXYtn1H53zide3zXo+7uI3GE7dL58wIH2OZ
G5sWQaGkZc65CUIG8dzKQjnbQygTpU48rUmjtTbaZHIm8UVNu+yRcTxsMDeS
vka4mu/RFx6Epxv6phQT3nEvr5xTIwFrcZe4xbwdT8aFjy7QXorxjy0Het+J
kDwm+mgKjwWbDQ923unIxZriQflXhNfO49zJ4ZJcx74hnlWdi3mr6su0GBTa
2vSdDKIZ8Di3aWizIBgT7z95Pvy6HbUx06RL6ji4q67f1DkggMW6Zds83rVD
43nq1T/1xPNTDGOSfwhQsXlYfsMiMfbWurldWcnAr6NZN798DcTX5BqjvAMt
GNApnlj4ho0peQ/WGNwWYPml1fe1CF/b07s9kHDVvYLgdYQr/1VdcSSahv3u
sBDvD514Ne71PuWLnlB1/LrjIfFQu+9KX/xc2LgoLx3jT/rG7Hb2sxHXm6Fz
cDHnljMbz3WVdHMJd3vvETKW1JnBuooLmno9SCyUVuMtfolLm4VcY/MmbJGk
KzY87gFtfyxT+6cANxN2qsSjCRpmF7ecJvy7/bmdqwm/ZVMc6lxOwWp3hUXr
HQaas/T05U8ehGPfl8WWpE5i8nl5zWSuXs59mpRQyUP4wAabJYQb3PRXiCd8
4d+D0ZwKHi627bn1SovGyE13tx1N6ELHHieNn+98cCfrYZlWII21o1N2qfOI
t1Qmun0j9a242GSXCuGMrHVTq7liTL0zotSA8H7/whHbFCTounv2wtqqDsRv
uRiT93AL8tpEYZ33G2CnxE0L5LDQnD1RVcZYCLMxX1U532lUZlTWDPR2YAbr
wle7E1vhl2dVFNZLfDBpvbRqmRjjIs++lsolPu8Tt+7QFhqXp61f82Z+F2yS
irwMJ3rjmquJ7KgB8v7eJG38OYFCPMMEM8dwcSsud/mFQRofg+j2fGEH9L3E
RTu1tiLokk5HG4tCh9Hwyqw6HuKqNIeNa5rxTkrBpGe8BJ6Robd3Pe+AuUYM
Y/WezcAJ/+1mtWLYL8rqm3ZWROaQkU5sMhtLA6Vyb8yTYK0121j/SgcutuQF
9Ec7g3+kxijrGQv5kT8LKy7x8XvB3tK110TYGqrG4dbTeGqwqunEsk74Kin7
1DLdMH/fpnhPC+L5Zqw/y0g/6FAWjbUeKYCJd2+XQgaNKIbBoUcXOrEkezXL
atxOXP3J1Yr4zIXxcYfYu11C/F6FkJQBCtWXBz9w/Gh0eub4LfjTif63T0pW
/9wFXlRljvItMV5XbbX6UyvElPsbtzUVs7DHemFjEvGEUd276zcTTxifLTFx
uuSEXaUOJ4QGEoT9mPGm5GAH+tc7MOuMnbAj597KT7U1eBKn1HluTxtOLhlf
UDEkwiLnSak2JHc5p+2TMJhd6H80y2Dc4z2YofxtTCvhj38UfC9hdMGwX1aP
dW8P5ox/uwqGNHZmv7fJ9+uC7Nlqyq5yN4I8d/a2C0SoW8DbWELmtt8Y2j8w
m4aJaJpV7xCFqX29pp7mfHjQJp8Lj7ei6iQlPZ/M8XOVNdf1HbkQC16HSIRf
wFl754/hIglCDln5TojowI0tRTPnVTrhc9D7hTEx1Wg9PmAZZ8lAlUXFLt8x
IozpU4/xVRejemKVnZ0TA76j+RUa54OwujntSH072W43eK49xJt9tVPLfEdx
wIveseVd+395f17aHcI/RGTsKVbmwP3J+Quq8ylsSpz5eqw5E2K9qV/vBobi
jP915iZRCw4GyN4wHGYjqyW17sYlAS4Y7BXVEp7tfmjDQcJv6v7SOU84S01n
I7+R+J72ps3T9bqxU3q3zNJr+9CwuDFFSFOIlnnsuk+ejyc3c/yzb7YgccRn
uSbCHRXmOo4lPL3rw1a71BYoMRb/+O88sbdhqat22nejqPr9mMv79sN3Zio3
po2CoHfcvf3ZPORc6Z3/wLwZjJEbT9wjfMYZy7yPhMepFB5QXN2Mwry4qqRc
EZKu7Z36LoWFGaOC2Vm7HyHyR+8Nf+KL0v5j9SfM4WNZD99ddYsIZy6s140d
ZJLfv3nw+mw+dMbHPfiwmfy9uyJ3K8m/KaeCE9XHMvHLcZ20leVhfL3Xd1Gq
uBknswaQu4eNn2Nzr9i9EuD5x4r9p94243lmwqlgwqNTa1d4EB63kpqSPEKM
UIND2oM+xJfuOSQ4ygfjlfO0oR0kdwz8Xuh6hiPGjndZWlNKaWgUm2031abA
37ZvlCzpVzJ2s5q8Ca/W+T30YDaps70BrrPWMKCmumJstkEQ/IzV5q/2akZl
9MED5SvZKI443ZhSKUAzL2289a5mBEzPkV9P+PYXavNKCX+ntvZjC+k7aWxT
w3lOTGT3Pu082heKaX8O4oQyDZvJo61G+lAYPzfy4XcGF6rBg9P9CL8R8jfm
w26yH1yGt60n/GM5c1VQqBhNwaN9qnnd8HLsTHg+LQBXFPLnGVrT+Lu7eimb
eOKoDsNfo7UEaNrsKTWH8EmS8Z53CReln/TwnilAWlDfeve15POn39zwSIuB
bzcMAp7aBoJx8YL/E30afjff7Yr5RoGTf6n19AY+3r/ZnVBCuPxtwaIvhJcn
vvdaaM+HdDQqlxHv4gd0CsZIEQ/c+GZ0zv4AiJ1q3e5tpXHN8lXylDgxak8W
5nKFAqhUZK+MJ/zlcDCjLVYMDuePkxnhY4OaOuhGEdoVEl+mX2Xi0935/pXn
w/BVo9U7aTKFrAGnU687xVC4KN0Y9obGug9Nrw9rkLnlukd/RRfZPyG7oz4Q
/q/zMf513ONf53v86zqXf93f41/3Nf3X81z+9Rxbxd8hKwcJF0gFR+QQfkj6
/WsW4WvnLdCP2Uzm799jgWcXdkHvaoBJ5kxvjP/LerrBqAMhi9rKlb5zIGsf
YWumLESl3Qtm7LIOVPTuGnupn4OFI8/Ff1MS4uWaFafG3hGhUmvSmsbNxKP2
jpbZM/oO/ONzv+h3dOLNpAMJf/Zxkay0eYFkoxC5XdbB4k7CX/ojfD8X3FaH
1uWbhDgX+7T452cKEcYvWk1vMlB8vVIcuusgVo8otPhQIYZGdJNBhp8IG260
NvRuJV6TaePdRLjMzKKvAsL7Hn5YlryNjclOv9T6M0hePnUxLyiqG8+VpF7v
/XgAU6ek/3lG5nhP5vjwL1oSnPUrKX50QoI9BzesaiTbQWN/Xrwj4U7HN9Lu
hBs82d9X1EnDa5/PxB8zO2GzzGKKHm87PNtXXnZSb8DYFXapemksBJU9dvTe
IITWeV3JagYNyxmvc3qndiKmvTW/5P52PLowKce1moNRzxb2/yK/Z9q/sXvF
bQrJH5seMjfRsDq9+mbDsi4wOg9rbHbzRvQlG95q0kdGjza5c6FJhFsLO2/N
2cOB8nXfEH+aRr1tbn65VCcY0VJNQabb0Lf36UTddAprb70aG1fMheufitrZ
SfWovGZyeqeMBJJ7zdbarR2YymIvkF3lik0tw85GE2i8CbTRLCZzrPbz40fh
5jwEPFmj6TBHgpbx966WXCXzl/2EdeWjM+Z+en5sHvl5VKvFvBEzREiZc00t
RFOMhtbHS7RJP4unm/a/d+nEw+NJnx5edId63OOnt8fRuF493aE0iqz3qOY8
gT7Ji2fyvkwLpzE37e4Sbk8nHHjDcYX2u2BSqVf4dFCIqe/EUtIrxHD0Smx9
70bjnaXDj3fHaMR9Kg69y+iEtevEhBqTXeBOqYpTvC6G+kauSn828UKjir51
vqz/+fhGy2m1vls7e+BbVMLR/MqHjVKyakGtCF8sdlS4X6PwR5Q2aDmbhreF
Yr0Xn0Z0yvuB/iIKGmHNW08vp8E+3/lalnjkWF2G4+wkIcbvPs/bLytGjPKH
SGdTGr62oQHfQ8T44mmn832x8L/vx0ctnEXmz/u+y5MiiTduu8v08BHiUH7S
x+nZTKw+tERjVjsLs4pWeE9K5yNIOep49F2SH3licepOFlbp1PB83Pl4qZ3j
VRAmgvLqlccuqDVCQ9d2cK5GD+L2Gt02nCeE97S6H+WNDYht9t6xZ5iFoaub
4p/okxx46MCNZLLfZch7MbpEQWlI4YCdJcn37akHt0+ncfXVvIEJT0nui7Vy
WprOg67mD7sd8RRMxth+DzjKxUBWTCPO12GHzIoXiwm3zG/texzGhdqwTZP5
mToYz7IYVXuD+Mz4s7038mn82bNH55K5BNJvrp4cpy+AcfE7HWdjCl1BF979
971X+bJx02Dy33NQ3dvHm1F4uTB02yHi3QecFlSH3SLb1WZs6+8kGnMkIo21
SSTnbfgQ1b+WxtYjG28pOopRsPXbjVZrAQzXSxZYEl5TU2vq7yCGyr7etePN
Bej6tfTe+XQOBk2dwrcYCVE1fpKB/lUK4e16jz+T+lo0Mcd45E0xhJMf3+Ao
CnF1XGN6BuGxjOvNJ1PF2NxuYnNJQYhRt0ckFVk04scxpwMrlvTgV3fWgQvT
hcgcqc0+daAOfUcurH1dzYRaUrRCbYwQJ0arFAXsr8O0GpMJRoS3fE/99Ivw
9MVF2Ww/IRgRpa7RFIV5loPb/vv+LF3ffMEtax4qWdevZ84SIW2jQfzt6WKo
WQgn8FbxkBY4WVtqpghvktwPKJN8z+x2MFyTyYPb+vkBMdtFoAaY8wNXiaH7
qXaUAY8B7vvJbSfP8yB8VVydMiREmum9xEI2A6tf3aucco6s85/KcmW/hChY
VP5KJoVGwpw+V8coMj9P2Iw9t4tC7w3FG55z21A+FDHrsjsHY5YdkfN9KoBD
mu+O2JltSJQVXV+8g4NvgVt7EnMF+HrDbvzPuTRaOllnG6tJbh6hZPCL5kG8
UHDskqcYNszSmFt8AWJdH/H9vBh40aeyzovwrQIJS5bwUY77B1s9GRgycGcL
SR/W0mrB57NiaDVMPDmhVgCvAr3c76spTKo6cmnadzHKcupuun+mkf0+9EKw
IQXJt8Rzo2gx4h4nDSwopzFd2iuS2SaElFzBzQQd4hHPuwr3OpL5Xnehaf0y
Fobtbt7bZs3HpIg1+U37RLjTsLSyfDkLcgN7Bnps+LgSPl1qywER8vc3nRte
IoaBUkTAJ9K33lebZkhpSvAk58LszWY0Zm/V/D1nHvGdpZuLnzTwcanYdtQS
kP7cJVy4cz7JU2+bnSd1ktxQZI3YkRRuHOvjOqqwsSRwcMtZ2XcoU0h5VbxJ
ghN/zh4NW96Bh06a2ubmG4nPRoYYOEpgLVoTF2/cAQda0brQYCOel29OiYoj
+cXU4T68aVgcNC6YpErBeDbrmPl/5wVNP+CvTvpQ39wXd/0WsUhu0z2wi/CO
K02BKYQ/6mRJf9Rn4TZza23Wsw4MOY8ftXgSF3ksuY8zZwixoiP4zfhnTUjY
mnR6NLcHWUsnHDDjCjDrdsAV1pMmUCGfNv5iE3/QLp56jfBN8392Tn8lwnSd
1I28h2Kcz3x/fHwajf7FpgcnkZx1egx9c5WKBAkzcrOVDkrgf/XqFPslNL7J
7X6qOVqCyw+GVT4ESdBR/TWk/zaN5jdjBDHk7zmHI2UrHhA/Ey5sijlBI/zz
sTU3NWkEJ/ullzmLcKMvM20L4bXxYZ0VU2kcTzmnleYowrsivfBZq7oxrZaK
YtRysTzz7B/WJSG+WTxaOi6d9Ml53qe8SL+/fmT5hdOqQjjszRu4e68RI32f
52h79uCut4KCFeEJryc1FDwgPrMr5LI76QNB2V82mSTS2K0+1f3i9g6stdho
FvuXg7zooEsnxgrB3/ngi4pLB9661oqLfnOQ0aV435e8zv5rDxf6kfkeu61C
TzVYjCledOncZAFELm73fYvFKNqoKrt2nQgBaxZzxX960KtfbTaR8BPj3W+P
tRWhkOXzvXSoBy4zpS99/CTCvqjSycW5Ykjpxvm6pNM4FevVXvuTi4yCWL0n
P4So+/V+83E5Mn+o0QYhHkKEM0zCPNkUbivNHLadT/zbLKcsq40Pl+nBK1UU
KLwLy3y67YEY2x69HOwJpKGX3r2/V0D8OTnXfEcN8bGEd+rBpD+eTXptN1Ap
BP2hcuvcXBZ6KqZtX076926zGklPNQ1DBTfnyvUSnM4dZ6xeKMZn8c1EnQoa
ObmtQk9bCXhVHqGuujQKlh9ScFCSYGC4NlYjUAL+tyiLLtJ3Rhw6PdZ1pQQ/
vtvlNV2WwGNq+18baRFqLb9324L0wUN1ths9aLSxfScnJ9NYrLntW9lpGrPe
JyWedqfws9d08gymAPF/i2nfGxTi4/tVov6KcSfZsTU0huQg94iCCNLXDwaJ
BvqGRHhu5dsXTebKpL9Wmp9IHXUlTneY7UzyUE32xJcNYqSl1H+WShSBl1mR
GfaRjbkKcn5hPhxoJaqIG8YL0fLkyJ7HxymsMEz6of2MjYIrPpr8bDLfbFN/
a5A+pTpPIWSJpwiDLs2BaofE+L59vmF3BA2h7s8lCX9FCLtnW69QI8b8C18u
v35Bw2W8T6arGR9KrOXeT3NESLDgJrYEibEzKtzxN/GMYypROi8mijFCMGqF
OIOPQ0OfG2cQz/7daDkvzJUP0en7+5ceFpH+uiVDbTwDpWEqnvPVeHhVk/g0
57kQlx/Zqy6zpfGk9O2p32Ruzo1f+8txrQDDdxg7b2yk8Sgty++HvxgPWj8X
T4oTwK//d+84BRoPrvYWaGylIAwRBG99y4XCyB7pG6QvPjSKaYsKF+PhyoU3
nkfSeJxgmhd7lkbM05DDHStouH5f9jowXYS5iT/2VROvmDpm/Y33zyhsMpQK
v/qQBwGHd/JFEIUjFhbpZnwOvlJFJzdY1+LaAi/qFuEb2SNusXlk7sRVhFCW
tXhx81H4W9IXtBA0NEjqacX9j6bnrpP6OXRnt3mcCPezN89cSfpcS3h7+ohY
GnZ3ZVpOx4iwv1uxxTxGjCwTa3s/UgftCjGPXxKv6F27RZ1B6ujXza0JCSkU
vq7cNvazFY1WsYujowV5HZ2ZFkOaAvR+cOwt/I9fMU5VI9xnoknvJsJfz8uh
7tr3YKriQ14fhw+WkNLOrhThlKshWyWfB1m9kk2Vu0TY5DA38pWVGOL10usd
X/JA7UqSrSF10fEze8E8wj+eHp7/5FETGp49L+1lkr666ejFSzwBChyibk9z
qsdE3QWMNLCguy5xsHm/EKUhRk81nOuRZJVqMcWchfNlHx8+IXz0cq39i79S
GHffba4SmZ+nFQzLYkZKsOWCtDadJoZS7ZJxHoU0LqZcXJ20SgJ5p4dhn2+J
QcWuftNJ+K3tc3t7CPcUyWxZpMuF01A6lRApxJmvDXPVSyj8HleU9+goE+ol
dtoHOnn45THMDtMl23e0vY/PMSbyNVZE+nbxkH70rpWqHulTbU35TfE0bDu0
mVJ+NG74Km7rmkthQ2yqWpQ0E6pTe77vTOSBw/PqCZIVQSZTp2HVCCZCcwa3
uSXxsM5qgq2CnAibU93GBtrRiApO+uG3nXihZ9FUW3cBzv/x2b6uXAyr4JcG
E/aIYGyZHuZvx4betsOpBwjX0H2Vfo3wja222sXr2TieGH3dcSnx7CfJFd2V
FIyGJ9MzpxAPnl85at/lLjTKauS73SRzcP2Lo13+QnjO0bo7L6YLYf6SHe2E
r2/5NE8nQAjZpUp3fhJvsLxjwIp9LkL8dP3+18TvA0ub18lodWCWdv8nOQnx
ouGw04/khdgy9JHzZlYHjrtXBZ8mfB21QP874ZPWiGHow8e35kR8+ihC+tjB
o3ERYswpbBwrUyCAWkN/RRHJTTuX2C5S7hMj5/aRrVZ5xJP8bu0pjqRQyJP7
HNIrhsupvOZT70T4rLigUnKfiWGRvOSK3FHMaS6uP/hbgr8h57yduW3Egx4M
vl/21exf9/n813GPf53v8a/rXP51f49/3df0X89z+ddzbKOk7xUNOdCozr+5
++A0CcrmpbDVjklQdPKqjybho3pLCgeIn+2/cnZZeTjJ8TrNCXsiKLAylsu1
q9Mw+qK/QpZJIyRo4hywyFzfcMG5o5tG2cvEaYzNEih5NoZo9ogxfsOZv64k
x8+9fvnz/C0SnDq3Xnr0azZK8pS2nnguwI9PydEHrMicCVoXa63SjpRbo1d7
3OagTCfwWVSrAE6RM92rlNuhGNPU53WLgxcpW7Z+bRHAfNwmwYsMCn5pzxWX
Eu/P59c/6CF5ft4u58hX3T0wN7pptNtIgO430Y8mkDnVN7FN4wjpC2WOnlE7
jQV431omk0n43k8DJuOP09A+7Pu110gCFS0Gy/iiBBUjxnyP3k/jxDl7xeJG
kqMHhpa3JBMviCnP2kO4rkjxuBnhg8cOWp0lPjjn9rrRKX5kXp2YuKFyNI39
Dct6FdrJvHkj1L2/m+TXmO2Dh96Kcb1Js4tBfMLg5zH+ceIv3G95UeEHKfAC
XGw+8ci8t7rQ/O0WhTHjXj0H8Ywj9ckn+0Q0boZ2uhp0/HcfJJ50UAcN+2q/
My3OEkhtZ1TsGxaD/SvVbYweBZW4h4/K7LjwVNGdP4vMOYm0Vls4eb8bds6p
tB8nwcRTtkKK+L7MMbmtp70k0C//bfHivgRTeEOvnmWLwRsx/2bBOxoOhmWX
r1hLUPDLcf6mNuLt+e5uSx+LsNJlwZ3U32x01Zwbae0hANucH3XVkULR7wth
K8m8D5ncYmy6uwcRoR9GFfTxkSDUv2BVJ8JutluEeywPMq0h7aL1IrzNPH3o
tbEYxrE301PmcRDmXHmr8KsAa0ef4hnvoZBx2i6GFUBBI+2l1ngVGoctdfo/
k+2pbnOh8AnJWb/NPn1hkzmp1MRfYriXwq/e9kkd+3qwyFjDg/udj7BSHlO7
QYQQ1c9uHomd8O2sGdewhYsaPTfnaOv//f6iky1+3vAlOTNm1eWzXCcadwty
XdbJEU+L+bXzZAKZ6+uaV5fNInN+XqimBp/GmuwflyYWURiZufquHPGOuIn1
8oX9NKi7sY9kSB0pyrDihbJieLsVGtwypRHkNrSBTfpfaPWjA88XC2FdZZN1
WouJsL5FfvKRYvwYUaI9w0eIa7NOHjj8mAlfp53Zlm0sPPTry0y+y8fJJYfL
zO+KoGR78tRbDxaMst/oCXfwUT+u9LFfGNlvvCfHR6k1QjnDzU4wuQd1+ZNs
bOcJoZ1zfdC2sQG/JbdyFwyzMNNi3or3+kL0mvBeZU4gnnM0/8fhS6RfnXUs
7bfkwSt5fsIB4iFfX5lmuzylcO2ubWZ7Og8ztsSyguIpODaKBiuPckGrjey5
faEOq5Qaba0JV70V9kOe8PJvhT13ztbBaeX9170pYiQXvrWZnk/y5/f54avN
JShc6GG6bJEAy4c6zzQbUXB1/DSppFSMzJfsVo/lAkxTPG583ZSCVUlh7oIy
MZpmnZNEEw9xOLk83ox4yDNF+khvEoUZwelePWtpdH5S5pZvIvk30sx8sbUA
l0OrlZYSvnJl9Gk9BzFYzSvF+yCAVEWcaeZdDrzbfT+0GQrR5RB0nBNH4fOm
yVWdxHf/dLvT1sTf9ecdFl9SEoJp+/Z9IeFn8tdcekdyzblgmaRlikJ8tXOJ
W27ZiJlPnqofWdKD/DE3yg5NJ/u7tJwv5VeHy1sCB39VM3FiZ57Hqxgh7FSy
39L76zChccaHg4SvH1E5i0e4kqBl80g/IS7Z2WeNJnWnefFbZqseyXXu104d
X8NDUPJ6K53ZIkT99LCkppO8nmFx4MNqHu7/qm08NlMEA+dLmi7TSN18Ptbp
+4gHj7WpJWrbye+7LQubu0oMy5WLC5y5DDC9junJnueBubd++sYhIWxLZaw6
ehh490J++s2zPDhnarqE/3d8Y4I3YxxZd6GrUzTjSc5QYfqe0fei0JTk/+ne
7DZ4HjXYr+rOgXlhkr3mUwHyrr+91DC9DfeskhnP3DjwCwzV3ZArQNCqxmWK
82gU5T+xmFhD5u/Xwvg7Eh5mdWnuCPcUI7fhXLs7XwCDi2pJH3cxgFTLBY6E
Xy59rvue+NxUy4aMxZ4M/Jg9buQw8bOb19YOjzpH/Nk2sOd1rQCnHrxTbrCg
EH5O1vTGdzEOq050eET6ne5KJc5GUk9dtlrGF2gx9pl0PDhUTnLvEXP1EW1C
zA58wlbXIa+zyH3EDEcaMw7eD/A3YKFka7ak04qPPm2jERf3kRw7y8lLaMxC
/MNw8902fNzIU103mnj8z4bMBdOWiJH36vjb9eHE3xum/HgxVYLPh/fLWpvR
2CadYc2ZS/bH0ZgDCg18CA8vpGaAeIH1oUMz5ovRukt1REAHH0Y1B1vujaSg
5rl86LEKG2fCv9Pr5N/B7OSMwxc2SSAp89jAXd6BYZWA6w+sNuJ9vaL+H8Lz
3830liJcdsneFzNNNoK/oaToWhxZp3OYbhHeNKQ294wpUaUQueTe1kXE70sT
9R43JQrxp8diyUc9FuQufF27ifDdttdztpJ5du+Rf4ymPgsLlw0rfc3twIGw
/s3P1Mm63qyo1kzqecPmQ2XXnjbBLtS9rYbTg2FGudomLsmNgf6JXk+aML/8
ysNX7B7o+R58l0G4jariwVVFxOudvJL2PBTj6Zst5RU3aVzu+lg+YEhyzfsx
696qSOCmLnZzPijBk6lTAnSXkrl8JmpHymgJQrlGb1WCJfiydmWS3B0apksj
M7+QHLM/OfJQ4EMKWUqd32+T/Jk0c9NwlyYN2RVDff4uIkSXbX27h3DeSNs4
JcKVzigErnEiffIcbu5GNxY9bK/0rOViiXCvdeIlITa9lRgk3G1ExcWdjXN3
9kB5ltbi66pCTOwZ/jHnXiP8Pz+RERF+QqU3ewvhdgHRYe33RaibcqKbeUOM
vWe4tyXXabRocj7VbO2AwYodieP+cuBygcU0GCtEsnifmaNTB2JGd6wx+83B
46lHfmmS10m6Otn+xCYaCfpytEOwGBky0bo1xA/UZ9eUHSkWQ67z7Nvz60R4
/0za+trfHhC18ZhHeJ1D0/ZNtiI8OmnkvH+4B1ujR87kk/y0v9LTY3UuWec+
h3KV04l/RBjPyBnkwnz2ly+6P4X49rNAukJOjOU/HpRfcxciSluvhN1DYcIS
Iysp4h1Vzzwjqlv5uDu9+nqsPIXbQ0z5sQ/E+HqzbMr3QBpbrj2Zv0QoRqTj
zfsja4WIqR6zPJL0x8rZD+SNPglxolmnoDqXhWcq+39vJf3bY+1X093VxKec
8u6cWE+846vq5e+FYphlxlo9qKBx/Uhc8mOSR/2Mc8YcXUjqdYGHQ52iBC6F
R9prAiS4zErp+Uvy8bPI/h3tKyRIzjKTvXhZgrV/PybulRLB+rarTpUZ+T8T
tyeM9CDr96P4xzkyD45tKzY6e5rUWfEB4/YdFKQyqJerGKQ/rW8yEZG8WnJb
fbvJXzEiDvf/PE9yrbPCFL8S0tf3qbIsU4ZFiOVlj0tNorF1r0aLcgSNt3lr
sj87U9AO2TqQTnynJDduQvF1krs6aJe6D2xojKpXuLGbg4KwSKPN44mvW917
7nmcAtff5ZbtUzYKal/5780WIFj78PraVRTO5pmMctopgqXZ6sJ4Mv+Zr6dH
xJP/421QV/nyjwgTl42fGl0tRtuCvy1BL2iEIXeiMfjIZRtO038iguvHj/az
SL2snfE7ZIwJqXPuEP878b5kWYt7CY/48JE/7bvahQXO+bkHhrfwsXmixgv+
IRH4ud/WG4xjQPr9mKdZY3mo2agi7f1cCN8wWcksW9KvZraVvXIUY0J2f0qm
jQDX/xadfLyRxiKX2bONA8R4HigztiSO9OnTiXUyCmQuBBuNbHOlcIdhov30
DRdaglOJr/eLMMvwoZZCuBhTt3zl7CH7rzDC6loE8bbCyZWvU1bQeM4Z61lB
vEUtUuFiN/EKHe0rm+SeU7i70rJ6RQYPmoY3s7qCKNjquGf28Tk4NrQwXm1t
LR4f1VCvJPxOxfQHiYRn3DQ592RNLUyvWs5hkr7iE/NsfTipp32Z8ZdMr0vg
u/3hVM9YEQwXLDr6JoZ4+9MFg/lkfzucV7h87wqpn+3MxaVXCA+4dncW4Rco
45oy4hXSf9PqZ5C5l3zc5ofpDQoJT09+ybCisfFrD+/LajG6St1vP5oqwI0V
YbmJhPvEfVgcS/j9J6H2MoSHqZREfdjQA9WemYtDOGReOJwO3kXWJ3UuKGVx
Hg+Px9g8ttslwsOSrpZAKzESjprKhrzg4brFDPeNniKk7PGJ6LAUIyX53Wy9
zCZEeq/zW8TqQXrEFu4RMg/7dkx+eMOpHq8Oj4ztBAujlxza+H6/EGsiP+Un
OtfDKya0f4s5Czuy06VSCR/RmjneUULB+lVC6EUXGh6xfyZajyQ51vvKu0e3
xTAXmu3aVkTD+P2sG3qrJUjVM5xw/o4YHZkbxrQSPivqte0RwjMHzv5xWMjF
ZLUC00mRJP/0SUI+F1O49HPbzs9hTFx6qnVU0kHyaYHWMn1d0p/6JKrnw5mI
GTW2WdjJw8aGioQPhFeNmN3Bi6exIDP97io/sr7GalSdmUchoCUz774UE3Hb
Z1mzr/NwTU5mibasCBV9Rkd2yTCx+evyrO5EHgx2PU18TXjQ6rYlp+xIX/q5
/FnOdtKnPAfC+9wFKCodWGlSLoZ/eU1Egy/ZzvUn9crWseE0Y+Tx7YSrn2r8
6rxHhA2+2h3q69lYrhO6LGSJEKn9dRM8Kyksrd1o0qxBwzNafjU7tgsqdxcp
uKZxoTptU2NwgBA/T7u33LraBdEouZwmwvUe+p58Q/jqh3+Xaljz8fFIxrzx
z0XwlNq1Mpis7xXtQdLnp3Vg9GBPiBLNwZzrDnMnyAsxQcUzxWpGBywWvdY8
R3hNlHS9O+Ffxln1bN7NR5UZ8/L6j2R+smUq10SIMa/oqTujQID6F/ZBy89Q
CNW36XDuE+PGHZeHs/IFKLYfGmsWReETZ8SR/553rl3jcN7uHcldhw++mvOA
CbvxBSOEI4/iX89d/ddxj3+d7/Gv61z+dX+Pf93X9F/Pc/nXc2ylH2XOLFou
wqRCv/ol7mIsKwh2WRNMY1z7Mfd8Mk9jLomK/KdLcCRk46qHxyS4sm2/chvp
YwMfxqj2TZNgWadpnBvhLbJZk6NPUOgzerraTZ3MgS/pxwsYNCzmhpw/xRDj
5imWLLOLxkX5e+9tN0vwboJBmweT5OJTXdk7umn08JKDEgiXd54Sp/eKjdkB
LTelnwtwd9veei0rCgs+qUjOj25H/e/266xbHFjt2Sa3olUAjQ7OK1WldowU
p9vw0jhQaV+dda9FAIH+hbhm4jXGm+23vyDezxnT/CORppH/sX1FV1cPTira
x/ENBdis6fa38pcIOmEedcmMHjTOGcfoIXKgaZy02WNIBC/Gp9plx0gOqhtt
fNBIAidNj4V0tARmhRMnpu6nsX1wealUkxgO4aUJESlCjFnzpSqMcP1t/UYn
Gsl8k155exHJq6ZFL+6+OkAhcaLqNbvRNO508UzetNGQ3J0/JmE3jTlt6ywN
34rxQLv/srGHELXcc8duJQmQoSz6/CeYwubIuNgInhhrtLWn1d2msND1z5bX
xDMUHugsNKVo9I440u/cLkb8I9j1k5xP+53/cslZgp3TpEThw2LIn+pWt9ej
4Jm6ST5gPRebbEZWWE4QY4cyY+7ffWS+P8+aKDdOAqt1hww/VdGwPL5PWtqb
+Df2fv17XwJtrSzHxsdibMc67op3NJbXxLRYWkvANh23blebGKtuGEw8+FiE
1+IZQ1Z/2OAqDqX6kP7hPftw9QRHCjYlCe9764lfXFtxZYpPD75L9RUYfuOj
Q2mUSUydCLd7qqaejOFhw9+muX7rRWh9uOJdkLEYemVXt7yey8GvX4cGV34V
wDhzxgral0Kyu+oi2QAKegm+/tfG0Li2N8P8FPncbq9eJaeRebP39dmp6WRO
blNc0XNpDwUVE+kXv/f2oFlrY6bvdz4CH5zR7aoX4c1Ot+y71zrx2qTH22UL
F2K2yj3z/4/jG5d3iPjWYgqLljfoeTnT0JunPOKanARaRUNx93MpUEY9OTsL
GOhY/UUnYWwInBofhJbnUXiTOW6x7TMGkqbOTYgQHoRGb06yziYKfj9yQl7+
FmN1XNevsC80Bj95v8m/Srx4uNC0fA+N8SNvR/VMoRDlGeIaNShGg/xY5qRZ
FOJ2v9hqrc9FytZV00ZIRPjlE+y18WEPGL9+Hjr4/DWM6e4ZH78Svw0+lCf3
pAfG376NfaT7BlKBI3dOJN4+U2lEMd+DcNV1g4+IVwf/qVrXub0RpY9OVZwz
64FS+BfJzSlCeClPZgdyxXgy8CJ6RLsIV+ty0ssOcpC6I3JoDl8EO/WTxy6e
ZOJ2g8fRFxPCcDowp8+CTeGIwopNzS08LHzIzzvKa0asjmTKGMJv7j7HEDXz
MCmzNqezpxmHL10Q/CZe+PCOfdLCL0y8c30jdXZ8OEZX7azdTHxUQyxZyV5A
41VIII8XRj7PtrLbZoSXpjPHRxEefanJ6+sREVYePrS0oVCERJ3k3bHZTDgW
unRHGh5FVsLk27NOiBFoVEjdcxJiWrlG9n/fH+xRntEgTziddqp7JeEj1pz1
cyFzN27E06t+YynMGxcq3WzGRvLoIB+rsFIU98/MPkzq/6Vf9vQSUv/pi3dt
H/OX5M7siSkmhOuP6nZpyxJh6qEpai+H2YidGfFSl6zTwz7hvwKIfxZOKD6r
PJKDHHr5o02MWsgMLf1kP4oJp+ZF50urhXi+3OtPdXct8n4zXFQIj1/8Rq2F
cCnFKTLxd0Rokxb+UNnKws9b0Z8vOd5B4X5qOON2N+K9rDdrU1wo2Pk4T74p
JPW2UPZYWjc4UxaLL4hInb8eX1GUKsTO2jDzGbUi9MU0ZmFmD0bJttqE+bxA
gyx/9+M5Xcg1fX2iNIILjscUnvUOIdQfFn67NrML9uWdb1JOcLHjVcTs625C
RP44vQ2kv6xaeURWuIKJ+Wv3ModcQjH7ppLywn18GBvUrFOoEEFSzlbgnSR9
rOnkJztvPg4r7k14+UEErXsHxtJkux+3uj75L1uEsmufRmZHMiE9aculTzph
sNEtlCp2FWOXZtUytzLSF7nrXwlGM5BwtTTtCOGf8p0sHT8KUNJ79s8yZQaC
blX4P95Awb9jSd/TKUz0sb8/dzh3GJyM6y2rfWiEGC/89bFEjN4xyvns3UKs
Hb2h24lwl/4hdeV3YlitWcdJ8CE5rCxlZ8k3EUzrIspkDzGxPFX58OtPR+D2
cgZXIUmMc8kVJhEvhfCY8iFbfJSFU5Xt6zUJb9SlnKsILzYdMH0ZzsKSL/Md
RpaLwOBWjK/7zcItjyuNGibP0ObutM/PthsDfR1dEfVcmOgcvhx0RYgeqQmx
6yy6cXWBweXwL1xYSyXm4zLx0n3KN1kREhx+EGVc39mOGQsq2686rIVKxhn+
//veeOGRQOsJTOi8+lim4X4YFreLr3Y4URiWv7Lu8n+8tLSQ53EYHWcC9ozW
oqD2Y/IaeRsmmCbsdc/SQ/HLJLbAQFEMU5/2355hfPwSDdZ0eLZh1L7AQDXC
U0a9V6s6wsd3zJl/xaMNP9cHRISrUih/673zuQkbd87i92vXUpRmXk9bNaYJ
lwul4nck9CBrXGvZt78CJMZ6zv2r2oTNMRFDL671oCXObvsZwmdvnD/74nkR
8rt0Y5IoJm6d9Hu66thpnBl4WSVu60Jrr73/72dcFPVWmOWHE19eevDCvZYu
NDzI2LCFcEGGnKYL4UevXO/wf0bWvVnOUsELsp4DuXa3vI9C0dU5b+GDFiyq
WnW+rY0NnT3cQdNEAS7+ig3777pwBrulN6OVcJcw+TTCF+rzOSLSh4uXaLev
cOMgRGqCy7Q1n1FxZUrx1w8NOJmzrOZBPwv0qrdmOkuFUByuTHIlfN34/i9u
hGt1q9aZE36mp3fyAuIXYdP6BzRae8Bm1LhLbS2G/nFjxy9HeHgpcF6XYi7C
nd3f6ur1xXivbVQ/fJgHywyvI3EQweyUT5Ah4WX5XP7XBgo5vnKGjtcYUJ94
4HiO/kEUpYqOzYQYXj8UxB89BTh9OGr0ZdUuzEi9vo1H8vxgcLS5aKcA392S
rdRHdYGLbS4aOymccgq081Zkwuz3EzmO2mHMjd59cIRMI7wS/zapqPVg1Y5f
Vyp1/rt+2WbTdbKuXTv4d+LIurY59mjDJ6dQhK2Y+juWz8atPdlVk6rIutOo
+a1M6uxC8P3Gvz0UfsyQanA7y8CADHMwvzYYxvYLdC+/oqDR1TRj0QIejp9x
Yhxe2QjlHSqjLEZQaPfy2Zu6m4mMn6xCke8RBGl+OXvqD/FGTorst2X/PY80
77L9Ti5E5Ro+3l0UGLKHSuiLDBQbF1n69QejRfLa6PYSMWLnxr8/v0gAC/PE
nK0LOjH04o0vReZ/YfUS/TskDzmtXdWV3XYIajr2bwbONEGyIH/4YG0PnNL/
/J0uFmBW8or7VWJSPw827aWPMnFU70xLZu8RpFFnLtWc5WPaTe8A41YRJrts
qI2KFkNJ6o5oeSiFA8d/Svb3kfdDF4vPnTiE7Sat3BMkF7U92DN3aZgYTeHJ
+o5kPnF0B759eCpCSOzG56xbLAQ4WWZIK2TCvnBD2nkpPgxYXk0lF8m8Wvhe
fsIOMRJLzxYdPkXhxPPFJ8z5DGh7pbyxNDuElTLjPl25R/I7Z//Arg8M6G1T
Ppy2IwQGjPUn79RUw6Kv5/qjzx3oXyCT/yJNBI8oh6Cx34mHNI9bsOcQA9an
3of17QqGt1bLwZEMEeaOjNEv292DYodGK9fHBbDLlHu7eAwFrxOf9mfrsyGj
73eOo1SK5CMq8yeN4OCZLtU/sYP4GGuTuH87BfPZPVMmc0mfiXCSa2fw8Gq7
loO0fAvujuxlPeBRkCuvoR7xeEh+Z2D/eWYLxq77o7mc5AWJZnPKERHxIr8/
Y/o2HcJs2b/UorwqlCumjd+hwgAr5/fK7dNF0C3f8f7pXRGOH1wqNbCDhUmh
g7054js44HTU1mKYwktjRbp8FR+FQ7IxppGtuJr14Jke4YmfRrH9CL98P+JA
+6lWLHeoPX7nsgh/pN6IWmRYkNLjFDkeuAzmyvYIb38aBw9lV0WSvMKal1/b
Rvr3E3vhDifCs6NdVC0JLzAduX8J4buV8jYnXhBB/+L/UXam0Vh9//unRCmU
VKYoFWkSRVK5okkqlSGKVMYUQipFEkqZEopkjEoSQoVKUYZknmf3hHtGUUrx
25//Wv+HPfg+fd3LWefs4Xpf13bO3pNu60aoOCktq8V4fwOpr84dMwjkQfim
g8+C02wsm9oQMpZNRa0O7fJRwrXmGa8/QvhnBdu2hBwq2sNarfYKcyFjUxEs
I85A7eyZAb2/S7Bn+omb6iRnPXHZ/tjWlYwfkxlek2EsDD1UfaJPuGCV17E0
wucsu1/xJJyFivmHjhQm8+D1K/x8eBPJe3IBy65X0LDqYVTKzIkGKCkIRefd
p+L3jQjx54/Ic9WMP7pJ+OIBM/0Rwm+f2uYYQ/g3A/WFzcSvhJqdt6PfpGGm
7oy1Aq1PoRSQpU6zHsBOMbmgF8lsPFm151dlAxcTtoXN0//jvza1qhGerbxp
jy/hlfWrRj/wOai/E5q5+inRPfOO246P3qPI+ECDkQwdc/PqP2+tYEJ6MrHT
pYCDQ9vVVNfK0rH5dItHEeHa938HFxAubmEerTjAQeL24xfuBFBxy1xmeYLS
FQTOq3ozM5CC8DGz1POHB6EguK1sXycbDKk3lqsCKNiS/+3b2KFB3P3uNV+Q
8GfjO8SFyPXijPfT697QcGizQ5xtxwucPJ3CUX7Cg9/1XabzmGxYLOxT7PpD
w0D8cTFtwls3tM41Jny8Ltg/gNRtt/eT/qbpHDhss3098pGK3MffDE9neuOx
mN0qlSQ+muLKz/2OJvk3xKdNN5SL1hdmIgsJ7xPTziok/PO0Fsf7ISQnTN1T
ViN+YN/LfNkDKVQ0f7EsOE29glir7a8Kc3kQfPhyf/QiDlZ9lJdw86IjSMWm
vYrw8Fu3xVsIl14RcE36MuETq7V/kfaJi7wwonqD+PxvqnftQt7C7cc0ieJN
fTBo18rRrh3AMo7vhFEoG25LXm8T1OpDXM2b8aKaAZxyvL5LiPB/rWP8a93j
X+97/Os7l3/t7/GvfU3/dZ7Lv86x3T/iUddCeAYFARsVGVAsG7k2k/D3J5eL
sCo4YOdYTjcm/Td3XYjAVo08+BkFaD8LbUer2sq/fTUMnLif8eRkPAvcwA1a
KmHtUHd99mxxLQPmFzlT+wm/9sPbtDeD6KR7xYrDvjQMb7HbYlT5BIqrQhzE
aO2Q37r/c+ZPBmyemghL3GFhp2OV8R1qO/aP/51zjvCXtQE5SoSv7ZwxR2MV
yX1zLh9Qek7uv7aCtqy2HIHc6a1XKN1w2nvrc+fyARz7y9ZPV2Gj0P/rnuLe
bow/nFQ8TvjnIvXY44TnGTUbpP3iYHxduV1NKx1KOSXptD0fYaejOmP4DB/z
ouNdn9cRHWo1Pi4SwsYPfd4KQZLzfa4FqHAJ9zO+9Dqb8LB74RaP9pF+0R/q
K1Cg4tP1jIxXDy9B9Vp7CSuM+OCM6QmXyfg4l6UYmyBOA8P4cXI74esrvGja
hHc1vtYZE6Nh7ydry+j5XHTSn1Q6HqHi2EhhEV/gMk5JmLzTWNeKoHILS8HH
dDyU9LEa/82C9Pdus21EH6QuKXldI3V29EafNIN/GQHLHVv7Oylwfv1zfZj/
IJSzJmIv/2Sjij0aP/syF9OYJo/iRyhgFlx4eOjKRazMWxddQ/zGzID7Lxpa
B1HwWeVTUF8b9KgyMxJILu183bdeIJwKF82MczH2V7DunOWFk8E8uC3qLJC/
xob+jfQ7XRwqPssVjUgmkHrxfd2ZxhoKdkhlBryOvoBDTktstq3k4flwwG+Z
aSzs+2Vq89irGzOV3ysdIr6k5siBzf0bqbD1KPo5quqF4qF4XqlaKxqaDuiV
kef9tklkpJA8b29xZ+4bMn5UXDdHRRZTITdrpoV6gjcYR2ZdPqk5iJUS8Qkc
GQ7Kll/Z1SrDw9PU/YrnV3Jxu2LJ2Uw9Ku59pIbzvUmeOrrWSvIG0dnkumdS
v7hg6/rcj9Hio7nqRZIjmY/p4nIBuv00nEwafuH55iXur1gXJ542gIIF49oV
FWxoNUcFzWD97+enKCyOfFg2m47ieh3x+x+YaFjxtplKfPbsrReyNFxpKN59
0C3QgYkHod77v/sSv7E+9A13nIKMxHmaN6NI3l9u9vG/c8kubr6kQ73Chffe
rqlfswfgE3hpc3tjPXS7ZJvfEj91k7rSYlsgG1drxWvVf1GROXRNseE8DyKq
czf1ED9qYz/+TkGc8GUDtRqjbaDNeKCpG8DA4jQvu5X5LOwpOtx5+VcbxCvX
3mm6wYBUsGiGWR7xKQV9cteUOBi02p8315iHBoMX+y6T+WD0V7poXIHUn7Lq
ZMlDPJSuv7PakMyfzscHXURNeSi45WNY9ZIFr4B5+2Kf92FB6ve7JZGDWLwo
fzLPiAPWSITDxs08KFMo0zYq8rEoWVTp6ksuvu2Rqnv8aBBX3JwOjCnwkVKv
sCYih4vTNuqe25IH0Rdv/vBocwOibhZ9+0Tq2tzqB5l56Wwwf6NG+XkNor8o
5RcH9OFDonD1hBbJjbmuv0szarBX7wr/eWAftt5giLUTrnxu38caejv0jVW3
3Rpn4NfZb4u+ED8g5vYme6EFA1Os8Zcu3iwov3xiErCMixCLEQM7MwbaZ3x3
H7zMgq9T8emHJAca0HtEX5nS4ctVlK1nMvHeciftVDUHyeErnwaTnKxQxeuO
OMhBlv4nw7miDMw0Crq4g/DQ0+87A0g7KJv2RpmKMHDTRXDfxGkmNovQTL8S
3Z0UMn6+iuR9zcplXO49PiyXRC+R9+BD27n9fSjRdwrH8Wol4QpS2y9EuvPx
S5j1RHk9F8oBQrNVlzdhOOJC34qVNGSlRf8w9mRjo9Xn/LBP9YjKC4zUmaTg
18jbPduJ38l1YA+++FwP8aMqTyoIH9iwwHQ+4XdtB8ROH+BBbm9NVAHJdc53
oratU+2DVVqqZAHx8d0rcvZu2EdHs6b6Ye+JN3jXcF2TS3jOJ629i/bT4bM0
f7/vrALE3yn3cNzXgknGuY9/NOlYYqynYKHAxpamyyeMr7Zi10bey3df6RC0
fyCQwmdBwFEiysinFXWWtje2Eb7894abXwhnU/tXcLfTkLZ+kMLdz8TRp0fb
3p/joNbCoNEtigdLr50Vh/L4yJ7jr+24bQjHD2R6Gt/nYWnqwqKRfD4kJ9UF
T+gOoVtyVFU9mI13jjmxvya4SLQpZh7U5iP+eb7m2BceLpyYc8qaXNfoQvn8
L1YM7N6gJkb6ELas+FfjhLevHPM7Zs3ASfrVcw+C+xA5yzoitX8Aex4qJGyO
Y8O1X33C5mA74sbenKFmk/rLW3Zg6PF/+zZE5jofakftq3Yf2xwGPEu3dZUR
Li2mLT9Ecu5AbIuSZzcdT75JyZp7foTv53tDS94PQfegyqiSQxdO1gld936k
A8lsV91IwsVOtbfq2Xch543pimMXdLDm5VZhSigdzOGeljszWYjtOSayvY+D
d63WRoNknNTfjfJw2jWE4GOuzzdHD0HeMUzywx0+ctT7rvD1htBTGKu2MnII
1hvnLSrfzwfd8r5uznEeDvdurQwj+Xh38mTQ8Z1cGEan/Yla3A9dw7Z+G+Mq
vGCMUsQJH1vzQGSrfD/WDO3UbdhThathl9d5lDaiTLew/dA4Ffz1t1MjAtiw
t95n9XusFirvFz22O07BuLte5jVh4tc+vXxW8b0WTOoEp9OKgsUix8KfEx46
enGOUG4LNCO5vptO0xHgv4VxRJwNxceyPbXNjch2ekU5IEjD6nlCnnl+bEzT
kRJWaWvEUar/s/Mkp0yvGG8zIzx2flDNYGYr3DIfJYvQ6aC+XjFd87/3tIPp
Ya+tGuFQnaoTWE4lehFQ7hpF7nPTZR35E41QrhpNzqmgwkS9W1yCcEr0A8nu
ux14f3yLQLRmPxbfnVF/4QELK+QlzFPHeFDyyDjayCZ1Rd76ha31EFblS7Vx
x3lgqh2YlsXlI1zw51HfE0NY/cVeaGdLJz63blg8EdEPydgc54o6FuqDvqwx
T+Yj9NcrzUsP+BAQtRxgx3DR11xys5dwHaFZzy8+5MNxszYWk7q75oj5e454
B2a4TbqnipH72Xz+vMQtcp3hQ7U9i5oR/7O02j2JhufexzgHjYgfSFZyNFzY
jJamK6aZiTTUzhBsCyf8iKV41SHjNsS/iedObWBAiW5scLqGhcaKi+7ynfXo
hO7xXbOoiFzVePdtHblOwN7Wtn1tsN99tLmZ5NzyL5cKz9SykJDdsskxrQYR
3vf0K6P6kPTLVPvuRg5sS9Y6HzxLRago22Bd8yD0C0MP/lEhPt4r5+BPMo6H
g9f5Ugr7kdu5U3UBkwXhR+5n61cQvWwq+jTtBAuabqv+JElyUaD94uJ6Um8s
Wt7e35rKwrSmo6G0E33Y6zVw3H5rJxIkV2aU2/fjoNMuF9nXLIxdNTpIN23A
UAhv4YldVHxf7at67x3xdYLOG4JfD8D6z8lPmxvZiLylP6ozRHRVQ6Q21pWL
z+b+ojta+5E/FclVmapDzp1dVZ9m8yHr8X3XrNNcDJbvPhpDH8BE1YmuCOIn
dj8VtR1xp0BarajeYM95iFgGq9xo4mGemOEtvygOsHTiRlkRA1afZwrN0uVC
JO/ssi1rqNB62nTsxLdLmFdGPWR3gI/UhLRlwid5eDh721jyaRbyu8r9r5Vz
sG5TqdiKn8Q//9YInd+Qi2WF90zfBNGQ/umo8IgnE/yZ4kU3gjh4dd/nr5UC
DT45MdPtNjNxbWgZf6kdB1+Z8+c0PuPhSd36OfwxNuQ0nzxmLaFDWjLNuPkG
F0cqRShsWT6erjwq0Uoj8z/y8ewxBeIXR5/aHpYeRJm70EvzApLfOZEPQ7f1
48R3l6Slf0ld2DzzfYwbF4+lKjdmebeinTYoNFRFx7Z7CbdpRLfFH7vs1yP9
cEjl3pm1gcR3lWe4KYzwcOlGhJ1KYQv4uhVTr87SsUbIrW+zGBsx7R+nzdhO
RfminuFXbwfhkK0V7E78XdyqnbPWnefDo7oltZ7Pg//PuOOi3WzcSbiq5X5t
AN9L3wxK5bGRtF6ro6Cbi4MZ4yYOwXyoFEyLCd/NJ/XUtWXHRw7xuRfEdxI+
MLFqodh/54Qoifz5VszBvKfxHydaGiA7dfFRRCAVa+YbenoQX6FhtLjIa3Ed
7O23aEo4UlC4+bX62ekcCBhPZPrJ1SEts7g1yoGCA7u/+0US/v2IhZb3i3Zo
h6l0DPcwEJwnsFI/hoVA1diZ10bo+DBJXeamx0KtkzJnjiAXjZ27t5cO0cEv
+FnouZ2F7BY1/0sCXFybKpy7cYwJVbXdQuKLuJj3PEFwVw4Z9x13oGjLw6o4
T/MKNgszx51uipyhQP/6Ij89wl8FXS4z4LCgUdC5zuIsBR9vfRHbEt+Pc/YB
Lk80SE53PdFuH8GFZ3bRIUllHk43h8T6XuBjo07B7AzpIVyPjH0wTLhvznzd
P4QPBc98M0p4iI3e21VZjahSOx5tyyfz+LXSiaKbbHzec+X11fJ6SN1gZ2dM
UdD3NfhPFZlPT14lZV2uqMcKNQsRZQEqDG6HZacSvpO24oHRER6S4noeHiti
QWagV25Fex9a1xzmhE2R3JG09VX6MB1XDGV79swvwcBav2I7wmUFeGmjpJ3q
z7Wc+yBWguky+e8257Rgi1jtCnNHOqpWHz2ZSOpCxJe+ukuR3RA1CvGoFSd1
uXnTWJgsG2c9Zc99u9eNkaShlVUSJNdvSwlZJsfGNy3Zc3XEl5xLUV9/tI2J
Hy52LAGSByK39ysYJnJx4nWZVfFKPjKnKV8X4/Dhu7TofFg8F+EeZtM/qfDh
Lvd7qRfRe4XJUzn9lYOQDCt1M3LhQLpGebvdPh7Y9rNF1At5eFEYaDJ9PQcR
2mrcv2/oMJRP22NC+JhsVUkg4T8S9twzKqRDvGalt+iRHoRkHouQ2k1yq99X
Kcct5Ln0/7oIDbSg5LeBaOZ1Ojp/hvvpCLMx/1etr8BgC3SCqlxU/Omk/wvU
5hPu8uFB4LR+DsR3LLob5UNHBE8x1lDoLVoVBMse/hnCQsXsR0LMTgiob3wk
nDD2z+9K/rXu8a/3Pf71ncu/9vf4176m/zrP5V/n2GLQummLSC0effeOGlOi
oMdASUmB6MaxorCRHTNqkbTrAa4Qfid00mUX4UMHJ18HzGtF/Kb6vh/36Uh2
lsh2n2IhvHo8g+nTDCPBSPpgPQ1lNgHHwnTZUI1SSDlDOPOsvHoG4d6bVk5P
IfzbJXu71poWWNRYj7ZcoCOTt+bv1Cw2qb8MracDjZhgpC4VFSX197YTk32V
6Ftd547UwUYcp+kF3CA8YO3a2E+EvzK0UZ47vQWfe1ysoyTp2N609GkyyW1K
+n9ivsW3Yfkv69O3SC5ZTXuw83MJCxL2+pFuCW2YfnTj/HLCry2yTcwh3KPn
tEmCTzsKk+YozShn4N2q2yepiSx0OG7w2Ha/H5N7xsJ2qLFBv708yyaci4Xu
00VO3OuH/gKRlrJ1bEQ37/+5iPDd3otvl4y241mf48NmgX6ED3drLA9l4YG1
ptHn4VYYCDunQYiBv0aqR5O6SR14fWjfx5FWiJvsmSwi/Mov+9lehGuGKzcv
TW2F/4M6mm4vHQJzg/TekvpOu1X28m1tA8JPH50vdJ2KTTbx36OeER/CvZg8
W7QNwpsOnE2ay4DkvNl/X7SzYFG6rngfswaKvdHStnIUuLD3VQfJcXBqHz+7
UpCCuRZ+jCaRQXzIshgJzmJj9rzXc/vi2rGSKf2xuZmBLSap21TjWHD6uNdE
ZzYVG5i+H3sTBpHkIV30SoSD3waNi301+Pi7zfXHyd9c2J0//WjbSSbC59lI
Ri9vh/P1NA43joGjweLx8ZksBNy9uSC6qRZeH3J3/DKlYF6t0Pl1szjQaRew
1BRkYX7oaY22xVwYbb148kA+Ge/vfgp+WkLy7bDfTOp1BgxXntiReLsMvvQj
zPwKHrbPdszqduDArjkkN303A73O0WpRwjxM+hUrzrCnwHN8nvOpUQ88NbDf
5x3HQ+b18a6fb4nfveO2TTmY+ILlrh9+bOLC0SZTbocGFQtaUs3mynghKWM8
XUCQj0pNewtrcNFr+yK57vIAQg7c8VD/ykGb/u9dL2bTUemkLyEjlf8/r28M
j8wqeRnNR40JQ+2CCx+7g/oFzq/g4thOC2tTFxoSmrPKhR2YSJd6l5juS+rv
5n4n8XEKqg1aQmdGDWLPAaf5uwQ50Oi+1Tp2hYu1Vp+XmM4hOjOx4rVOcz0a
gu7mZITwcLDoS/Qfkh/0a7KO3iZ5Qnuj/N8P53kQdBb2iifzZPn8XpOLYlR8
PC2bn/+9DWVq7VcEAhjgTyuV2JrPgtdk8IeJ8TZI2Z1rvneDAdulJmZOeSzc
j4h+kLyUA26sES/yMA+LIiTD1p3lg8mjb5JV4OCmb1dn9EEexBkTzlNOfFza
a3xHzpTo+qlFM2fnsvAnqGEBK7MP+65ZjyWR55H+ti1PneT9wivVstc28yAc
l9+rpMjHh7c7rLa+5KI028P0b8ogXvK3qjIU+OgQNXc4mMNF67WwX9FJgxAz
vn63rbkBXwtDHwoSH7JjpYhI8n8+xD/o3c+MGlgYPAhbF9iHefZ9I2wtMv7n
v2JFER7n871C7kYfBGjvNlQQvtHzZNZBejtahUpuGo4zsOFAR0l3OAv9emv0
tc3J+Pvw6ufQFRbsjwnFay/jQk3epeuGKQOzKvPeOF1mge+o8PKQEhfpuxIe
t5rQwbgdamfMZOKM8Nm1i6o5eCHUWPGwhId7+93uNZDnPRZJe1QgysDibLUY
05L/fMWWqM9GHAQIfuf8EWGgmHFvRP40E3dbJh8fqOCgeqPH7z4/HmjRa+dM
knzaduhtq5UHH2s8WiU0NbgYrnJP6CB8UbDj6iZ3Pl6UDI7XrudCLj1q+tPl
Tcif43nbdiUNr4wfHYIn8e9aCVmzP9cjLXr5Nq9JCnga91PWNLGx+GY5dXVZ
PXqbKg/NIP5k3zf+iyniQ26Eeq+9fIAHm8ItBr9iWSgujmv3XdWHMh+XjOoO
DvTUqeZh++iQ93BeLCRYgLSV+2oEOjkoj7U3d99P9DmiWlpEogAF8+Z6sgxb
sHWH6/wPxEfUHVMtO6vAhsyp/Tb1V1tR2Txy8vdXOubvFDsaRvzwkdS+e9U+
hHc4bPQm/Itmeu8rwh++/Ngitp0GirT+pnP7mXB1jlE9f4749juT3pGRPGhc
UpZtyuXjVXj2LfltQzhrba3geY+H13t/zPHM5+OEnPVhKd0hDESPNhnfJs9t
/47jPcHFxQ6hzTO0+fBq45sJV/FQZ8FelESuG8pJcnQ/zsAPmTNr1Qh/k3bV
ebMb0Z+vLc3TTpD+0jVRPRLaB1utLXpLBwawbvHqg4Gkzo7/FptFPdgOjdfL
FBVzGDi7sC+16zELAtvPfWQfaodN+k71FMIbu8bVcwn/nLb5ZudvDqzeXpWX
7aaDKZo/Eun+EcI5TzPY74YwTYJVFu7QBTeOtbBMgQ68lPx+Wb4fgo/Ew/QX
JBfWZ/Zm/AzWgd4XT8fiMDp0X6reFptF5rNlR1FwHwcd9w0+ld3nY6uioPrg
riG4OwfbB0YPoXzcNSghgg9tRYPNzvpD2Dgnl+UROYTncZrabfv5oJ5ljQ8f
5+H2DakVWrYsLH7WttRjJxeRC9vm8xf3w3l3daSKWRWslGuuLCN8v0Glwn35
fhivVOTcM6yCf2OA+mhJI47tjVozn+hRs85qwzSiTxqr9h/88aMWNw+HHnx0
nAKKr6qwszDRN+v8+E+jtUgfdLsvTXj/kB4zhvBPR0qn+ee2IECvTuXCaTrm
JKbq7iA+NrNYmrW/pRFUtU3RIYI0yFTO+prkx8aWcWnJx22NEGWKHH85jYZs
z7/r9An3d6+pcMpsxYEDGsNfaHTcLF7x3GCQhb+LGm5rWzXievS0kN3lVPwt
0HP1j2LDd8BOK9G6EerpxiMeFVQI+ce9ViL8opKDpGJEB/S/X9myUPO/c79V
JFc/YOHWzlHq51EeuMuXPjQlfndfmPp3aeshyBr+PCU+TvKYa+mO9Vw+WqO/
JG04MQT/nRTpoKZO7EraZ301oh93k/fl+tSxYCA+5/DpZD76v9VPvHnAR9SR
tlNRscRndwo9HyL8Yc8K9zcP+YhxKCwqS+BifeDWQieJDvT+TlxMFeuHQO5E
9UQQC48GomsspZvh2jHrSnYSDVtsrHZuNWKj8qyDQ+XCZuQklwiyE2mY833a
em/CZ1xSbWw83IYfkSP6pRsYEH66iu9dw8LWolU34zrrYRc+fUHALCqmpHwG
n9ax0Zbs1X50XxtuzKpUiVnPgOe0rSd9a1mIpIaoaKfVQH9CSE47ug9/T5hZ
+23k4FaMROlaZyroe2vGnjcPQn3/1qndK8k8O5RkkO/YhQFZ6nbron7gCrv/
v+/MtmzREvy2nAH/niOzb1iTOkJN22UmyYUvxTZe7xAP1X9Nba6msmD6qD9p
w6k+zL3HrE3X6YTPPYcZe+370T5xprTuFQuy1WfMT5k1QK3jVmX8LiqCGArX
r79jo2jZj97nrwZQ7bVv0bsGNqZvFts1zOeip2mhwwtXLrTvMGQSWvvx7v7M
dT8E6rGec57dPJuPdRVpf/aeJr8rZmaCMYBPF90jj/0i8+Iv46CKBwUn5e+U
PjI4D6v7c2d6NvHgrLCjGVEcaH0O3Ly4iNSPpdEG0CX5lc7VmbGGirgl3wNn
jFzCjc1j7hcO8DHjyZue3f+dK67senivEwuHck7KRZdzsKrWT/HaTxpupZlE
xLfmgrvDWbjjJg15GU3Hz3sysdHqx5wtQRzMNXXK9l1MQ9wyBcsBbSbS3szX
a7PlQCTyMufjMx7K3QdNXoyxkR4kZ6S3hA5Nxz9Pc29yoW+UEHpajo8fwZ3F
S+hED6ffy1mo8N85ZK15TYsGEbYhZmpOARsltId7s7aS9iXuN/UPCzv9n4kf
cCPjMExZa713K6YFDpu/rKJjwMJ//Q+i28Fta3/YkH54UuXzPjuAjOPUro9N
wzwoB96yelbQgmiqppHXWTpEllYHHRAjOdRX+5UyqPCWyDXQfjsI1hKzHmWS
RyTatjDlz/Nh3cBl3eHzULqtTdCmiw2Fa4vuH/QbAPOkTFxkHhvHglVDp/dw
4fJbQd0smI8H+ltaD+zmY6Z5tePDDxx8kYrnaBCufNPW7L/9MFZ52ocbFnMw
kFr+5nJrA3iPy/fV/ucrLt6ptSa+wl54XqWnQh1ibxgM7HekIBGBt82ncyA5
e6jIR76O5NGvQQ0OFCzZX9LuS7jfBlPlv5ntWBXxYlleD5kXjx82mMWwsObs
zpRkkttzbZVcvm1nYVdGnGapABlH8t/b6Xw63i3Wnv4TLMxbmFa9hnDKWots
s1Em5nfQDkUs5GKB6jyj39k8mEgtPLnelgfKhLvETA4LbwXUerLPUGD8LiHZ
mPB3rItXbxP+qiTphoAzBXViC/KtHvZDffxi8UoNNqlTjipyEVyELW/5YLac
B8eNYwcCPPm4fufEKynpIYzPzJu5cQUPO+dd/S5wgY9cSvbJE4Qfz1iUm57V
iP7ugG0pfCqmrbxQ+OQmaR/5sOIp4h+UTLYIuxD/sKfT9lEv8Q8iIbmvJ8rr
EfE3/TiT8KgYB7M3hJfo3Cg4cYSHdS/9Dj4sYkFD+3PuhY4+PEsO8n80xcE3
GdbHaSMkj0c5qc1ZWILilNdmlwk3uPIgx4i0X3Lh8tKAuSWIdN5Q8ja7BTtf
WV+RcaTj44wS4VxSFw4VKt7bGN2NvMuPlPdLDMBDU+1ZuywbVU7HNmbHdGN9
jXDPnrkD2J4UC1c5Np59+iA3spGOpMPvArtamegwDtd5XcIBu5356SzR11m8
qcztK/nIv/2hrpTo+qOi99LZD7nIfHbHZJcKH8WPotzWEu7qd/aISOUgqusi
Suqdid87KH1HZh8PaesuqOgX8pCcsHD2zvUcrH/WrfekgA79frHTdoQ3T1le
LiP8z9wx9o9COm7l6a2sMO+Bo1XitsjdA4i2zf/8cgsbO4VkL/oPtCDKj/GW
dZ0Ox0S1dmVhNuLecW76DrZgWMxB0d6fjl9rjwZNzWDjwozjfB6DA93erNub
fYg/vZOoVTpZhH+tY/xr3eNf73v86zuXf+3v8a99Tf91nsu/zrGlxElNJKk3
Iv/+9KfOL6m4ZTGkr0J819C+p583zaxFxPvAbRuWUWCQtcZHlOhGgVwrDcK1
eCf+iPVGiYJt32ZWqhPu5iKXLyjZipues0I3xtAhp+s403qKBZfTK/IZV5sh
f8tsh20DDc829oo66LJhpbYvw4Fwyre+iBWEG88KyLtMeND8QWuLmhaMusze
GXuBju43yx7PFyXtHzN9vepAI8w+P3KrnkXD/JcxEZNX2bji+WvrisFGdH7c
3rhHlAZ1M8vtbYQfqZSYFTmtBbXObo/MJOm4N7/eOJ/kNr0H0ld/PGyDte/Q
1BwLBraemRbDKWFB+K31Jc/4NmT2fM4wJLw46etwG+HK4o/0FH3aMSn8+mxF
GQO5jmdExxJZCNtRlOMX3Y8/Z1kqBuvYaA6+sqcmjAvjA8G7HkX1I3TzhGvV
WjbyWh5F+BPusCktEGPtWK/WuVtSsB+Ryz1D54aycCbd64D+SCsGonIPXxVi
4NSh1bkh3SxcFIw21P3Wij3UsOfjhL/47WhnRzh/7bcvSamteFp8PsSnlw6W
9PT4p6S++4UOlm+ua4BirOlXvetUFC7V3Ov3jI3iDaqpYbPaIK32p/jUXJJD
m4tSS9pZKKl4+3UPqwY3um59SZajIOPb0uWechzwJ78LPp1GgfgczTuHZw5i
m8m7pJYskncrdi45/rAdFKejFyRbSO7KlY1eEEfq0d38AUtRKsyqyoVPJQzi
SHHltLMiHJyfX7vjjgYfOx/P+ZTym4s0Ssu6gZNMtOiuk1m4vB2CTmZ62XEM
dITI6udksuD+t2JRRHMtFgjSR7TMKNCzePdVdhYHmc2qouYCLGwftr51dDHJ
+bu8cqfl8/BgJz22bQkXY2X9klv8ib+SSwixCS1DrMmWmeUVPDwTE7Rb7MhB
fors9MN7yO8O6kwrYR5cV86dvcWegj9FEqZvxzwgXFO3+kwcD3/bb6m8ecvG
xyrW0NXbNBRbeQmt1eaCHZ6tIaZBhQYtzuf1Ii/soz38Mk+Q5J8l9XOTwMVB
szvjl64M4Lidh+jurxyo5T0wFZlD9NZlNy1F5n9f34gQDU5JjiY5XbPce6ML
H3+7NPKrlnPhN2TR+caIh6KwsKZjiym492GPYMpKdzi6L0ozB9EJnw1jyWtI
fZrsCkkIdsfR75XIcOJBTVjrvd90Mu7HbFqOZFDwrfHnS4oQ0S+Z/nM5b5mQ
VLv+M+IlB6pnPLawSU55avm9Xtuahx11lkIjJKesD6VcWazJxd5jVCl6JwOP
RpOlK3ZVonHsubYdycfFH6PadMoZMIguuWiQWoGJXHu12o2tKD2YdGRbOh1G
h2i3h3+x0B3vo/J4fiuulRn3CcYSfcj//VCe6MNWs7ex1C4u8ngl4mvzB1Fp
lHhst3kbpmkajbgVcdGZnqbzJIdC/CJdJqLDE7PgtDCC1OVZdS5v3bks5FT4
x1m5UrCyrtxPiPDECa09NkQHffb5PBFwoqA4Q+BS3Q8OXo8/yjhLfNRcf/+I
X9UfELrpabOwbDPOtzT6+yXT4DDP/tmvA2xoBduE/CE+v3x0j+ok8fk2t+Zo
LCN+/vSfD/N7iW98VZ8SVzpOw/I/k0VX2bmY2nR+/JMhH6Ps6kAZUodDKyvu
1RsRf9b3eYPKPj5uFp2+GmH+337XzewkYxZMNHU52dkczHhg8sU2igaDr0mJ
Viee4anM1LVvcqR/I913WFQzkVzpWK/1uAuOs+uq8gnf+tLqtOFXJhZ608/N
S+mCLFMrb0iU5EQZp1nnlIgucVO3N8aV4o+u4QuFkHYwt83tUqhh4Htf5PrE
eBYuXY/8ujq8HXuZd7UTahm42TF+bDnh+hJ/XRcRP7AyQzX8EfFNM7vvj1hO
L4GEXuUs2b+NOON8Vl9kAQ3UComwM1fYmL1sz/d+wpc8i5p/lvAQ3fFiQ8Kf
ha4byVIlOU2gxzArqBfJPkeDXc84Qmt3VN3lcS7yL8Xs2qzOhHHa7vOyOzoQ
+O2zejPhv47UB33WYOJdfIDY2r0dWHDwjl3bX+LPzy39vYpFR7FOyvVj7R+h
IfUs5+m5JmS+Fbooe4CGzr3v/UL/ez93e14Qz6UJ82fyhPT30xD2nn+pgXDl
CY3PS5M5YO5PNDt+kIbhWYFp36al4O6TTtHtdOLT9NbLjdRycFaxfPkps364
SVfFsGg8rDW9fy6jhoNe7zUeEsb92PBl7Q6ZB0SHWgyXzK+nImLB0z2XxXyQ
lLHk3h8yP9PC//xa38XDZbPdNlPE3/6NWhuRTTjRxWGxTh7m3004IfqEDduU
+6UznbgodNxkGihIRe+DeUlHKRdRR6vzmJvw3zmJ6euLytjwyF2acCuVBoVP
JivWEG7SSO9QKif5Yjy1PTaNhtG+lvo0+hAkQ8w6E2S6kPyU8iLlvjLELetb
xVdwUXCA8jYjmgG7Xbfvn15cjvG9JUobCVdV0W49cI8Br8nK2LNK5YiP9koJ
vscB7V6ththSGk6Gnjh0JvU+3ATfq5pP5+Oqt/LQBgMunsgpbKqKGEDIDRcN
H8JtGrZSPhC+c4b+Jq3IAVyX9xdVOM6DYQFTQkyCgncuB2p7qt2gV6S+inqM
Cw0ZdalZfv1Q3BUXTLGoQe90XcsCwj8GWyUeudYP50t7iuxMajDJdrvnNsxB
y2vfxDtZdBicnYzKXFiM8yuCRJ7QmiAeNtVod4MGs519lPgjbGQP3/gWwGjC
qP6CMiOS2/Su0syMCb+UvY8bmMVBx5DzNoNwGsbpaU+eFKejn/Ztvxe9GZXH
hffKT6fja+ke5XBSt/0KRILnMZoRLCy+35HwK5vDcJHwF9BTC3/Lwbs7u5+0
vyA5vaQwja7uDUlXYxujA40w2pYS+KuYCrbA9x8t99iIfT2hJr+/EZTAohRb
wterbSyccZ+N4xEcU0YwF4q/LBlThwegFrN7pt5AA77N/u6qNa0NWZvMu77M
YWDNF70PAx3Ev6/I8ckWbEOc6oPqIMJ9hO9/nSB8OPVOg98OLkKjz1bWyvRj
965yy6KNVSQvaAVk29MwUXrwWf4pJoQnT+xZ5MPBqOnTDTF2NNyepbJpIeFK
sgoKhd7Ep2nOsl+ayEVWb3xJWTUFw3NuT/0OuwCT5PXGkkZ85OUMpsfY8FDg
UbL54DkWNjECqn6SHC1exDq9gfDkP9cuGbqy0HnZY+muKC7c3A89uNNGgfM+
l7H1TRcQuNpBZ7tiPbmPPeI1LyjYUKVTReGysalfKHGzDRevbs/l7plJxVJ9
d73i2ZewcjF1aKlaE2ra6zsD19IwZj6vI96DjZsH0raOKvHg//65ZrMBBdvr
HCZuwgPZIUapLkRPC8xm68cUs2AeMj1Njd+Hi4qmY3NYHCxwuDz7qR8VJ+6u
DhqTuALTidudXU08sHlXVlRGcxAw43emTDEDAkYBW8Z7udgiKDdgFUoB/2lJ
ePnweWR8fBOb+ZsO48SkLcm7WdAt275WSYgLPTnG6fO3eDD12mw3rbIPYWF2
Dc7u52CTuXZRPdGN0g2P5xkS3fDQCvoidbgffDPT8dZDfKyfJydJ39yLYxcF
xI9fsgcr3l/VQIeLF9UKR7xHGIgPovgH/KzExfBeS0Y4HwOF6dVxxT3Y+svU
8/JJG/gOnFGYn8LFgFr4sGDeAJYEWV6ttm3C1R1hzo+DeHjdsvjRwy992O2b
qZXlfQ6GxakuU6fJvE1+nV/+vh8dlsfiQ3TrEOw7nrjKhYe8Jx2nN032oTKD
XXPfwQ1Ks/RedpnxMPxMRGbHQuL7sm4lLplwg0/tX1XJWXU4Yh30fvXObryf
XH5tdz4HnCN6t7vJdZIN24Za/vTBJ8ZwcqWNGzZRQw7yyO/3Y4v3uOZTIaWb
dGaplTfST9IfHjzHhexjzyUGExTsO+YRfrTgIt7Uf7jWH9KIV7Jek/E9VLz8
uaVMkuSg4LSeed7BPOyn3t1z/RobFxuyFahcKvia72pjTPnwmb9Pe6s3yeva
0Wans1nwrj2b99GE+Dd+UuAxaQp8H/R7h8x0h+TTvtHtag1ICJr9+xvxb/If
HvedL2VD1iBGx/wql+T37gMWPAoOBkULjVhfhD5rxaULsUSHzcoXm+SzMRaq
fW/nRRp8dhQcsiPcIffyQUnCM2Y7C8VfoIFldH1BnzgX/gbj59M2MBC98dGJ
9Uqf8Eo/5yhFtxn2FaaHgnNpuPL29G4dAzb2PvW1tEYzBsU6JysIT103I0mZ
cIHvho/Uezjod9A7b3+MjlD+D+MwdgEu33mc/8nlv/03M8WOkTrCEsk7Wk/q
yIdBgfZmwuOnWdfHEe4mfbDa6ymZX7lDXntHOIh/Yern5UXFoP4uL6+uywie
1p8Zx+AiV2l3jHHnINK5KucO8tqwcMeJHdmEl91/m5RJONc/I+Qlvw0B5QkH
mHO5eLP3UF3IVgYyuvRP6Jz+hPWLWroeWHQg5KvpJvsV/RgL2dLWdofMD1lR
k54jHRivMYkeXN4Poadn14b99159SvCukgVcnNZyLig+zIDolYdNE+KfUTBl
8XuotAnv85pGe0k7rjv0a8EdSzYiJCe/uROeKRGzI4VwWVed4keEX+jZUSgx
i4/EaIG5vpW9+ChwVn2TqBPczbMWTnZy4Rk0rmSYM4j8HZIb/+5pw+MtZtdY
hCtey184nD2ID7fuz3y4uw0ipZsPSEsQP3l7b2biRgaUs3oyKKqfkDkn2P74
tkZcTHVuWf2GCnXeGV/jWDaMQ6xdugiv+8K46US4QsfCVl3CLV5LFAaQdh6V
MmzVzyP5dLW/VuLJYvhlfFp6hfgfS7X8rIPtXMwu2dCSLMKE2OPZO0IIX/Ay
zCmC8BI5pw17ZzIRpS5jfTCKg9WrtSYNF9Hg1pWzxmhbNCyeiFVrLObjhfSy
ZtYzLiIVe/1HwgfRaPX76VLCPZKKxJ8RfktBY9ZewoWHSnW+B3IR0sjQ/NJP
gVBvUp/Huos4dXdE1jSbhy/5x/cVi3Lgt8iEMsecDo9nnrr2hIcffCw+Jfrf
/48vmL4i/F/nlfxr3eNf73v86zuXf+3v8a99Tf91nsu/zrFteU13MCF81ROF
8f08BjRe7Xmb1FqJ/Py3MlwpLl4Pz70ma8TAkRU73xz59gmlhx9/9sptROOB
pFnXhqn4UOjhLX6TDVfzxorfLxvhaBl8XI9wAQsJJSXCw00/SV2gcnC6Xs9H
1IWOk69XKFEliqAls075iHIz8Ulj8kFPaHgsLblMfD8b8Q+ur2omPGv16+rP
hE9y93r/3sdGdd2TG913SN6y+a6hNZP0e2bbft1bEaCOZ4/v2N2IJB9x7aC3
VHgd1ZUeIv7hlsP+v2W7GhFu+yJ0L+Gnn6UUT4thY3DdUHLH/1t3HNwo7jyA
knvPN78j/mNIq3KLzuNWvO5Qvrirjw7DaPUYRyap108G8S6tFa53b1WJEC5m
m77Nm/AYmSx1XeIr5HeznZ9L9yOjNPRS+eoqfG3itdlvHMCYyt/0Z7fYSLy5
xDngE/HxnuO2QRsGsOm9DGc14TNDj+RqE57j6XFGnfg6t9eD1/TnUvHea+Ew
T/cS5HNMDh87yoechkC6dhgPxV8/967vZSFEJd7rLOG9L4MuXyb8zKzxSx2E
x+Xv/Jh7hov+w7KqPVMUPAkeoha3XCR++NyNnBn1eK9xrn1vCgWCLs/ceobZ
GBVq9KIf4cJkdlpr8HwyfyM+Df0xuYTO0O3uz/80IIu3KsYvhor6mMy3To+I
3tIcwjWX8+BN4Qvd20OB5S8Dw6BNHrh4qnKVG/GxFu4NP/a3sFAz5FKmqkHB
hJnT911FHCw0t36lkE3FBgdVBwkdb3BgZ8qoI3mTJlpcdYMD6TflevIxDKjf
MDhyK4+LOqWSxQFvKPAYrhOImXEBFjqv81bs6sAxlbO5/Yr9cFgWcioqlAWG
ZO0OZgEPc+6lz33v2IfZkrvdG0VcwO3wjUq+QHKftqZP/no2pASMR1iKVDhq
+UpFx/Ih/TVpk9XzHii7jsoJ9Z9CZKwKZViGi5EHkb/n2DGwfG2I4kTiZ9jp
2Tt+T+EjNs7w+Pv/9geNtfO643IKJs8SfRqvc3HB1nzNkVUDuKa/b7WeYQPe
De/d+kKIj+L+Gas2NvRirkA0Q0bfCftHVe9uN+LCd8e8m/UG/dgUH1Dv++Tr
/7y+cSZa+l3hy37QltU2Vuuy0WK/yDAxhotLlGNnZi3hQfmnSbhOLxO0M6kN
YZwupNsHvUoX52HpT53aLZFM+B+qbXj6sRMHP3SIeQw2YGGQM0M+jIr94kUb
Ch+TOvu+tW3hFi42zt2V/nyYh3nG1tVFX/ho2hlua3OsBRoFpyYPbyM6xtn3
U1CejfLjNP1uPzrCKmh6ZYIs+El2NGl1cfCiZteEsCEdawMGnpfTmGCctLz0
tZLkgVdCeW4h9fgj9bWklEaBeZRyp0A3Gzr94sb3XetxTos6J7WZgtS8iSE/
ChunUpwRTvrRvH++zjnSj86qhV81ST9OO6btRT1L+iujZrtNVT+amZ8OFaTU
IZBy73hZGakfqu4rfUwGIZLVJvG7swUjX2b4aZUTH7qqjnnGbBDt5bYTUbQW
iK/OqHQgPvZcdlOwxodBDOQcjU/yb4Plsbd/Y2bwYRscmPjmEBfNhlGfhp4M
oFrDUdST8HLn62VqhCfev+sU/ngA75/aa9ku7sdgztqc72wWFHXUBarsuUib
TPnjalaHoWX1KSWeFNRens8Xm2Ljp0D4RgGTOhyOmbZRlfDVjUXXdAnPlh+/
cvssH5SgqMNDDTy8uCaVx4lgQ/DQ497iOy3Ymls05EbqDXWbhkH2fDa6Cy69
qI9oQax/x88fhIfd2hgVSLj4hw3OfsSXB0ScGdp6ZBCtW32Gl/WwkZU1muVX
3oAnZqqZf3yoaPIxj+nOYGPJ0uXwL2uA/Ombin6EWw527hZ6zkZCQkPR7Eou
dEo6mK7HB+HxYWup7LRW/Ck994BlykO8jHTcglcsYGGy+dt3fTC9a5r7nnA1
Icf8c/ksdHj+PGRV2Ed8eOOo2gMuFn9IoAeQPKwvubBSqbsRHt58Vq4vD3ZF
lwT+GLPBLLRrmH+ZCo/vzz1PEv76r8CZz4fZSGsbOcq6QMWFewK0xFoe7n61
+/HHj4O350x8E4IZeGX8JJefMwDnZVPm4nVs2My+WWzB42J596zvS0i/ZTp6
CHyvZMNU7knWGxYXrWrXDyVW8aBU3Xaqx50Do1je2j22DJTz590eYHJRRWXQ
2cZ8FG17k75YaAj7Nzpk/CF+r1xG6l4+ySWfX6ourpk2BEZ7ziOnUB76fEoW
15I6R5eetaR3ioovmZtXrvxvf55yjY+UG3ysHhbv/mnHxbCKE6crjg/BOWuf
fwzkQ8Hc95YoyXXbeth8SZKvPrgPb34kS0P9Mo5IsMQ9mC1wKBT3H0Ljo/4J
364uHGoxqayT2ouvajL8h9eHEEmZJ2bb3QWLyYs6mav3IuLJnOWWqTycXCR8
z4/090x5xfYTVBqWdDqNdxQ14+b9lxo6QyTX9sXMYGxkQ1J1k61ZQTN8GySf
T/Jo8PJ0umOgSXz6hhbN/G08XDdiJtocZ+HRrsRL10d7oHLEcYf4JT5OB488
+rVhCLkqSpzu20P4c1PEierJx7tt3/qKNYYwJfGyeynh1SoTC8fW8bHQ4bzM
DNIfbmV+u323MZGw+f0HpnwDOsKqlMZVSb7gXbM6VMaGxu8dV7mLG+AWKmpw
aRUV5T2bOlQIv3o10tUyjUvqxve3ViUD6D0pz9WLJzkuV+N+ji4Pf+wP7JU/
xcIaubQHNJFeGD8Mnwwg/OpEUOX5kyxIWhUIXRTqxdPIgDWaRCeV6GXsX0Qn
zwo6XvLld+HvZpOROd0DOGnRX+AyyIZ+a9GL5gkuCjaeXGbdMQDd59bXWf1s
HE5dPs77zYVo4C/btr08SC2Q6EIIC+KHj9rL0Htx5ZLfbX1NLgxF9Zae5PFQ
fqnvelkFySHPK1Nj1LkQiG08c4DDw41TSYuDy/m4HpK6sDidjd6yrFO6Yjzs
9N+5KEqfD0NDC3u+QjOMzrsrDj6iQeGPQ5PmAeIjHH9dLV3cjFH/JYdNCVdZ
bhtnR3jIp9TOPUVdeLggqyW/oR/rzs3x0v3BQkQO42jf/RpEminPGc4jOffT
9e8FasR/l9qJWhA+KDz1UP1VH86dveF3i3B+xOLtZ/hcLEuaLqwzg4nV/nkZ
4vfbsfehdfsX4istlhZYU4+RdrixJDKB1A3JqnraFcJf1/cLvDnKxtNcZ997
wVS0/t63NEyJh4d3Pz/YzGJCbULmQ83CbizhLPnEJ/1tuGpR32aSL9DvtU5Y
koOSV9crllnzsLl2Reb3NhYkRp2UJTZTcP3NnPDFdq0obCn7Zf+Bjt2ljMt3
vrGQDJpGlA6pp7sUvD99Y2DOgE9FrOAX/PDMurNyJQ+91268Tt9BAdXA3t5K
wQPLEjRelBK/ofLfG4wtpN3PKjpmHB7CyOEktlNDDb44/emrX9mHs2mFwtk7
OVCecSjwQBfpL9urPo9fkjpi/eKEyYE2rBCpQt1+4vee7Tt/Xb8fz9wmt/Z6
fsU+WaOo/Qd5cGVsv9CXRO7Pa0W1jVEfjH/47Zp3ux4L+7aeeUCloHuZXeyJ
/+odg/Zqjj7x7rISl2tdWDjQczOFv7cXxQLr3rsP9CDg2ffzDNcB7JcRmpNu
Qvzw6omxIDIfjaN7nd5asaCj4ZosN9KD3aPyQ4aXWxHUFfv10xc61NssqXpD
LNQ9P+KpacaD7pGl2za+ZiH704wr4aV90Pq19EevDg83Wz0st1/nQ17jVPYT
xSFYCGZNtknzUDH1u6qsmAldLe6elnNdyA0LXPREguibkin1zn0m2IoXhbIa
OvFsZuJY4Mlm3L9esWvaJxoeODN5v/XZMG8p0faW4aGl5W3cnRImpjXWVFVf
6cLwDN3ZP57w4NvTPanIIePdSZdZK0TH1JLBAPcJHt6cz3hstYqLxplOZat3
DOCGuvIqRLdi1pK5QWOtdKwbWZYkxmFByryDKtLKQu0Cm2vL7nMxemjLnyry
90N2N5t43nQ0G6/LmJhkgjMgVhLewUFViGFxgjwPQm3VS3fVMZH7/bZmQU4X
Bl80eSd5N2H00nTtH8Y0pJptSclyYGNDntStEH9SH46/sL+2dgCXvRZ+zz7S
gK+mCoVes3i4EqBvGerNhHhFi42rYycurpdiphB+/dQ3z+0+TDhkWBRrnOnE
8+dTJ0f/cPH5yB3Lup1MbLmi77MsogPh25hr5hPdfxAZrJNOdNFyH81Dxp+D
8FPFrOEAPloEIkuVCY9jhudUkvpW49IRsGlXH1JOvooRaRxA+h+po5HhJF9X
WrVEZ9XglnxLt74YBe2xi8RmLuHgtc5UV+yLGjyjNayfQXjc3aw8OcLbrxw+
vWMbH78fnhCXWkbmR4dBrGwVE/pyG15lU1rgF/dhUuIaHRmF8sclRIivY06l
Pae2YKn1IuMQwo8UOs9jCrOhEKY33pE+AC8/vcn/zjnXfv6hMYVN+qGk9VOJ
WTNMlpRGvX9Pw89HOs/Td7Lx49Sq9zjSjD9fluhOEP7oueqMe4Qv4wbRv5E8
b29soHDs6SBWzVNd1rq8DYJWZ2um3EguoD4P2qRI8omU8NR/+81YZC1/wSf8
yuPE+h8KbBTmvMz4PELB0ELR3IE4LroXUkKnxQ5Abbm/QsKvRpJHRnPf7uPh
7KxOvn0kCxe7Z5fvndmHrTs8xnoIt/1gYDdIeMPo1W0c0T5Iu658fHDyv3Mt
N73TIPo9I7rJyfLEAKqkFpZEzumDQADFaEbpACxvH28Uv8GGKmv2UAv5u8ix
1TFBpB691t4u/zmQDfu9t264fuPBanO4/MGZRCfEn7yKZfeDa11s+vMBH86S
aoyTZN5doyqW7zjKRVL0VqkWwucf3H7xv/OKnCqZi7+bc3E8R+ZUigThJvIv
0i4S//Unr+verEGcT+pjTD/NwC+bLeaugSzcnLec372Si8PKtzbTCJe87TKd
S/gl+zMJKqpcnD6VbscM4UAp60fi2h4qFMscd9w+5QPdh+ocxYkhSH3JPfCT
3QkBvvrtwnlTupPzDr37MjUEoRXWV/Oo/38d45Xuv9Y9/vW+x7++c/nX/h7/
2tf0X+e5/Osc22kdH4//fNAAOZeReDVHKviGFoO1L9nY7XDu1Pe4BlzOFPqd
QXjv2fDYp4T/lZ5uFZ7AhX+kcW1i6gCC3ySe3KPShLRdR55yZvPwSy5GQP8m
E1UBZ5LD7nbCpP5hk9QcHkRpgeI/CH9vnFVzOLoTuQeXpCjt5MFzee/0nAss
qF76tIXv0Ys51z9Y3aQxwNxwVzDrCwuhB+YoCBlzEVJ5cEE6lYGUw+1W6wlf
/1frfOFhLjQ3KhwbDeBhvEh+XjvRo/kSVcy3mVSE9dTVL9EYAM+3esupIDaa
/lTofizlwmdHhrTd+gEs1BDusif+86Xg9q5VhFv+/XSz1ouP5IA66nySR69q
LHtlMZ8DgYVZX/rvU5Fh9uFOA3cQV228Y5O1OEgWmn5NhPB3VRosE8LjlSO4
ZoR3mA7tyAvpwqkc67Tgz/1QOTqRcpbPwuvC/JNm5vX4lWojrPeF6E9PiPtS
Bmln9SSbtiP1yK3OPjqd8OCvx6Q1CQ9I+S2kLED8wItIgQpjJvKs6d8kKzrg
tKnq+mNSFw4tr88YYrFx5W2O8RtBOjprD52MJty8c8tQFuH3gu99Eyf8/ah5
aIoaD4oblj51VmJh70HpovKf3Qhuy9MYfUxFzLfdu0zHyP3LRVhmb+Hgpv6A
2wkXHtacenk1YB7xtWk1BpW1FJQP1i0S0WjBSz3XgghVOlxDfp46oMSG4Vq3
P/N2/7ffVGL6zBX9+LH14uTMsCrc731KWUF80U/v6imDqxScLP0/zs47nsr/
//9ll02KJi2StKQSPWwlsyEZkYRkJbNJQ0KyWpJIiabKqpBUEiWbso7jOPs6
hBaV3+v9+78/Pt+/ut3uOee4ruv1fD7vj8t1rsvKVCrpEHL6Z/09uofU9dbs
FzXqgzjsUKuXSXzdoHt1kXd5A5xWXVZaN06D/JHUmjUtXCTZXXugQCMe+2vG
u+hqFlR7i3zdbrRjWajixtrNfDA/v/trtYZ8bmJG6V+pOhgrSo3VulK4ZGc4
+xaZe78sfm3NXUNDlh/vTEp4A8IG34tO+UzDItf1mjN7uWibNmfbUjLfd8ce
sBS340D1YvcZ0UfduKtnEDv0uB+Lsw3Wn5rDwaZBqz1PeTzs+f7hfv1WClla
6xapPeDgrZ+q467UXtS3n284EdaOkL1PTYvNGChPUDz2+h0HcbipskiHAmdO
oZimLnn/O9xNvmbd6C954/NmowANk37Qqoh/NWx7XUzvYP/P5zeKXX9O6X7C
hZvnet53BQojjIDAX2YkbynkfBidR2H6Ux0vWjcbp25dXreU2wnvRlnlNBkK
qRd07vQls/FttaKB2csvqJp2QmuI1YinzbLZTsRTmaNtZ2/f5sJmRcS2dcQb
x/kz+5YNEX9XlpcOei/APOloM8auVnzvkzCeZtCPPVtm5CjN5kJtDCPPo/vh
6cZTMxEiXldJZUd38hD4Lvv+gGU/CujHE0z72ZCLfms2/T0Pdq99PwniG3Cu
evuxSf00JOtc16Y6udi8Zsh/WmADCqglNbQWGmZPOWvqT+NC9tBplWOhFPiX
X/prr+Bi/2Epw/NzSf4tt/vy4QCfeEf3DInaAdS9gvJI5idUFcq9LXjLB50r
NWP+NhbWda1quPy5FSuqT7DUqvk4vcG7XW4HC7SDBS9Wkvk9+UWx5tYekmOy
H+3pqGDhuI7VhH50O076zuiMERXg0IrYnjA7PoY5kx0tSE7uKX7N8iC8ryZG
dNCWD9V8kb8Dt5iIvebZaDR3APp/1E4fJB5muU753TQvPhgvhGYccPgEnTbW
jokQGpIOcEzH/nIh2c6x+b3tE9ynq7C9CG9YlNymOcHFFvOZDhEHBBC6v+zc
w0YKTvnZK02SuJhferxVP6kVM1n0Kw/JXDm96vTNa4pcMh+23rJJbkWNrlC2
jmM/MrfHUEGEz3Z7IuV2nobp5w9XP3dg4cQM/WcBJO/+Lrh4W6i6EUsVh35V
HO0DS5mDobtcLA99vUbkbSNEt1n5GxMeX+03OOMeyb9OyXN/vOPD/e3Cd9Nc
Wagx9zMundSGuuFt4R3biQ+ozu1qKSTbq/M1zvdFL9YsXp90n/AzsQHftQmv
22F3WrK0F+pDd3fMukr2Y6RO0ZIkJoSHradXfmmC0tjxd9nHKVyOMjJ6sZWL
8II27wMRfajp0t9qS/i0nR/unrLnop/pPWQY2gcrMauX5+vJesheoltG/G/R
w7kK384xUCbZKyNXQPr/T8UTSfVcyHy8NypN8vSsR+tsjW8z8eFWtHpoDZmL
52oYfhw+IlQCl52vpWCydkNWxkEeviSpVWR6MFCt6akrweZjhXbjOv+tAlxe
OGusSXgQntzinXP/O79xboKjayfAHaXzASeF/nvOhsZJxwQK4knP950n88XT
YOn7NRN9YHOGrNdfE2D1gvp4tRgBilK/7MvaR9bZvHnyVLoAPtdeh00+I8Dg
UQOFpx58BH4T3v43lYfjr9TmbppJR1DM4uN7f6Whffr8v6akX852O6up2NmJ
hrwbspOnboZRU9OqpuhBsLeWbvhBuGHxhpPdqptREPhjYnMOBfqOS59Ajjdj
ifvuEhodtJTbXc7PW1CkFB7+W0BHmZDE4x86XGguDrRoL2lBz9G2wUqKjuda
X/Rc1nARK0hXyCF56hL9aZeaKwef7YbSVox042dBHXd5mADanadGj6weRI9W
rF7KuUG4zPWXEw4RIMjozEqjVYOIPjFDqz12EPLao4P9xNcz3Po3veHzMW9D
46NWfeIFozdaveY0IkdxYecazT4kXB97rP+Wi2mr1VJ95zaC6bZnUhHhWr5P
tacR7lh3ptH8Fh82xpWXhIhPat69sLs3vRn+Ph9Cb2ykUFlck9zpzsFv/nlB
slgPfoZq9AQT/r1NWH414RETt3YtEu757zqSNFVV4s+OHt03eth4GR5lMZvq
xE3hT+HanUycvtv9Y5D53323FYbPjfPhmdiTf6KDCZ0gx8oDA1xsTDqmnzPG
R9lOXVRvprB2XFpxIo4Ds48nPGv6euDAHTD21OEjJnfSMTqf5Igq+/bD7wSw
klji+mwFH2u3X6j+xCW59ofsIVQLoKLn8jYjn3hf4HvDMmkKz2rrGN3GAky6
EHDOb14LqPSKnoU5dNy+cXfxfGsu9tyRuWk4twVtmv5yKTfp2DOUS9kRXvh+
/jeRsk6MC3dnr2oaALV8h9657xw477xqXXDpIxb+ndHpVtgLbZOhmXnLeTDe
pfxXg3CJtSO+2UW9eHtu5E444Zc1Odk7yByXO/K6s1eEjep7m6bcT+tAsajr
09IoCsdW1l3McuIiYoeN7LeEPrTc/VS+n3DhrLG1Ybu4GJC+Mc4/1wfe+YHT
EfMpSD31Ce9ls1Gk+kz/gFIXPsUFa8st6YNHTqFM2UMW6QsF+1/Ik3lBeWYr
7KZgWDa190k76UlGpVe81tGg1nEr+cbeNmjYD1hrvOwH7V6Qas4wBy4mIZeO
kzkVtDPbcf8wA9PVSl41/63BVquojt1kvs4Oe/c+2IQGA5ZZiNCcYOh177PO
bqBwN0trIatVgK2jb5d/sx9ElJ95q17jR8TkH3xjuKQXD7dyNTNNeWiaT2eu
6+RDd0/2ji2PWSgRulo3tKUdcbWBd59bkf1T9ipQ3XgAeuIPNGcG16G2Qtl/
gy2Fx99q7mTe4MD1b89DeeteTFP5aZ0a24CO6opK5z4aFpxftvFQF+nnc3Qv
jBtRsOE055/35+BD17Qj1zf1kPqerFXE6AbPIa3eK4CJJ7117q7buMjpNm8I
I/U4aG2TediFrPMrcudrB7shv2RG74eINkyVnTs95n0/dCR/xO0Y5MDxzWrr
hTsoVFWr+40UccC9F21p8KoXC9dWuZVvoFA744RiBclZB7Kf7Ps6bxDFToZ7
XitTkBZWvXWggo3i7s6nwQGdyB+UOpwsSyE+yfr5mktszHN+Hril4QuWL/1S
LebeghA9w+g3VXQIadhmyJhwkTDpZYaXCgWxaMXDa16xse3vHFvfyE5M7tjN
YhBfXbBlvV4vl4tDySlBi0X6ceTJdDf3cbJ+DMO7Z2ny0fAt0vSUMRMKZ7MX
vUptw+QJ3faStn4MvRsxVyNzlZH88eiSVg40U/jvb1/kQ7bskEUUeb1Ousue
D//9nTjwSVjkBBtl5udOff7Mg/fgNLVzsyms4zPHufVseJ0wuL3jUSeE28as
1I40Y5h38FDpVjqeONy2rSJ5Ivp2HjfsJB8HXT9vXLSMiYdX1dysdzQi68wy
Nc8pFFYoelutOsLGsfcay6S8vmDjngV25wkX+jrdi0m46P17sQ0+X1Buu/11
728+Dh/PXR1qyobVSylGZeJnxNI+ThU6LcAFxUtHvUlfTJ55VepgNA/LRG69
6z1F+mfUdRHmMgE2F5pZqpL5tp2nXDZq3otTXCu/M01MnPjjotqdyIWwn2pP
QsFHvJttqFchTUPJ65UVtHk8RPVUMZIefYSArp8YRXh4WY3nKOHKGXNNVhkI
oBBYatpM6pJpkKIY/J4Nc1Pvh8uIBy3plsm3PtGPwrtyJeMkh7rL6WQuoRPf
yPL6XUP4lbvuB1oI1zTXu1Saz8QGT0bzWC0X+edz0/lcPjZLWb55u70FkwoL
1xmX0zH5lNuvT6ZcXL1/vdxkRws+uSr2nyD8RrzNtjLCK35+MO/p4EOp4fDY
xH9/O3abee3Qgnac3y8W1x1E5pdEi0zxXC7qBP56s7/SyHF+uf8D4R4fq3eG
Er4uQYV5aIiG1qMXFJvS+ZAY9tuTd5mJM01uEXo/m5AQU5B0dwuF35WbVixK
4UDv8+bvP8WIh/hoN38g3D6s5HYu4WaCF/7pU3rBaMs5tfEvhbaLEZOGSf/O
O2w55eluJpp+vfqoTP7fOln+/RQyd5y8mx0jT3NR8K5k3Fm8F+JCrvIJlUxk
KBXf1CY8y9jDw3WY9DGrXCcZCT62SE03G+IMoCFs2hrmVeIN+sHLVUndObs1
hF9z5CP8fsroa8LVIk+9yowi+cDs6ifLnXysknyPJFkBquXnD+8N42P2oSXH
KAkWzHf5qFl4MXBbS3Yo+BQHVUX1MRYafPQw5cIWeTOQ4GCUMUT4d0kl3RTC
a6a+LJmbwMNuA9G8H119aItrl1vufhTfdyU9GPo7iPMfTz/36P9C8sUzy00i
nRv/dd7jX9d7/Ot7Lv+6v8e/7mv6r+e5/Os5trSEuMCCFQIEZFbtTRrhY6D0
/OdTNmzsKuS7hqY3Yrgp39Lfuw8TorqGLx5zwTS8tufgtUZ8ly+/wyZcUt3v
ayrhlGzKy8jrJFda19wzzWFildvZbsaiZsSGjMm1S1L4XJn7k3WGeILvyJml
SV9gPwGDSVIUHM+miWXEsOGxYe3TwZQv+B6yPlrelIL7pA02gaEcXHIOS79+
sAfmT46kvKcxML74/KUnNRyImAUUBtgTn/4tuYXXy4CWectXHcJjv12ZspDw
+G8Zuv2nKCjM6bK+TPqR05FnIYr3+/B8kX+Q8UomJjv/iu0nnrlUKzk+tIp4
SJxF6ZnlTNySXq3BPsPF8xVTNGiv+NB5tcatPEKAendD2WZhAap0jVUKFHh4
KCJcefNKH/Sk7yt+pFi4PsSU013Lw9KRnaFvLvdh/cl5/raEPy4c9+Tpkjn4
oSMg6Hwn4h1Whkq8HYDQkKh3sYCDFb9s3ewdG5DV/cu97D0N+ncSFoz1c8EN
0tvTvLMBAWIWhccJZ6Y510ozuFDfv81bfhKFYcGLDr+tbPi0jDoVvP0M/9/e
G0+RuZB2QWhVAIeLsU2rE70mkfWQJpgdTPi4eUDYMsLzZilrV0zQ4dG1/WvC
crJ+9NvjFOZzEKBx2dbzexdY0atilW73QWVvok/bKAt79h264Pnf+Y3G7Vts
/IkHtt96YizPxdyToZXz6mmIGQuVObeyFW2Ra8W2LemHlWvs1D3zuXARGnP7
Y8bH9uV/zzxcOADNiUs/TOJqoes0scSFeFFWwTkFxWM0zC3+bPsk8RCcTSIz
nD0EaJx5LNlcYxAeEs1CHOLrip+UPwyUN2D63MD60HEalg0MzJnfwsXtR8fl
/vbyYW97I1u9mtTznBldv6+3Y6LTrrlnM5kXD5on31kzAK2pMu+qZOuQZTOl
5ZkrBVr8Wdu9bRx8Mbeo/qNDQ0bT66NyEQ34fvvrQ/PPNEgdjj8t1stFT06G
1kw94jm09iPVthzkqDV7FD7oxskTuz/WP+lHQlVe16S5HPSxnCX/8ngQ2+lw
tnwrBfZYkhPtPgcbnE5slkjpxej1i9WTw9rhNXd5SoQZA96y5Yva33HQFbnp
iJwOhYdxDZ2f1nAgLPTnlrhpN+p2HTZ/ulGAs7Ot558k/vXS9qaN3v/h/Ibv
z/Hiv6Qu7278hUgFClM9SisfmglQfinC8VilAHbdFdPkXbqhxWL73mlwQ8VY
bU94kwDT6CWiu9Z1Y8XbCQMXsd3QEJ75m3GqF70TJw9V9DPhZaS/VeUq6c/T
/Z42RbfhXovP26GP/ehu+WRKURwUWtV1i/1pR4JSy9mkswzQbtzpe/eEgxdL
NrSlDJE5vOHU/kWP+hEkV7qqb14Fbv5sjdxD8eBZnfBHO5t46TGzi7qm5VhX
oBnSHdAE3x6awOtTH0TpUWNXSX53+W1jumBLE5ptdtVwyvuw+V5ogtYlLvyb
ErIGxClIDK5Pzg9hw+5M5+xdVl+QlyDUdLdMgM6qOZr5e7vRcOB0jKSKO37q
HPYtucnHkoZrI8ufM5EWcfPGlKhm7Izu5fsR7ve5bSW3lIl0l917JIjfzG96
0DzvHQV1pbdLj2/pxUBivH3mVj/c0tb5sERZgLkPpkr0X+KjOOrjohCS771W
Pt5vTPjO+gpJw8t8ZLxQnu61m4XmffXL1ibycMy/LUN4Mh2Gp9VTr8ScRzJL
S5jrxERAqbVaYCYX6T/HMg818PGmLOWSgQPpp0tzPtde48Lc8U1pXz0fiUbD
MY6ZPOjSflZ11fYhI9r8lwT/CPbJLj/8upmCcliNhF8aD9eGE5Q0yxlQmqZV
lkH4/b+aOZ9JPvYYm7rlwQsGklZ1dkU4kb79lzFiePy/60pSznVZfkThlD8b
5R40IZdqsvpM9QFB1wOYpF8OtQ0X3yGcYkgGLxCQ/vf2Qv1/1yMsXyQdb+pJ
4fV004JhcRpurMk9ZHUjCN0/VKesJ952fvCRlshTHrQqotMbQygkxpmN0jax
4S3qwr5dxAOfbfhnTxgFjTpRecs/FF7whoP6ensQdVGp1ShrPxi+5uaWlsT3
ri3Pt95O4WjRyZCFlhyUdIgUhhJe1Wjx5ivhFvp/bD5t4WB7Mlfk91Q++P39
cV9392HxfY1vhWsjMaaS/1E7vR2ZWtTgsp0MPIkyvruqioPZj48G+11th1mV
6Yd6BwbsP70fsyM8lmV9fPt0PjS1Fe3ub+vDFrHwQO/BCMjJsg+lOAqg5DXl
gFkcWXfiRgGnSV95nTLfZQ3hcVzmrYFYClHPHgV+bSJ+ccg08pjXf9+zaLaS
FOnDi7Ztc5KGwlB2L/BWTd8AtgdWS/8gue/p7buSr++QXFRS1uHAH0C3le5h
gRsXpzQUX9vcI543ydrkUe8gGMvFzh5R64S7RH6vaMUSBFn+nBwXz0OeUZ+Z
7bc+VDopKUe+PYulquNz8gnXuXjCvp1wQ8HMameJWOzIMpjWeJusc62JWQve
0tDwSNh3wiUU/Mdab7+FtOO30oo930wZeDxPcmQSmas2vpdY7sHtUD2g0vfY
hIHL8mLiPoQv2ODxOPQNH+qfBiKe5NKQVTaQWHI1BCrd0v31HcTnxQ8OHbnD
g9Mm3QUvBQycGS/Y94vw2l7V1Nl5PKy80f3dfYiBn6MBoWHWFPK32c9In0vD
zepQrewVB7EpP92xjEdhlzTr4eRBHmyktF1q8gZgIMosSSXcMMt2iY+AB6x0
mrL+zgCG7+0Ot62m0JQWrzab5Eb/ktLxPy5+yH0c7xC4UAAjk7czjd8Sz6tQ
aJVvY+Hp5q/FmoSnytrXbSTb8Tj3987AZhay2T7eV/ZR8NPbMy1bjIaKQ5ev
tl0KwmKRj2OzcjrxLubXDo26Adgn/9VwIjl6cMsM175bnXCUNo3MI3wG2842
l3DNyslFtsS3h3RGWT9+9MJ8X6l2wtYg3FLx0csva8HRgNs/Zg/RMWw19vqa
DhcxF/Lutz5rwRPTpnfPBXTcnip7Q2oNF99OU+GPiU8H2DS8mPqZASar66jJ
2hqSQyYGNbRa0Gse3uOeT0f4n8qMRVu42O0QxfRe2oJVxTPdhQgvlbpeakL4
6pZ37APEZ2vz9K3dcxhQta0+MSe5GpFd6a/KvzTjqKwC/0w0HUuTqYyOnVwE
vJy9/0pnM2x/3RodIvwGf/nJYsLnXI+lL7IXQOyMz2bz9T0oVd2+MfDQPuhe
mj+stJ+C7miNg91kLv5WYPntWzTsz1+T8sWHQqHUsrHASVzUhD246nqThtxf
Ct6zEgUIC4yR0qzsxuyqFS8P+3rgo3h425Vbzah3+tYl4k3Huhd7L1i6c/G7
ekhLc70Am27oOfJ9elCV+Fd6zm0vtCW8vvR1Hw2XbnUGHjRkIeHqKY0VDVxY
VsQZ+pwaROibd9ENHZ2IEG6SnNSwCWZ3VqqEf+Rho28nK0OJ5LLwX299Cwqx
yEghys2Fj+nnWbOVZfqw8vHffVNWhmM6//2c2tF2uJqVmMeeYqC2v6lWrpCD
1haRLC++ANKbrhxtFunGdpM3/rYHnTGj5uHk4rt8hIUPDi/qZiLVRFQlfkoL
5m9f6yF9VoDhgBPq2vXdELFJ9t73xgMF4sfy+zObcNjQVYHD7MPCGbR9s89x
IbLho3iGpwAzq+xEMhR6kBW/bcXeI544e/X45tACPtatsA4SXi3AJBcljvpX
8u+9KeGLvAWYSPpdmSzdgw8TpvXSzp4YZNgofvbswfdpuWKZKUxsP1Cg0O9D
8l/jp7yvDRSe3AlsHF/bi/xfr3XCWg/A6Mn+nWubKHj+ubAglcyrw4/Lzo4+
YOD6KRXm849k3mWvZVQZdSNi83P1hSd2w2e8sXxZC/nc7SpKIzrd0FnpEFz1
xRXSHqU7Qus/4YnnpNdKgV8wd+xUzsgYD+LuuZYffATQlVlSuHlqD1wkK/Im
mXvCO+jHerPJFK6o/Vay9KVB5WCd2/Lph1C6csxufiEfWlEGGtxiGs4/7Xr+
anIobr8x31e+rw0t2x7Erqzsh/Ds69dtSN2dL6wbmWlPQdC4I/9JLge8TBlp
xsFecH58jzweQ2GlnlFpUBAXy+ZMoz1+S+Zn7csXUW8EOHwxijdjezfkbg6u
d/J1g4RC6dqiyo/kfdg7TtuR+jVaXfJ0Iw8L124fVtshwG4pi4fOK3swbeMX
0VzDfYgVvblyJekjrofn3k2zYoHLMtjc9LIVyc+WXZ1N+Bpxkat6hDdsfTE1
qKIVdqEe1Tzy+1gm3omQqutFYVuSD/90INryX6PCRoC6rr7taqQPnVs+osgh
eWjXoqbZDwjPdqpMpZF5W27hfduQcOHIW3LLnvNQa2ZlavyKDrs5Q1S20CP4
v3gvPlOBjqHl74tDV7GxYoV0lLA7D49bvYs3yNMxTfGg1M+VbIwn0xpL3Xjg
aJo9PrmcD7dxjeY8vT4c6P+9c9AmAkm1HJGaIQpW8vsuKgjx8Tnj0ST3LwPg
x0T2FxMutWPkc+NkPoKtBFklnwewbP30izJGZG6u36s1W3YAb55LvE6lvUfZ
vk9v5VgtqHp5pbtHpB+xB1zS/i4jfYJe+DGF2QKGc/PqbML3JujrKWhzMUup
J8NHhcKZ2cm3bLfS0Hyp87rz0WAMhWUVCqVx0RXR4R5D1ouopIZhxgYBxumF
BgtTufA9vClbgvDc3W5n7AkvZ06p2fOBgiolryJl1ItJwVv9rsn6ITHRz+ZA
H+Ff4npFa3gorUwW9jAZwMNPikFHCb+w58M1c8L3Jgbum2o6gNhdrKmSxLvS
ui6+WFLXh6pnua+/U0fwIfxc6cV9zXjqzjyttYmOwv0Xrs715WL2+IbrMwjX
EGO+F1jQkSNKma4i/GegXN2lAh7m7qjw33GZjivdk8RDO/PhuU5Y2uGkALWt
OWunawhwZNTPU+ggD8rbU7W8CV+1fILnQPgYo+LxXcIDh0u71ogRz7GSTX+0
tw/uPxdGqjlEImj9+zGzKyyI+jm7NNkTv67a80VmA4XY0vrLC6+ywGgOWWm3
lYdbQ9+zdxH+r+eV/Ou8x7+u9/jX91z+dX+Pf93X9F/Pc/nXc2xFVk+9+ZNw
05s69GTC0+atGC0n/EbwsLXbZgq7b2Xa3J1Pw0iGTtATy4MQ/3Z+6qc0Cjuf
szVjc8lx2se38NxKh5pKwDIa4bqpNbwawiNPfiyS2kbHZVP5kIuk3iT3H7O7
Sfw2rOhsy6brQehSXGDNNyH9mWG/f6M+8VpJ15ILkhzk3u/V6iR8o4T9kz9k
/1p3aOxlTeUQrz+Zzic5Ya3EpG2CZhqe1GfvZ70IRROd8WP64XYI/KR1IiwY
+GLwcZ4OyYlrNmv+SSPciWnKKCJ8x87ecFXC50e05BWKEu/cK7mMTubeEO3q
Wd6vYBz9MkVKbUcrXKYHBb7U60fakEh982yS14Xmfb25vRXTRLMKown/sGRb
JIvw8XmeU6Nl+ThdlVnko8vAB/nqJyNrXyOi23cP9b4Djzf+iuvmMSChq7+t
KYWDwNMbvQMJP3l8Be0G4eNjAb8GCHeb9/z5MXU+TMxki21ukJ9feVhp9sFq
HD8oLz5UQH7/nf4H7T0YCIrym5ZbwUFWoplQMOHuuw6+UiR8PNii7Bnhq/Q7
9IKnC/DFVxDCfNAD5aUfUjPdfPC2uniS6iEKvkcciGxykdqr9cVevA9zgx4u
Xkm40qaB0ijCTxUf9Boj3GjrfA/GHgE+2JTNEFLuAa3RP1U00xMDes2a7EvN
uDrznqW9Ox06n7+s8vfgQsJxUeH2OQJUH9/VvS6rB2IlPfwecR94OHTUh17q
wFLdpz/uNTGw9oye++d0DqSpy/nN4YNITbri1TTYiRVp3lP2zd0Cl0U73d0q
eXin+sDbuYuOiNk2cTlLH6Om4OLTpaQfvhbZ+3bO/78O+aq4Z084ql8cjTx6
k4G7Yfscj9zmQOlIplq0Ph8F1xQiX7YJILGJvqNjeTcc1zZpm151hWr+ohW0
T3y8DVied/8ECyHegvPvYttgwepOuHOczP8byju6e7phtWG9RsDyvVDoXRag
fr8Zivczukt8Sf8JWN8wm+QJhv8panCfAIcGvj37KduD308mRMJ9PdH4Q91h
aZAAnsYbXYP6KSy9Jr35UAUXUgf1ZJSIZ9CumI9MDu2B17UNrjnDXtBYXcyI
1e6Hi2u+h34zGzIP8w0vvCQ55PmtwaGpAsjpFAtXvenBTV5Mv9GwDyRkPsfl
ZFLoft7o/qCOiydhhYlCT+n/8/kN55sBa98s7UdL06z6e41sHPfTXJVdwcNr
CZ8jLuoChK6wp+xIfn7vkyfZOszCYxGv+l2rBBDIHnjV/osPIeH1Lzt2s+Hw
5nRSFPHVkSMG6/uFuNg+x2ReeR4NekrXSy5fJn6yS5zmEyHAFGOznEFy/OQe
2t+fT/LpOveIoFcr+Dhoc3DNx21MUFiQ8vgC8fxyGREdMn80q7WL56jSsTiv
UGyY9JOe60xXqTtcKOwNW1hG+onzmRiFM+sEeNW0Z5+6PAXN9wuVj1xjw+bK
gqcJZF4d/91jmT6bwoot9deMn7ExzT7u2lLiyUcvK8yv3y4gdRjqs22Ah4zm
nyfmm9Ew7CzUMbCMhSeTaVWab7mge9++97erGW/qWrZlnaSjN1Mx+zjx9oMV
Z9z1e5ox9caMzxtO0dE1oK9oTbhFWG++ni8H7ifvLNTZxYdFlUxGWjuFs0/E
chcrf8H0zBUmsc4DcFj89LdwAQdF7lF2z2d9gdOaJOl4lwGM7xx8d53wY1Yp
pfq6FFb5TXK1AwfjEU5/vfZ3AxYnHwZ95UN689aiEAU2Npfvp6bXdmDUa96i
TMLL5wTFbFBkQ2j3eubCjx14JWKxxm2zAGsVa71b7Sh4sB+KzTXiIKNIN0+6
noV1Xi/PrwviIcrxWO48khu/Cb1YKVHHwsMwT6dTATx8OV7eMsuKwj7hHRWz
PUkf3LR/05mvbIzu7s9JbOSheonEWMt7NqSfrvp97i8Phmu1LZ9mU3Dge65V
eMuG7wKfaZ/HeVh2UrtfJYvCCRmzRT90BPg+8Hp6pswg5nEfnMg/NAirbtcR
lw4eZCoLk7pLKaRJKvQk5QlQIDOn0KGNh1dT1bNKS8h+TDn3jn5HgJZV9MVh
RXyIXaYFt68RINO1QqttWABF+sEtwRkCvK6LNKqMI+suw+z5rYN8lLWrpq8g
XPHgEtGacwIcUMqWnBfIx4P5s6e/UBBguspchvNJPnb/nKUoq8HC3yn+sjNc
2JDYsLI3mvSho7Srcm1HKdh4Zuq0O7Bx37HIKK6cR3L8glsKRyiIH555pMpd
AOsa6s2afAphO92H/yzmQisyZk/MLi72LhgwCqfxcfdpYe13UldFjzLs37py
8f2Ib243nY8f/fmcvUsEsMv0uHmB1N8RE23vwJb/7udg+XvyowL8do00/rhv
ED/M+DI3FbtQYB/yzbHIBhp4HmXrNYiBTkOrGwpdoDnG9Ptcs8FcCeW8Ld+Y
eECXfPfkGxcXdxlftxWhkDO8oCLfjY4Trve1rEndcvcYuskf5qHk4oK67y50
KHz1uF5NtlvBxMBsSSQPhbJVIQGzBEg38UjQz+HjXFpGTOoxFq4n8m7/rqXg
1GvWYXSIh++rk3czvRhwnS8pWkd4y6dPtjHBPPS8P5D215OBvv4drDgmhZAl
TFmPTh7yv8ocKw8dwFhf3666FTwM/+i/s8iJwjXrba3mpG/GzXGONtfi4X79
3peXd1KYq5yrVxVA6llFebWFqQD3SqIYFw0olNqNLJCW5WC31e9A+9tkPRsp
/V25i/jYRcObQf89f3S0ON8vn4U7WbRVp515eEvNr2o0JP1lVXrPgz9MtCQv
pQLHuBi8tTVJVZzCtODlk1pa2mAUv/d0yvd+dOgk8sdoxBMKgoamNrdh6hMe
2Z/90G54pWvcx8G25t9bb4eT9WNR01IwQfyvcFnioDgP7muOOPsnteNNZNx+
760MzHrVurr0NQf86MR+/+R2WBQ8/M0gnPXqwYokwr3igo9tKqBwVX6sapcM
D6Z+TEaAez/KZL3lr6aQXPBGPmpZJhfR2zf65evTseqTyeIvhDPqtf0X3OAi
9tA8lSWgY8Up44z6OAqrLxp+K4vi4nLGVL3pQ30wcP6D/XICcBWyBi9H8vHz
7R0nY3kW6q01pBIJZ68S+T3/MB+/vg6K31dg4cZ+qT9fyPGqCrr6MKmLbI+R
eHZDxABKU67ZPCK5OCL1Y5P7awoHym+/ljnARadmc18E4XIhXpqpVRQ4Qxkt
P0gu7pAIFE0yFmCxn2Ge9fRBfBspr9GLGMSG1PTjFx3bETQp5aD8WgautO7+
4/+BAwvK/6Gxczvuzwr/7L6Ogbwao7nChA+uEWWsXkHW4TQfFl9yEB+NFwtk
gwfRwfnAtHRqgaOY8o9vL+moyyy5MGLChfCn22lbDghwVcvbV7SRgrfBCqv4
RC4sBb/cRntacLa8IJg5qR9Rrs8OGi/nQrpn/vW5FqRv3LmUvnUThWqF6Oox
TQ6iUnJPqJPXJ2ut5F6I4+H58rLs0zkMnNOe7J4xWYD6y/GVd8k8Yx2jz6s9
wcTtlvurFGoo/H0ulynXKEBziIWGku0gdAXnDw1sIj62yc9+ii0FO1yxOqjP
gYzYWLK0PA9n1zMSdMjnqmx8tfE68Qm+nbaCthrp2y0zvL+V8vHGPvG9YjEL
Sfxjx947CdA5c8esW+T4u2zOebmZz4FCcHdPaYgALgeUMm+NUpDf/kx1NY+L
dS0xf+sVeJhUHXJpFfH3rrRuXR0vAT7j9RVFfwH6c80uVpL5FOt/zVs6i4vr
5a+eKVhQEJLYK784luQn7jOhygWDMLhvGnWVeNFQrXf+DxXCO+fe2GTFw9+Z
TPfF+7iI6XA/OIXFh58q83DPUgFWbNw45kL254TCDeON5HMLZvHK3JZx0L9f
MHuc5C6Z2NGiwDY+7LQue1QKsVHCv2cuaiDAx1gxiyXzKdy5tIVb8o4NscdX
CvalC3DT4R578ikBLq4fjohy5SO7TZE/ECrAnYoG3em/yPtvcZ5T9Z2LJa+v
lIzoChClq/lOT5JCq1eIgUICG9qP3WO/2HbhdFraq7HxAQzMGSh2leVi6Nv0
s0Xk5w/35L+znUpyebP3n4fn2Bh5pF53nxyv+Xri61fbUBBeqX/AVI8D8Tu9
3od2CCAf7SV2+Ph/9yu8+rythINd9MedOTvbcMtKPNvyWT+0NJwzokc5sOmN
Unih8BkWvp59USS/58mPbw0/y4GH1fj2Fx3NGB3WmRUXRce37sufNRyJj+ts
sDEgvFrF1NeK8IjWymh9wl3EVf06Z5G+JnxwxNbmv+9Fxe/cuF+AGd1RP1pv
01GkqR3x4wwbsUvdu3KSeeAfHbmccoeORTMv1A3HsOG1eHjt+hQekkMN/0pr
EE8LtSmznMxB6Gpvs7DQLuS8/3Pww0vieVciJ1zXs7DIUDTBMKQVG2Lzsr4R
fn+cNkNBj4U92kfpIuGt8BQVEwSR9aC2IdRpN1kPlRv9vzyz5MGqUulezeM+
pCvVzBH5zYIQU+1+Hni47S/vyS3oA9hbImPGWbDJD5q8m3AJtiXf8QYNeQ9n
/ul3Z0HCekNKRD8XPAdZJe9F/TjuHDaoUM/G/DkaX4+V8VB75M3b2IX98Hpg
ZX7xIxuP1j8yWU34y/OtjsyLXBjnNLy6LERBMPl98UZ90qdcfjhNJj40fTBo
5arLxC8GxTU2k/wZcjxUtWIaG2EBVVeXXeHh60XJpB7CW7IjX/d1kRx7dVSz
RJPCqWfuH6cTT7Q9Ne3EdlIPDtlKx8s2CuB28KkO/x4P+sHrXU0I/2wn9+oI
4Wc8OhpMCN++7E/IAxbJlS5T/tzrJX3Db47lQNQAtmjT+TQtAdz7W5drDpCc
5yEokV3Chs/VprwKwkeMIgvzGHxcV37Pr1AnvqqmI6mwkgs5IWrb1fd8CELH
eW4zBfBv3CSoSiF+sG3+9uVH2Ki83JO0IZ6HicmWa7NT6TizsOLXfcJ3vtHT
jyE8+3yuwhaS55PM2txiybpg55i+0Ph8D8Hn+rQdxgeROHf/8fj/rq9okZ7H
Kfnzz+eV/Ou8x7+u9/jX91z+dX+Pf93X9F/Pc/nXc2x/nnLryErtAU9K9FHb
DSa083yiK4K48Fg0P0c9qQeHAwd3d2YyYd1Rp76E8LadHpMWmQugPDjNI8f0
v/vXRbvvUyN1Kvi6Wtiej95tSVJyJK/8LhlQUiZ9ffjA/U8L7fjw7ovbmfKb
wuEy9z0fG0j/TY42TF3RDxETzdy9LWysW/66dCPxx+kuW00Q34Zrr9Irzjf1
Q3Z6+s8Q0rc7Gu5bvYprA3swXsmO8JSphpmxhLse8rycES9A6476v/O3CNDY
Eu2y7AMPd89wTx8L6oBTYft7pUoGRlB+7G0WyQt6KrETgR34nfZ6TsdLBkbT
dy38TPhug9Vs7c8UAueYVTPziFe4GrMChhm4Zn/O3JXktTDlRTRXktdKp5aZ
edyh4dd6Q9ENhN9cZxbYNZmL3VN6Lsrn0jB08hGvYIACfYOxiybx9IlPi37u
9h/A86DPoTNTBNg6OT/exGQQ+ytqe4dTBjHzr2vFT8Ktd/9d8YrwFqk/cQap
g/iZfLD1oSqZb6XK16aV8IEDEStXPmaBt2ewZwaThy6bi+5ZlcSjVry/tOyB
AMyAewbODB50pSukbr+kYDowpHflPskFV/NYmSTHCXswPkU7kBz35dztSg4P
RuOSDccf9MLHUMs1apAJnU+U1HQy19Ys99CuuteLh20LngoRviRxaHcd8aYp
C4vCx57xMV3ivsw+kiPX0FqvOo2Svn9xZvOxM+1IS98sLG3NQHxTYqffWw5c
1JyUth4TQPasReB8JeLrK6uOFpM+Ztk/knlevwP0hgnb/FwGBIvNbHvzOHi4
NE05e5sANjbd3y6HUziaEBD83/MKL1+Y8XRbEQVbUXmOjxoPWucUxien9GPW
vJFUGXuyvvLFLvf6k/6hNGc8N4EDP6sdM+dOHkDAnEesn184WGD5WGDpwoeK
xpCOMvGc1TmRm00aKDykrXRKSeCi6Im0QXYg8UrunNtG5OeO7zGauo+sg5Ir
hnpbjIgXRfOm2K4i/nbEcnkpyXOKL0zbq9YL4MpzXtKhRKHMPG3vwzts9Bfz
NG50CpBg/uF7o98gpu+xk799bxB6Oucn9LnE1wwNrl3IJrnGRuVZmhA53icV
/3w8S+parn1dJem/u0VjF1fl8rAjPuSNdiLxFe1zvJ0FAmz7xJXJ2TCIGRKP
H6sXU1j49MiMoWoBqix+R8htHkSXJqM7Yh0bhhW9H93u8+Cv/XJWbxD1P5/f
aHD0HF5zVYBL4/sXxpB5tVR0m0Q7qeeTP7g3/UkO67he9DK54b/7CM68c2yE
BWEloe++q8jxD9FOUx7jI4yb7RztxoZ3lfbBQFIXDx+Wn7lJ6uWWvlbLtDwa
9sSeuxBzmdRpcJSkRoQAv4bMhCyID7alnDgpT/rFNBmni1Er+Kjpsjq1cBsT
M9fpllZdoLD4hUhjSCoX9SJRJtWqdJgsqtcSvkjhgsE3Tes7XPgUiT/x3E7H
wOrW4UNkXXqOxxYw5ShsDkh435TORkL8ttQjG0juFUm5uGs2BWafuFV6KRvZ
4bGv9UldfMza9F2GeAqibkr8HuBh6ouaBhNTGtJW3frpvYwF04wV33rfcHGl
d/RKVFcztGslr3ucpMPATmVLyk4u2kObrCu6m1Fgaj3/L+FKoibl7oQfcFOc
4rKfgwNlB6yLHfmYQ9dp3kz88ZLHsxm+078gSSI7c6rzANT3fLd/9ogD6jmq
/qh8wSIdkf3SLgNwfKozZ1sBB2MnMrfb61Kof9547C448Ay7d/i9bzceSGQr
u3zlQ3c08tFMBTboDO3OwpoO2DZtvHCO8D+P0qP6CLcYmtJSVdeBuy1hLkGb
BXDaP7puuj2F+c2DmdVGHOiFCMkt/0h8WcntxfNAHs4ExNBarCjcT4q5uqSW
BY+pIrGiATwEn66WadxCYULMY/PGvf14efL7OXFSD59XveGYNPJQddc5+Wkt
G6t/KdaLT/BQnf1Z9m82BfMTRfVDb9m48sqC6fCb+MdQR55nFoXvKtq3lXVI
f5AS3aoqM4hrJQ2vdh8axNZWR48Nn4kXfHq3xZnMsfWC5Zc680juOjpzwZp2
HnB8g7NuKYXuTXknlhHuk+d38HIhH7+Hv1/YtYZs3/0Rl/hhAVQ+5AaeyhDA
0mGP+GQyHypV9ddYB/PRWbSjwojwnHq5Ook4ASYvuhzzLpCP4t1J+h8UiAdl
nXqScZKPvLVLbpVosCD4KOz6jeT87z6eZyfIfAowjypXPUa2a9bak0U72XiY
xeGIV5D8HzHV3vUIhXsxTdea3QVo8L1zLCyfQu0U2S256lxMU5Lnezpx8co7
QeobjY+9T6YlGBG/Z4TM7srZzQX3huRB534+MjaK3fvvfqkGNmobb5H3fXT5
fsz7Fjre9D7riC8sQDGjNE7YaxC7+lN0dRW7IFGcce7cXRtEi36vOUO4LSU4
tFqhCxET/hFXk2wgY3RC0n+UCYZg+bDONy4uFTS2iohQKMyy9qnbTUdO1qcT
n1zZcHiQ9qg6kodese2hyi7Ek8XihjaR7f7bnHqxJ4L4S5fF1ROzSJ2EHNl2
LIePH3MeiugfZ+FacNdpXi2FTGOTuZMPkeNeHye00YsB5ejf/c8I7xf6dNEs
mPjkLN91Dp4MxB6dJ5lB8vLyZetabnby8COXObIvbABZk0zG+Mt5uBRz4tud
XRR+mu2e/zuQ7MddRWo+S3lQjRyXmrmTQmTlw7PhAQJoB7XtcjQVwMT079M2
Awr7eR0lRbIc3DrEkjl0iwVH/27LQkceugUfBYtAQSrt3qbEPBaWqD88IebM
g0foU5mzhhTejLzU/PSbibf7NSWHf3FRO1vhVasYhYrZp8btW9uwsrNsecP3
fvx2W2bOonEw272KF9vchpEppoeGvvXDyXJPknYfB6qd4pHF4SQfmWZlf52g
UM5bMeuKBA/rVPwP8JLaIRo7Pvf2Vgba7xjE3XrNgb706RFecjsOxao9mb+N
gefTlc4eJdwo99StXf+d3/AoSE2XIR5/4deRGXv64XmvYsVdkmMTr19eHZDJ
xaYhzxJ7AzroZ9LNeIQvs3is6knm9AdTA89G0BFvV1vZG0fq3GFP2Z8oLo42
LS+tGOqD3NMwVUc5AUyDfDbsjOTj8vMn0ulyLKj8yOYfJXzum48WdMJ3if99
LqzAwv6Jsfl8crysvooeaezi4SB9WCsycgAVaoPamd4k1y8Rn6v6msITe4NQ
L1+SvzzVq7wJz0i8Gbq1ikKj3IYYWx8uKsaNdjwm83SGxbaaT0qDKLz4bGww
fBCnq9cdmuHYDqrMpaJZl4GCcsPc6A8cLIybnPPGqR0e+fqLF6xjIHrnonfT
CVfJiV+5Y7kAX8y0xQIlyfuscpn39uAgPnxU+1Xj1IKupYUPVleSdb2ucqDX
hIvcpswyFzL3tT+e22jeSGFuuSZ/9QWSw0VPOQT3tiA7+/GshZP7MfvzjA/a
y7m42X72zXKSxx36zvmlbiIecPqDe85S0ifjt91cR15vdtf2bkMcD8dcc6WX
3WJgU0jmmQeTBehpfRPPI/PsOOdhXnAUE7mmZvFDNWTdpR+1SiQeXO9M63Cz
HcSyXbuvfSd5edXJbwstbUk+fSHMUzEg/hk932i5HA9F27/Qiy3Iupz1Omnr
PgFOb/FaDzUBTortWadL/Csqep5HWTELDVJarqVOAkQnzfHcS45/4xeabzaP
A4VsTbHaEOI5FQ8DB0ZJnQtmPu/kcaFxcuelIXmyHqXX9xaS7epUkIjmkPcP
zBwpX+gvQI17/+7JHRSCQ9fzi4gHGka6rvlKfo+x/Vebc0hu06lQejl14SCy
l0rn3yV+YBWcHrWO5Kv4B3IWX614iGw/ec/Ckwv9c9GJ8Uw++lLU7qUuJT7x
okotgOzPGo8pSic2k35g4+cooc3BuIq7qRTpc1frZsQWtPGxLcXtj48wGzOm
ds0ZJT40+r0kkK1G+qyGvLHsOzYu9U5uCUsXYKZ48j3jUwI8tZzO19hN8vaf
r3I/QgXYXLd2wuEXhRd6jZm+P0h9/P7VI7JWgJfGslePSFJI+5ne/jyBjZVV
MVsv23dhwWqZ8IjfA3Bd8OhAniyZ113z9t7SFeA++56Q7FQKK3obToudY8Ny
t/pgOTle6tcX/T1kQ8H6mDqDr8dB6jn/C6eJN2yxH+14fpyCplm4w4lSDgyv
R/9Qc2zDOR8Ll1iSu4o2cIb8RznospLr1lf4DJOiKyomsgN4aecnFH+Wg8kP
uEYv25tB/bpaLBNFB+fXO007Ry4K0jQ3GBF+XDVftPEEHVFfh5r2Em4undXx
eyYPOgeeLWiyJse9RyN1xIfsx8S35oW5dEi5blcLjWFD4k/bOUEyD17a61hB
eXREWBWFBJ0lnvDDZ+BUCg/3nj9On69BYcarzz23JhOvSDtZ0xHWhcMFruJ9
L/lgb5ktXLqeBfF9Fy7eDG2FXqCE7tRK4nmPTs3y0yO5docY3yuiFZ6Bh5RO
kvWw1zFW64aKAGo5kqEeW3jY1G7wRbKgD4wZUo8kxlk4tsjGUJH4//fT61OX
PerDM+6FqfFjLAywMy7WbOThQMC144czafg6UWXs5c7C3LcJX5b1c6E0sUew
QL0f4a5/PGQ+sXFcptVNsZyHOrUZN8wW92Pxw+ZnSfVs2Gu6PKkp44GpyhgQ
v0i8TD1KZKYQBeddDn9GiP/5sRze9Sqy8ev5VN6jyzwkZpr1pnpS0JNpTchQ
YkPBwGXbvSs8yFpstliyj0LCh6/ywl1cbAg0sVyvSXJ2N+tvHcknSuFrqsJI
PRTG8b8ZQIB5mx59139Act4+p6x9hC/TY637s5H0m/UtKWnEx/tu8a9VsCg4
nTf8yO/lwYE10Hs+eoDMkZK6T1okn2X6hnIYZH+/aXfy1mDjbe2dsw8ITxiX
HvMmvDbsyYXp6myI68m/Wr2C5O+ABw9mvefjwg8DQyVSf26cigcn0uiwk5F8
pnmUDZfUzu8N8TzYzKz87nqRDoXe3N15hCtUrr05K4GHGyoxj9wKeRhqNDlN
/+/8RtM+WQPGvX9ej/Gv8x7/ut7jX99z+df9Pf51X9N/Pc/lX8+xvS3tqal+
Q4Dm9OrAsTQByVFH2zcm8OERL27MSO6BbM5yiV03mJCbu7X1UBAXQpq1UgcS
e9AqMrPUNZOJEuuiIz2BXFyQKFXXNRdgwqt+NcOU9O8u3THp+RwwRLKOm9vy
IaS898G03xTc2+yenmwguTbGaaaPDclFd1x/XhonfaCr7u9awjsFicmFy/vh
2C6oHmhmQzVQgzfy33OR3mnpb0hoQ5zInulTmvtx6UrUPWs+ByN6Z83K49sg
t2qrf10Ted35xfZ7CB/Nki9/QPzV5aFJ7d4tAvAvcgdaP5A+/mBOXOTBDlgt
y1dPrmRA502xdmYWByJ7rc6PB3Vgv8zFI9sIl5m3rfUx4YbS02QMSa49knIs
RT2fhzeZucEzRhio5LUstiJ57dt1w6VzSF7r8BX98SyXhl0t8QNLCJ/00v35
tclcVB1Qt9h/mwa1tY6yVQMUekZnqB7o4OHv+uf+4gED2KwVOq09VYCyNxPd
G00HIRtfoRebOogbL365FJHj0TR/x6kywud/GRpoIly5gTP+UpV4+L7z+3eU
8FEv+6Dq82MWbER8Tq4nOUzUbOjR/EoKIZI9DPp9AWzlF/Yd7SfrTFjFRf0l
hZcvRc9ZE873iJMpIDlunMa6UeUggHN3nd5+Lg8DIicyRO/2Iq4jSfqMgImn
N64+jSJ+FKzfOrYprxetgbF7xQk3ccsQ1SXc+pnpm1lkvso8YWqxyNygMUpr
ZUfJ+5ZIdI2facfTzC1FltYMPGmQWb3rLQeiYS4Ge48JIOZy3mSvkgDCJspz
3Ax5WEmzvyRp0AEVvs8vZi4DD/xP5tflcbDXU8/wCekfT6a9q+kIp1BkuUH2
Si4Huedy2jyLKHBXHL6fr8ZD+pWEwLsppN/1ej+bZy/A7fe5e1QDKGzRcz5p
e56DAvWL+35PHkBh1YXEsE4OZKLr0y+68JH6YcJlCfGcoLdf55xuoLDp/dRx
vfNcFDlso1cFcDA/7Ni31858KCt/dZxJ1kFH5bw9LsTHlOQHPl9YReFkbvAb
92E2TBnLix+vJ/P3jkngZSUKF5N2iIvdYeN8huOpyi/Ei1Z2z97uNwjN+53m
TvcGcZMpk7ubw8GTYFu+fDYfwStWS1gKCfBm2wm13rNkPyokTkwyEOC8dnqO
7x0eNL9MmEiTXF+o/OtRawHJdcpXP1AbBjHJ7snoJrIf6i7ZrgiuFsA4Pj/3
7aZB6GYfW5++lg3lxPTRvns8nAt6ZJ/2fzi/sT/7TOPCq8S79OceMCPzKtZM
46G2PR83W2dOe7NSgH37XIJuhPdAbIaGna+wNyytinOTiWcyszTbfx/pQYK0
b4XvPG+8k0ltTByjUHa8W0REnQ/6UMy1cD0mil4e2Lz2XjOOts21M/alo69d
xMzYjYv52wQ1Cn1saD4rmvtAkg8p+WhBNMmFk3onGV/r5eNh7ILR5/E0tIa/
v1nCP4Q43+j6xj4+zKdnasSeo8Em4on69Z5D0KL9WnN9MQvOhs4eqcTjwh1e
VdKmUVDd0an76jITnrHq4s2VXOg4lFzpJ3NjQcnZNfnXKUT00wPG33GRteKW
glc+HdMyGC+Mb/KQr10ef9+RDokbO/x61G/Ck3Pu+CmSw3xGpl7fPod4s+UX
9+en+NDNcru279gAPGzX565T4yL2l7X11Bg+Xhfpdost5qMgQS15mmkfdKbV
2bnFR2Cq15UfR/+Q9cnYMnFjP/FO0cDD8o/5KKx1HpUeH8D9e6VtIHlg5FTG
KsMCPgQrJyQmaQpAd96hLX22B47BN394ennjV2+cWcR9PhaveiHczmCia1HB
wzr1FqxzcirNI9wjpZp+d4CJ6XnPJqSWtoBH5YZkED5bnme0t4IGL+c/756s
DMUf75CVe0neTqzY3Nf3joXgh3csam61I21h3QMjwr1eOdnbEi5QnNR69mY7
uuSPLNbO5eOSZlLljvdMeEsaRV9/0YzZxemfKutawJCi60X9oINRuGuR0Sou
PudJyekSHqNaaKtP+PO/R987EF5hzms6rkKOY9bXXWft+hD2eofnhs4IUP0v
C5X9u1AdMyduowgTiYYvpllM46Ip//q3LQe6cCl57tYyYSbC0lof/1LkIiDN
OCoxj4ePf7ZNXhNCPFAmY8uquNu4Qt9bL6VBw8WVpzVC57Dg4WaQte8FF0nz
Jqhpi2gIuaye824WC5yJtt1ez7kwTkm+UH2e1N3YevWA8l58O7W1InFZIHS7
dCPr5nBwSGHJ24llfAwtMM5jlVP4zjyvFzqTg9IyO/ZsLT40wh89rSmjEPOH
o97swcfHxelej8T7QKXtqOWJh8NBpi3kBamLxK0Jj++Tuqh8rOOorc+EeM7A
B0vCU0db/wqR9SKroS3fuZaJ2kMScsmPB9GnuOzwrGOdCPIdT/M0ADLOr2FO
lefDt9d65gIDBpjbpY/Q/F4jLMThep0cH8e4Xbtk9BlYd9DwiJvna/wx6uWY
t/Bwtivky+aLfRBs1lzy/zg702iq/vf9h5LQpEIIpSJllgbVJSoqKWMKKU2K
zAqZSoUiqVREo+aSJBkiQ4Yk8zwe5zjzoFTI+Ht/Hvwf9uD7f2St17L22ee9
7/u+rmuvffbb/mYQ7h7R/L3PSACx6nrrz5p8NGdnF/ixWOjsbLY8TbjRWHGE
uhYf/hVOMVfYLLy7L/QjhPhlLxf+3b2ziZ9y13QdMruOFX+XSoFPgez4TQte
DBM/gzyDHo9zMJw+4+JyAQUrevSXeMYy8ehb3bqfhAfPMBX2a+Rhe8ZXs5pb
xM/WSvt/0/OD8ALR0Zr3xG8Xs+veynORbBqkqhRBww3Rq1JDhF+LrIo2USD+
eFfHofsXaBixs1r84TjR5SlP+yOnUhCutTbtYLQXlLv+SBzeyMfAz1c8LUc2
1nWLjm4VdOFBzb7tkxtIvn3W9DtrPxsRkaf4yYwu/K05Uzg6hYcDC5JbKa69
qN9zU+B1JhCsS5133Od3gR5UMTNaj4GOKd/zDhF/ma/T++mbdBe6kt4/0ddn
IP+c8YdywoUNQrOeEj/9hC7+k+NKga1sYLrLTF+sFlUa2S5ow9oCI//3u+kw
VmdNHyN692Ts3o8SVhseub2sVbGgY9XaqVGzCE/NvD7T7/1/8z957LpPD6rL
yvpsd52Cd2i51PzmHozlbXw0PMLAYWGOCPMpB5XlYaL+pT04EBgsuW2QgW6r
KfYKqRzU3Hhw5HkXFzMlZLcPX+mFg2Sc3DX7IHj2ivz+/ZmOqx9HVVu3kf65
USF/LJkHi4r7jKWf6JhbOdc7fQsHnn7HNijeJfM40tc9nuQhxbRNtLjmXqD1
8XmZNcFYtofzKvs8yblyOr2XSU6NkZTO/ubHhVWC0sUwwh31dbgZ/z0vfcxz
LNGH+G3ejuKTtnwkDXmYvZemwKRQ3/LHuBcelZR8jl8iwPwadbfVBTysn2ea
nlfCBH+H0cFQwiPYXga8fB4Uo8S2jRcT3xthorL1Ix9lqX0l4yd7cJFD9UxX
OAW9uB0xm8rrkLh9MHlfSC/0YtRGCl5y4BzQ2aEmQo6jtq90TWM3aqtHfnva
ngB3l0y3aQYDWdYXfOtqOLBkWbyr4vPw+9eLyGzi68LUIn9FClNw/KXMiphg
LzgH7Vm9z4r4jCfVW46+YuOHcO5am8s9yA0zYPZHEl+v6v9i+tce0DNlfgyf
8UQ6fVGy8hc+kpUs1tvt42KJ7burQSp9OL7H0NJEVACFgdxDM6u7ccCerk7V
OIHdjEWlwu18zG98sG86yUVDIUJb40f6sD7syJqd2kSP11uujAnqhnrdoXsa
0scxMSdtdtBBGoyO5Buc6WdhPU9G2K6WC+Xzl26cdOBDLGpzav4cCuYq7eFm
tnihYr5IzKnvHNir3WWPLObDPCOohW4hwK1nd/UvaPOxKKdzk4MhBasKeL9k
2d6w//hs7g5NCi5orxUZU2bi5Jozq0LzOWBX3GPVTPJw6Ye84JMb6fvBIK8g
JV8MesRulZwjgLC53Z21AaSfcl2D02cysd698UUGyS83FuVph97vhoWGlKOO
iCtoUxSu2OgJUPOVVhvh141b2wo1gvqPISgDH/V0anAxWY9b1deBRo8esSfF
XKSsDb275RUPKYdbGrI/U1BS5CRhvN4fT+C/7MYEqZsrI7eH3CnYELdMxknV
FwdXUX/GDPCgW7/rGDuAAnrYxk/jvr54nqKkH6XDxJf4N5s/y3CxTC348RVZ
PvJq1dKGU3gwk31X7PmEzN9SMzl3zQZM2ajo8i6UhwL3ztanCgxciPq01GN+
HTgW4S8USL5UD1Obfu9pNygfzb/QtV2R/TZ/rcbd7zDaaH72w4seMEpdgk10
uLCe5lb1m/Sj/xCNn+tEA0/DLX2KUg4MWts9WJY0HKrMmGHIZCGpJHmF9zcu
ji+JLCuzoqFTI/FjNuGKexlteYRP71r/67EUDxGXRRLt9vbCyJJSwRENhM0V
k/n+D5nYv9DbSmQvF41R9x4s3cRHKLs53PoREzHaapLnCBd+yN/rSfi1Axp2
kf18rNqotHbtaDeqDW92p+4+iaY/F7qWE58g2ZQh4ktjYEuYYoj1kkYcltb0
NyT86zebud8J14gdefNBpREuEQ1dtM88bPigE7PhFakX890JzVl+yI3xepBp
ygf314MyDZJzZ8vSdizK6UZ5bmnYY8JbLRbO4p8nubEoOqnqYzf+nM7MjU7k
Yc4KkyDJ6wwUZ+f1qlPrITzTUexpchO6YrW7i8i6RVnVSL2ey4GcV72QGuGN
zvs1LhCeXtmf+5lwDUk4epL8V6LfLTc/pRfL+svqLMuCwFQxUCms6kZPyZbE
0bcMLFv+ItkuiIN9Ps89RL5140sSnR1C+LqXYVwJwu9kW7ceKCLrdVYkKZtC
hewumdadXu+wqe+EqLMMHaOrLsjGMtmgTV324MthHnjKk3s3ytLBtPhbLM5i
YwbVxWL2ER6cZ1j0vz3AR9ui6saQmRSIRU887Cz2wsogpxLrCCpcTx/l+/uw
EHxVbZfkJS7CrjZa+J+n4k2qptawNws+Iho3ii5yka4cP/vTOy74nzN4e5Op
SB+OLpcOfAmjVX5lqWTePr+1OwNkDoer7lghRubwVWf5ZzcID9lQOjFB5nBs
k0y3sy/3n/uu/uu+x7+e9/jX71z+9X6Pf73X9F/7ufxrH1vFiUPpdMKlYou9
LE5xIft9udERwr3yJ87bEB94bOPhrJ+Fvch4MrDD9fVZrFsRsNqf+M2U3/UL
XCp50Ku1XN9C+jb0zpXb1nocnE5P+tpD+JqxhYLF8uS8K3o3+wQQP+Q783g1
swdHrLsSMhW9UMbe5v+C5BG/wWWPP3xh4s5u6we77rRA6+yZ+QWEc7sy62aX
MlHk99YqPbEFy9/M1/KN40KvqujyCVEqrt3asVRI5hq8lip0P5VsxdTjZtcN
4vrgpMgd3ZtO8mfmRc7Sma3ILJ/Y6ke4mxTFagvhuGwicecQD722xe4ssV5s
v+3BK5l9Br2xt9YsYLTg7OFhS9vgPiTek5rmmMWG1FyBxg3C3wv3jlwnvKUp
wNmM8Naa3KqnW/lYE6Yb7ricgnluay65unijKn1mp3QaFVeffap4eJmFzM/z
7524ycVUp+eRa99QcSEkXWEp4dcn+gSKhCf82nL/9RIemqdZK50w7YVo3sDb
Tw8CoFw7/c+OXTxQROMq/xA/m/mocHVrjQBNRkLp7uY8nJjQVQ0g/Pej3Cux
hLveXh+99DIXVSM6Qvr9vVCu/j6L9eUCmiJNujVVBeiceexaag0P7/p+ZM3/
SeZaZcYkCD8/0bCTTjjN9rl0PuGtcxVunjfnY23e8P4YJQrRSXWn9wbe2HRD
WXmQx8fUgl/Oj39xEe5p4NOYSUdIfui26Xyif5Rpmn2E80pOCod8oOPNWf9X
gef56LO8k9jb0IMZh96q3sr3RD+3yclMvR4tJ3/HNb7pRfraVg/zuxzkLd/Y
uIrGh4dIuHXJvB7M4ux8K8s/iVxNv1+hm2jgPLgiZtzJwqlzeo3cL1xcPJWl
8oTkcjEZp1UWQz3Aa26+2x4vrDbU1UhdxEfu0jlfCxtYeKlnNm9/cQe28b84
vCN1XVfkoe2oTEFqhv9rlqE3Yv+eFq5PIp87/0oUiB5P+eQdExRLhVXWutmR
A3zI2voOGP/phuPNoWa3FSexUazQWJfNx2aZixon6MSHBcuX18fRwX6rXxZC
fMjhkzKbEr9348qN03J/1U+gaBHTekdIH+o3Wv70u8aG7Gl6kLA2D/LjGanT
pUi+yXghm7qPgm277scfeuUD+/Br9NpALqpHrfTcI/gYm2m2pzpKAMpugV3/
CA+r7f+uS/CiIKWja2vcJl+0r6+YuL2EDoVn4RJ0PhtTNlzKjD7OQ2vFgeth
JFc+uNJS6v+FglfJnBPP7P1hqc4Tu2MmwOo57PK+XXzEGV5wCVjH/p/vb1TL
vbq09Q8NWsU+vtdN2KiX9bppKcyDZYJbOoXoYJmCi8/zCS4uxGmZh9bR8f3X
Q8YPKQHoOTM3qZKcf6dvu7CyOhMqiktzXUJIP2bF7++XJvq4mzNjYLwWEaai
V2z1+Xgse7ln3ICNmV1R516ZdWGuS36uJ8nxjozF+VrEnz89I5syzb0RyrbG
GUqkH2m0tTvcA9lIu/Xgh+MlosPpuw2WEX3MOnmobfY5Ns5YJcvKpXXja2qZ
XI66AKK+MZNTu3gQ1o0b/O9+/Z1dctr1xEctqjITOkZ8meWGPyrmp1io/BL4
a9hNALumd9E3G4gP3fDRWi+BgytGCVH8C1T4LmXHOPmyMDXK5FcC0R3rNyUJ
0dIt2D97Xvsn6T7EdLlp5zWzQdFX0miUbcHI43MTHTJ9mKuwKsOZ8OtdYeHP
yPocVf1LnXueh/OdqgkWqkyczRA/ablTgFl1UZNa9ny8Wcmu2WTDhn9MyqIF
hEt1YZn5Xj6uPK9ZJrBk43HC546P4QJsq9WX+btYgPUJVEf5Q1yMzr11jpnZ
ioqUN7Nv9PbhaopT8cJbbND1FrsPfGjF3Ifq2Quofdh+6aryjwQ2XPOUFcRX
CtA39FJ2TTcPooKE5WPSLMgaffXuPCSA+NvsDc5viE83U7Cq0+Hg1UdjFwkX
AabtoN2dk8bH6PU5afeIHmxN2P1AS52LOVGLXE/Y8bGwqS12locA1xeWxxUZ
NsFmn0+jtSYNSaUTggplDvS2xau2b2iCY0yjZhfhJj/nr0whXOXL075KUq92
e47M0Uxio2NukWapdg/ev+70UiPrYlV/TGVfERt5Nl6FkWM9qPzlVb3X/r/3
2rUqShazUVF9xX3BFOJzpRcuvXOSh8EdH1suSpA+uG009rZNgGcxDRt+XKJg
wKySLWPNhP1zsaitHRxUD4gl/gikoL1NY7BgJxMVUr7ZzGYOVI+rsnX/+x3r
zSSPeDJHael3hV54ctG5i2/HGG+G7akdR96I90GWtuDP9XY2avtowkJ/m8Gp
G+8xFevDXe1ib7sO4mu0dk12PeBCflZHyE0rKtRSAnYquT6EYaz0n8WH+7Ei
4fndftlORJ2UXnpq4244bBBXiyf81/WxNCnC00M3jZqq7oZo0rtrR30FuHrJ
NOAR6T8of1i+qpuDiK0lV/57fsqhfkXHIeJ7OMGZ4u/38bFLZRnzM5+J82tu
qKic56JSWt6plNRRl8MKk+d3BFh8sKTQI1iAm+4OXseI3vQuin3VdkWAI0sb
v80wF4D3sODdxWouRirTM1YQftu+tOW/530qN/XJfCnnovxho+kWYwE0Ga7L
xlaTOX1vlrTZKAu/t+0Rv61Ccu27OEEayX+/InfbtJC+GuQ8Cb2oStYhsbKR
acPHJyHFkytOEd1qmqZS00v6V95BPuwrF5oemoZrTOnIzbhSdp7kxIcHi6zM
/Di4KpDek17TiwMnY/OyCJ+S1fxM0p8DNfHw8bS6Xpw8XKmeT/LUzJKkGU1B
PIg03lhxdj4TNcEb9mcGChA4hWcbMF0AUynLhysVuGCyc8/HEt67djiOTuZ6
kvn6zjdyXKyIulTTOFUAN9N5C5qJPkse+eHkfZ8Bk1UJFXYCPnrzro+0DHMh
93z0xYFiOhYVyJHDE90UzRU4/OUicOo82ocSOuT6DzC+ewuQqckUukf05Pjs
G9suVnPw3OuH3Nw6MjerLpfkZxIfZqR6atFTAe619mrOJt+/b5GCxJp0kqfv
3Kl3fyxAV221/o+5AgzZnjB2CiO5/jF9cgvJl1E3s9PPfmbBqGF1YDo5n4l2
z33r7pF8MmO/2sUiFuJOFxi2kPOpDuy7wCJ8Ue8Pw7mf+RgInGu3ZhsXDbHF
Fwt+0rD1SzC7tJX4XvaVotVu/eCFNCxMf9mPU7pyxY3NAjRLbstXONmPRwf1
Fs4gXOzElP7ucR6UD2+WrTNj4W0stZl+vw0HG5cec3fkgzchdOBMHRsbtK/H
aqtRoPNeP8CM8BePnRL7a9mouhjjWkP81ML2no8t8QKszKiOTyNzZbhiPNFt
xn/P/W1tVRZi4MnkQH6aGweOUtMjdmTwsLRdZY+2CAMfr7T0tbpz4PUnMmOU
8CQ5Kfc+IT50LbbukiBza+yVd915yX5cPXQ2sn9PHfxuzKv1NOlFqanFX12i
/7fED5xuuUiuN0PEwna1AGe11ZiniZ8WapRcKGtTDzHX0GXmxb3I6Rfnl93k
4ICusxdzkOSJHyv+KleSOv8hbdiQIUDaAqbHqlldcBaOrP6iw0CpzsCwjRbJ
Uwrq8w2LePhkON32IZjQ/9PzghrTBNYBx2IBue7XlRaaLv/vPWMz+/rKaB8w
Pb28YqGdAHXcGbmCcD4sbc1mrC9gIyhgYpXJ6kZcem52pYn4yuUDb1Vzt3Pw
tFBVNamWj2DXHdWBUVwMZm09IHOvD58bn8zdS+XhxmtDhlstExESpSsPlLXg
Ez2eFUXqzPiWV8pJRS4+3i4uX3uZhv6/tatDBnn4/GRUNlqNhe0f34cIlNsg
tPSaoEyVj+13Sv/Om8JGdYStSLpXJ1KElpTVkTrTMxaq1m+gYWT8k1TiykIo
9KxSaXYn/R0pY9/azMeKx8U271I4+JGddk1YtQ8njE1r3zqz8XSdVIPoPB70
7d+Et/7lI+r6uIz1UpL3vpg9O6P3375gudoepD8fJV499HwvD30/7baNZzMg
2e1+cLpuM97E/Tnc+5SG+9tnuTqPsDE1/lSZ1iAfBa1DXmHSJE/zHLLCZzOg
XXf12cdjxIfcWiicQ+r9mkvVg5hDHHxqMQ2y+cYGb4wlIXONB9bHb6W6w3wo
7TFSYVgJcOLtmtAmPz5KU3Z1Fd1j42aUpZO3jgCno0TdTpB1KtxwbRHPloWi
/pBVVSQ3qs9JzrjYRvz7nGury8VZcO7YyRoc4iO2kLVlzSIebHbOWDKizID3
disqf5oA8WIFWmOWPMRn1IwbvmSgO0njM2cxBUXrjdLGFzJxIcFhjV0O8adp
3B8PK5ogHdCYud2X5HddjboacQ4e1fEET8qbQI++aV/tQ4P7p/dKQ4Sb5Yys
7hnjQ8Hd/EKxFg9yqxWWGFiS/uFXUTqIfo0tjufMJj4of+3m4mWnuVDV6F08
QfgFqxf74wk/3CjjdfoMmWcRUoW6fgIsfJhX84L44oIDb3slGRxcC9nwaatk
G+ybV17dK0kHdU2pXmAUG6zPOYXlEm2wPptHXUj44SMa7TGEC6/bY65H8uLI
lE9PEu6ReWVaSgv0Jrnj0e53/DMCmJyY2FE8heTJxAPtWeJcKJ1c+2d2gADK
JytKTYQE2B0mmjpdkgu/JT7tj3cJ4DFLN+WaQj9G9nod/nW2H09kHl21l2mC
S16e3DkFGi4d31N6ejkH9jdSEhylm6DbRSmeRniPv5fUPcJ1ppoLyTqQOuCr
yXtXsXFnTxhFUZ6C8XtOHh9u8DHSNHfGwUccPLj2+NBNUyp2ay20SCW8VGqm
lRLhI6uPzuRto2Lxl94ao2d86Ku15UQUCBDVqDg+a0s/GNHTC94EUpG+ta9A
iPhIl9jdN6uJ3m6+dW7pzzNUnNt7ylPUnQUpibmG6wj/9SIl/1QvDwfNndPe
WQig5XdE8a5QPwpuphUY3m1CpgsuzXGiEb0vvNk3lwNJnu6X/KQmvKnZ3VHv
SEN9/uT6YcKpdplbDZhEt22GmlddoOC2VXEZPvni5sPaezIT/ag4/WpoLr0d
U7LPnH62h/XP35X8677Hv573+NfvXP71fo9/vdf0X/u5/Gsf20e5+bJv7/Lw
+kWc9Vbixwoe3fDS4JA6WpzrG5vMw1UfW5ESwr3lRxYHEM5Idpq59ikfzXrN
c6xYHAzXXD4fMU6FjbJoqGMFHzLnm37YniDf01WtU2ZXHzQdzqScIlxO41Pq
LcIt23aoFRI+x/evkgfxkcn+k9dKj/HAthtz2EVh4Or+uQ3xECDr/hyZbyuJ
LxDtyiylsOCU+ls6k/DXvaXx5qv4SBi0CJWmsvBxombTOTLfkq1vuvwg39PZ
bO217BwGzC4OSmqKCLB/Td7NO6Y87N7VqGwQx0Dcr6RvEoTnXExQkSH8ZbqR
Fz2WfO4vtfmSxLddmruF982gH1Obr6ldvtKPsKjdcy6007Dx9YqvPvpsJNdc
z7Uh+r/6dlGmUScN3+S+K3qsZpOcGyzDITypbQ61dKEArXEGusNk/eIKnpzZ
doqJBfW2P3a1UjBxV4i34BwTC6+vSkga5EC5JHJtfDMFs765X5ELZ2LjZJHO
NMKRyp68H8sHJU+C6XKFg1X+makVElTk1qwOjvnIh6J2oH71Ci4SHmuebX1G
+tU9+VMa4U1GQo92k9xwJnn/khUvaJh7Xfy0mDwfztdXV9hXsOAxTdg2JIHk
+tnuMqw8Pi6PWH3bup4L4w33br+pp8EmuGKomfA8qTTpaYRvG47ZPo1wH42t
2VZJAsyJ7VyXS+rRqJI9tcyRB/XWT48/n6Bi/7RFd6YcYSG1ou21XwgXVyRd
Hga7UfFKfJXyGOHOW3JVxUO5eFS4SpfH42CzlLpthR4ftdck1gXtIzmgX8je
6UItPinGzDfvoWDscORB+S4Oqnp7PlGvkXk75XfbHGcBvsVdzRWZwkNF6K61
YpO1uNd7X85evhd611ps/37lwCpOf2PiDOLbMrZ2jZvwkattqq9wWIBfW2eX
mEu2YN9ogSBnbh+cfx8Ytm5lY7rQzsy5rjxk/WHJf8yh49iWr5RExRqynoKj
1c+Jjk94daoXU7DK5dOage3+UNUuXGLiIMDlTpUyz5t8bPj1+9CfHyRnp121
1bJoxNLvyhliuVQMmT4VadnKweiJ7w5mr/lQTpFuMpzkYI0StUdhHZmjlHel
1xk8rIhsm9tPZSIsoIyvMbsVp+aMij4P5iOjiLtsy07iqx589p1ytBenc0xy
1mfyIL04bWqZKJn7u+hfjN80omLvMmfXah6+XFRX3xzIxI0r70MiPZtRA60y
Sj6ZH++yP/rUUcG6vTZeJDwdPfnNUW4HyFxI3XnuwAM+GlkuUyZnc3B6x89f
krl9iP/5YPX3DDbUNi+94raF9z/f32gpVng9k6x7mYHQ0f/2nXwoH217bEk/
SibvXKsh+WpbvET+8Qku7DfuGWuqpePtz66yHpLfo40FUQyS36Wb/2acWcFE
+4njSyxCeFirkmSeIM2AVWR+S9xYLQ7XGg8Y/Xd/w2PB98cGpB9vZG7cbtqF
fsq3JQ7pPDS4maQ1/WFg+UXn449PNuJFyJv4WVv5aN059frKQDakzIc2S17s
xkmx4gXzTfmQGjZdXBPORgPCT3593Q1edPjfZ0S/2dNyt3zp5GGWsfudNfNY
2LitdVaRngBLyy5uWzbJQ53jSOljoj901bD54sSnqX6IM2lq4OOb1IG3HQkc
GBxVbfx2kdSB+bBehy8LKw4H36f8d3/jzsqY6TItcMsSiRiR7iNzqObys2Y2
kgyjVawWtmCTte+zhbJkPnrFSZoTHjC0++Atsj5rJjevqjtH6tTp/eany5l4
E3R4h9FOAdYubd7RT/JnpXTmuVvWbHzZNjguQnjxaIyXBOHqEkktWy3ZuP75
dt5TogdXlZIPZi8WINw2f4bvQS5u3v0QdvRDK8r2H/1U29uHw8qx8qK32Ngb
vfmkV1YrWoqoR6ypfbBi5wd2JrAhViy1QX6lAJ+tAqrPdJP63f7yTKoMC/vG
ZKy+kZwQKkGJVHzDh6bfBZEVOhxk8+KNRwgXeEgyawhXdwlxHtTloG9i+h5L
Mr+eTxwp4NqS6yApSSkhubWwX/yOiWETri7tUJfWpGGdVu3NTmUOLBKatBw3
NKH8+saL9wkXNWPUphPOi7swtXMX6Zd19FKPJDZMFBxrFuj2ILZ1//V19ny8
lp/Zk1jEBsdu6rnW8R78lOnvdyVc9Fdou3kxGwYXmqryp1CgN2znedqNB6v6
W6EikgKsXur0fKSN+N3ctMjqSAomp/lcS7Bm4tXMqfrXOjiQndFLqw6iwKil
IXmDORPzPE4d0W3hIGRq4NfFZD6G1lfl7CG6GbhC+f0UTy7M1Gc6uY43Y/3o
0xxP8T7MLd1w92k7G5nNYjMihpvR1+m4WlysDwmmLJmTHWw0Lsk88fUBFz98
NgWut6Lix3Ivyiynh5i5f/k6+8P9eOjz4FuEbCcePHsTe093N3wk5NzLCee4
/e5+KtMJI7OmI4EKu+FY3u5l40v0dJBSfIj0X9bS180RZK4Oegwa3x9gwiLx
1eq+C1zsZJxwdt1H8g+c7vXymDhbKRP65BwXb1fUvwsidWQ86qFy+44A5rsq
JDSJTmpMP7m4YCcPBuWfqjhXSL4otry0w1yA6SNTZ2vWcPGmntKwnnA3hy3X
320X4LiBpr97BRcFW08t1zMW4G+N7Mm81eTzGlKz7o+wsKb1tY//Ui4ixvue
rLLm49cGffElpK8ktSYZh9W4uDZdMeYoqZPGJCFlP1InlKnHhAp6+bj0drXz
JpLv/+Yltl3dRocc92GqdyQfe85cSJjuR+rM+BV3ek0vco89TnxCOIN9h/ON
8JQ5Uomidb245aayo3qOAH/Gl+UvOMtDlEeFn8oCJrZN2x5UGijA9ouLJHOI
v3AaPPGrQYGLFvfyR/cIr36+Yttywh1HrDTt5LnwrhYI6FPJ95RvrZC2IPpU
k/ti4QMGthqYs44L+HDVOfdWlviD2o1Vw6IldEiq1zdcJjye/+JxMuGpjkyd
A1/I+VsIyj55CzDrq7CFE5v460unRzq/c6DZerRMt5aLW/EnZIxI7nQf4eTX
PxHgCd26XZusa8b48IGct3zI6jqoLHksQMU1OVshMjeoedF/U8J4eN/jZsNX
ZkK6+tTOlAIWojKSS3RJ7hRWuJEqSOHDp1y05GkhC5cuK1/aR87Ht3dqbco9
kv+vacpPIXmvQ0InZXDrf+8NTlsl/ZP4ZeH4zamkPx7NfuP53q0fo2OoHHnZ
j9IvmnLvWwSwdznulnSyHy2j979aEz5z26Z9lePEh8r+lDpjRnxISUFZxL02
rLHP3uLgSHzI5XuPDOrYkJw2qBGlSsGOUxV2awi3GBvpSqtlg+k5IKa6nALb
KeO3y+IF0H67vvOUiwBeCaHbS8R4+HTO9LrxFKIT3eJyOm4cdNe+aZ18x8PA
ryXiVsIMzBEWGDm4c1DTpSH2LoP4xJc9qqJCfNxadehl7EEB4vgZqmsl+3E0
y/ac9546MCw9lHRNeqG/wvnhtnwOJlom7MqInhk5H0qav1oA/mjW3errXLxs
lZZLsq6HZIZTwKziXkT2jN1ov8lBWsjlvNIhLs4PTtz/b5/njE0azEXvyRxX
HSrzlOyC64vsJaY6DJIbmdvFtTgw9ggOXV7Ew+SxOXtMwUShmMLd8CtN6Nj+
bGV7HRfTjj3aWKVGg4Km+OFN3R/gtfnvczE7AUbnlExNCyd9UR+fE5/PxtiQ
gn6pfiNUOxf33n5DRbLC2+/ft3OQXOE9PbqWj7UTzgvXRXEx52nYbM+UPlw0
nRdsTOWhOTCvd24tE4uyGxTHvrTAgRpdcYbUWeWyPcwVilwEKDf7X4smflf3
b4orye3XXseKa6mxsHzLh+0xSm34nvVob4Yq8TkB9v05kyw0chf07PLsJD7g
mEY+qTOT5Wl57cRHZhxQiGlUK8SzxXeMmaS/GY+ZEgtb+Mg89vLBvntkzhvJ
dlNU+3Cy+2CAxkE2zp5ih1nO4+H3osmD5X/5ELhqH5ZayoNKZbV9jS4D6jMH
5jiRPiz84vT6OPH/2tltgzbZDGSz2MejdZoxKT6e8/gpDSIfJmb6jrBRdu7m
E8VBkh8Ciz5ukubBvszVsXUWA2vFr5RXHCM5KnBm9l9S7xODWwb0XTg49kdD
7XQlG8coaocS43io3nlIhjXExzqLRyZDVqQOl7xeLe3PR1xgmu7J+2x4uVqF
nNcRwGBSYvFLsk73og08b9qx8Pej264ukr8C8pXdy9p4uNhncc1TggWbk28r
6OR4jlUHrg0qkOuweFOjpTIDy8KDhSenCaD+wZmxwYqHoD2Sln0vGQj2zBf9
uoSCMyYS1mflmFj+1pD6IIeDy0rf/qpUNEHJM1pC0peGLjvGaZo4B0kmVUOq
5U1QObf97TUfGtIp7qXiEqQ+748vqB7j485a2+pzWjwcF7pbG7uHgZ2aNkWV
RL++zrpqUEPOV6Wv0T/EnwvWKVdhPuGZePp0D/FHleGvVKpPc1G2W+/BYj8B
Fp1YLXdigI+nEjbxR+j/+XbXtM0z2/B+2htqvSQdNJ8spmUUG/ZLGRklkm0o
f7lhTQLhjvcVrx4l/HTjuNsWOQEu1l/a33yP5E61dbpLfJg4P00lvvOMAMov
rW+emyKAn4t45CxxLj5WSTRNEJ73ctFsESEBEk0z9jhLEH/lVHullOhQ5a/j
v6UU+iG2WTvr+dl+eD1Iv9Mu3QTFOdN8TBRouLe1/eTl5Rz8Vnh9v3tBE2x0
1eUq5Glosh75+O6/+xu5hotXOPAxO5pf+66KjWFOsE65PAX6lplpLTf4YBY5
ne59xMGShXpidDMqgns9r5YRfmXC/vMDwucX/H6/gfDTRxOklZ7zMZatekDo
swCyg5nP9v33fL34EZGYICpWU71cwk6xcM/NZ9PCCC4Y0t0nagKoMP79V+oC
8Zc+bD16xHkumJeOi5iTPpXKXWGltVuAyVmvK+hC/XAXNqpCUhNEq1N0Ehxp
iHnXRpGQ4iB3/5e6osQmhBimXdpLuHaTbKQS4V7bCi+7M8n6Vg3zByP+m7Np
fHquL8ZUHgTcmOzH8ppn5krU/7fvaummf933+NfzHv/6ncu/3u/xr/ea/ms/
l3/tYxv+smRxEDkPB63MtN2tPEgU6TU9mM4Cp5VV4pbCwwz+5GsjcvzM6M81
xRwBrhvRFXeQOnPOKnUsIPy18PJzM7kCHHR9yF3+lI/wc1tt5rI4sJfuUeoY
oyKvZHDD+go+PCtqwhtdiW9tOKdZvrMP0RPHHXcSvtU3S3/BCS7WbkkN8jTv
g+KEH8IkBDBbOHOr6HEe5i+/8PwPhQHzetbAIxA/cT+wSmIVH6P2vKkevSwo
KlQZlBLu2KtpGkt4mdmB6gIqC0IGqgeuk/nW+k5WWod8/4czHDoO5jLwYvDu
KogQv6V1fHubKQ85/UMe3XEMMI8YcRUINwvZ3LqX8BKrIwWxVxmY+sHiu8ZZ
0qdvekwtDPrRlscPwRXy9+7MnCdtNJi5hsn/0WNjcNBdXJzo/5GXYU4uHTQU
NC/x/qHPxvM8u+P3Ce80zRFuWUiut8YHzlqyrj783BrBKSZaGGKXPVsoxHc0
r74TzoScwt+e3YMcnGpZX5/RREHC581NyWFMyERfDc79w4F0qVfP1Vg+vjYa
aS25woFNjo+FsgQVuzbpOZz9yIf90JOgWJIP3p5/rKT9jIbZHYl3UwjnTNdk
zVLnQvNsTVn4cxq6L6+h/JLj46fr3eKJcpJDMvJM5G92YCrzTXNpHvH/cuGO
X9Zx8a1qAd+xjgZ5G/GPmYRP6HY8iyB8afTU+5m1NHQo+t/ZnCSAydW4C4Gk
HgcsVD4scuQBMdm8lJNUTP30YWPoERa8Funbfw4heljkxNnvTkVN0ZfSwKMs
+CbOb7AJ5YLqX8GeyeMg4Cfj7Q49PpJl+2K19glw2rJmd09ELUzodJdZPRQc
Ws4R0yI+3OHF9s5f1wRovlAQa+lMrn/ZcdHXU3hY/lNn3eWJWriUu5+Sk++F
gWPNmGQlB8Lffl04Q+bfnMiV589u4eOTwZqeY4cFOFk7+qVaogV/VGcaB8/t
w+Y4jfvHW9mYZvFScZzUX1CfuoxTDh1D/ZNfmuRrsPiCQtrUFzyM3bP98buI
AqXo9B13zPxRYSYnousggJDq6blaN/mQ+1o1b9cPkvvujR14t6sRBRfkZ3zL
oSJRd/sLzlYOgroMN6x5zYd8/Qfl0QkO6qadv+63lobtw2HaoQwe9g5Ozkr4
7/7GCWvmt5mt+Pz1L+NWMB9uZX2eIjs5UD60YIn9kV5Ev69bvDyTh6NLx4fc
RJnIEs+/TXnVCOfFuyusq3nQ4ixRZgYw8ddQxGGZRzOCDGdoVuVzURj/+5ls
HRUxgjWvg4LSIRq94XnwAQGOyU5fff8BH8M/55s/m8PB0ck8cHNJrp5X27nj
PRuBCl5rsv4/7m8c3nz9qJYxH9S+r4UuxA/GV055Jb+kH6EzGG7Kuf/tWxiw
ZjCdgjk7122K7/DD9bfBr69fJbnd8aX0+k4K3hctECj99Ed/eYtiax4PW15F
/ZVSY8KPQQ/foN2EHKfaUyJNNEwPzYu102GjatDpylniI9fY31gxPZuPsMtb
S1NWciHu5Lj56msagnoWro9cxkNeXYHDjS29EN117mPM1QDEOP68kbKSfK6e
pm3kpl78Hn38seh4AK4MTexb2sPHgsXX58l3Ex1ZFr2kya4f3x/ytAv+26fj
TNgJLsl5R8Z++X3U6Mc9Pk+B48NH+9/E7X5EF+c0PNIwmtYL7Z6C69fI8eeq
vdBVeteHdo7N9E3jZXg4bbD9h2E30hfs2D0rkoENXi9XTSU+KrxXzCDdshvU
GPOverEMuPCdjV8d5WCEsi6+PJn46PlBVplGVMz5KKZo43YPC+4mJaWHCCAV
HJAUKS3AjOLrEXtNuHiaMD85hfDSd5saQXjF9wf1ycZcbHtlo+iSQvKMxMPo
um+9oO+carpy4CyGpdf1tZH5OUN+qQOIThi5i7Yr5TMw77767+Vi5DjLh2Jd
9vMwQss3W1DIgPTv9lNxcVzUz2uZTRel4oHHTxxYfQ1H6hQDPbk8KJmc3aU7
zATj9t32apdWvNU8qmxPeJxPhH7VEBMBPok7Nh5qhfpykwbBMR7u5k/O+pxJ
x55ch7sRQ9WoqZ+zb2pYM4p99yyOr6JBt2f9HicBG9tHq4zvEz78bNVgJ+Ht
3qnLtxKu1fRMTP0wD9sWrFu4b3ovzvi4qBRPOwOPAlvqG30BzncZaKYKk7m4
8n5Ynj+ZTzlvUjsIVynNlLEU4SP94OjmkDMs2Oq8/ig1jYf4pyYzv4n1oaL5
qJlyXREoOz6GmZS3YUXoQN+rLXRMj7wk4fGIDaOzZVdR0IYjZeHJSsZ0qGyX
c+U8YMPQ4G7wl0dc2BfeGqbtJ3p+a9qZ5FOP0DNNdomRdzv69Jq+Z/nR0Tq7
VGy0gA3tly9SshzbMfPHDjrLgw6mw67xyDw21h9e+Njsbj/spew+HXzRgQcD
+e05s7agQKW+4+Q1HsxvGYkdbafAfg+l+gDdH3Kxd9fXEl4tcLWdQnjs0ndV
rVR/rPNjegtVcbEjenvP+tk03JS8ZDO5MxOKi6OWZi6j43uG29xn/WwUx4kt
S3DlwaRp15wCNTo6hPu+HvjJRtaOFaeTThBdDS3OFnzmwubUjUKPdioOXnxF
cZz5DpoLq+lZxCe/SRHRUic+eVZFDePFbgbEjRa4JxP+qq9ApUyThxvV7948
sWBg98BNV3MBF82v9xzSfUJDlHP25L6IfPQ2Mi9tpHYTXxPoMSuLAa/48ZSB
EA7O+wlLxXV3Q/7Gp7lTPzCQsrnByoZw/yl/LG0yuIjGgrKf96hgKcTm8Stf
QniFXKdcFh/TAyyC9y3lYomhU+izRBr2K54q1iJcRrra/znhb2Xq2X5JNMgd
ubDRUI/Mfzy4NWhA+lYsfXTtmgCI1a7I/q7Gh/uc5xrxU9lY7S3+d+/5TnSE
bJRJIPxQ+LeoRBE2vGnL/kSHdqLoo4t3zDMuZI8sDK7ypOLaWWeXkMlU8EfU
Xt23EeAO67lGhHI/nFdpDewM7Ud+0nghx1aAUyw5602L+yHiWrEij/A5Qbo9
7fVc9G/82aCpQYOj1bowQ5UsLF//yvvp51akGpq9bmL0YY+18Fv3m2x0RNPs
ZhF+8prDmiuE/93p73qB8KZkSdF0cr02i1bW5b/oxRHfiO1XZc5Cbl3qdM81
LahMbTdsWd6H8heTzxPr2AiN27nqnG4L7C59v3xqaR+2bzYIOlDPxrg8k73q
FxeCbjYu5dKQSdvqSasvwJtjHg0PiI8zfcuw/uXHxjZr0W8vlHg48nT9tStm
fdiJkZBUHzZ+m/Nf7VDkweDsPi7FiYc+qjMSJXsRvpVv4K16Bj5JAzf1wcfp
tPbZsw+TPGu60HKaVDfShvabzSI827LeLtSFDdFHqd7zZ3dDtEwn8MJDLqmz
AZ2s8l5YX1N7VN9yFmlF7Z+vuAhwVffYqz9v+Qjdts0pZi0HMcmBn+4TXlJV
qbM5nY+7URk1e9ZxIORlmLKZHEdjyrnkYXKcz8sVsoLbzsL4xNJV1r415PyE
rkgFUyBqeFwtZ4wD91/Wj36R+aBjqHjk5+FeUi2nI8v3BmKV4NeaAl4zBAMR
x02F+3CI3i9i1MUG69UvRVcyB3o/a0js2Uf65aUtddDwEezUm1XbHDkQfZKo
Zk/yygmJ7pvziS9vHm6bDJhFdHnOpu78/G5c1ulSRqkrOD+/btw2woXtUMHT
eOJDlSfcJ544FcJnutuzt6uJr1VKtbukT/zPqQdGN1UDoH1h+sz05Qzo2i/8
zA7ngC3i6M4qILpbE95jVsvD9ZXB+34lUaCdaz/b0cIPR7RTZxROFUDwUu1W
5C6it4Y2Ok/uMSAsdeiWUjIPrUWf1b5UU9B67uaB0iR/PBv8nDr7KB8S7NMy
8gNsCCeti5AOoUD6QIuXKPFzIRg36VpLgbAiR0WhzRu3PKWK4oeID55/3t9Y
g4XagPlzIvTa8Gb6Gu6cVJITtt6V0iwl5/9eruhm+VlMnvQ4MLRfAN05XgGW
JC9OGf2YJknmvN4XAx+NRzyIHvoaX1hBwaaJpSHafv6we/8j3SeRh8vWZy64
11GIX2qSrH/lj+R71s3Hf1fjnVH8bDP/TuzVtQblNRdaZh1H0sica93+SrZb
qBdlWk3hidTTiJa5tXTeVy4+zT91/+SDXizK+lSe1xGEr6Z1e8uzuVDOdmIu
y6NiyrTH6xyM05Cp+2nTpqlkbqTJ676q42Na8QUri48CsD+XPqFm8RC2WPbE
YSmSz/NOhv1sb8RYV6F93X3iJ/t1K8+/YaC85/24hkUD6hO+Lg5+wEPw/XUi
npUUNOrcpv8N9cd1372RG780wFQr0fD8aSoeqQXPdnDgoJljHlFsTfoprOgI
4yAdHl06Cn8OV2F06/PHe2PaUFz4pmaqPh3DF6QTou6wcXzu6r9Jl9sQn7hC
JVKPDhP/+/SNhNssVnBNusvFIRPl3XGGVFDKLXxuqqZg6/oT2akJAtg6W+2U
8P7vPVS755eT+e3V3dDygfBvS5UndxK+1kHnoCeZ95nP1Bb6RnOh5ighuYrX
C8ogb+yEaQT8fn5yMp4tQO+JQ082+vOg8PDAeP80JqbpbA6xJvzCQNy+UML7
Jw133CF+Vt/GZVrgfZJbvlE0Cr72IrArMqC97ywGXVew32vzkZMcHaigykaD
YE/5avEupGoqn6sg/JFyWNRpwn2Dj4zfluiCn3RxQjh4uFJgk7ZbjI6oGYF3
ZV99RULIzzsxna1ISc5bOvq7DyXO00o4cWyM5Jdcn0V49DEpv3zC6yNk3CYI
X72j4NwXOR62yl5pMNndi5V6nn1KDQHwbbaICd0pgIHPkph2ez48jOnuI7Zs
zFxhnxZHeFlM83b5fUQP/1yqf2THhluoyp6903nYrvRybpZUH/rSfzQtVSrG
dqmjxq8mKRhgzFexu82EdzI/p0GEC8W2rJ9VExS827cksPUWE1v2jUtEEz73
osV4eBcXLQEOZwsdaPgiHjqldzIbmsW7AiozG7CmV0ZnwIOK2vh3AyVOHOye
8+K4OeEK5rvPZhL+9OrR5BbC//U8xr/ue/zreY9//c7lX+/3+Nd7Tf+1n8u/
9rE9uj3qogfhjuuuKuwmXGHW0w93OHTYZ83OifjJxe/5O5qN39PQufK8wb2D
BXhR8ln+pz4N9y0/XehoZqHN6ur6rCIuBgzkPGtW0+D5UEd7XwsLg6eOsKcU
c/Fi2GTWVNLvSVbmtJqPVOxZdyzpcNsb+Bi36543F8B+eN37t458/HAZDB5w
ZmNvitNcb8Iv+iYOeRB+yiVPYQfhxVLby1oX8HC/b6OBqk0v0n5mdJ0dILmD
ERD3+hcPQznz765TYEHphsG2iB+tsD9gpllE+OjkSPkNwn/flhyg/2zFft+e
FTsqufA0Gm7OmU6D/aDZ6x9N75GyfiZL4wL5P37Kb/UWLja8J+P7MskhoWtP
SF5kwWxoOOc54fM/1m69Q7j72pXBN6R5mLEiStjOtg+r7Jq1DVd+QYT8oXdX
TZvwo3FdphxZp7GE4ayfihwsLdDOljRrQuV23aP2hPfqfJ/VTfiYdP+MS9+5
2CNK2Tp5txdNZdrdhz4HIfXyh6hVs1qxOGmF5Z+4Pkg9K9GXT2fj8aInXmkk
10os+Hz743/81/0eTcK7eM3GN+rIeafJLbulSkOhnuN3rW8f8DNjOPFJkADF
yfN+T5cQICU6ucFjGfm/zq25WYSvs1/3yoxwuafaajLLuUjvbFx/25LkuKiV
stWyvfAX6f752f8MgpJXZkep8rFu+Qu2yCQL0kLBv8+5d+JBoeTuFMJfx1B+
ORE+vJ0l03eqE7xg/fa/V7hoDDJ0WTvUi4MvahN/fIjC30iRRUeuCeD2vvCA
rpMAH2+5qKmOciGlsX3UivDSCYNHPx3JeUl+LQ0lOt1ccz/Z5w4XZftis4s1
qDAqfn5dtyQRy5yeQafsO06ahZqIz6PAW1bmpbYiFzlf10oNMLjwlb/oWHC+
F49zDHKdFwWhWH3K1XrdBuRqa2y21qJCo3t6xAwfDva55ymWEN9ScOl4YKgd
Fc/fyb3bRnuImXcV3n5SZCPZZ9+iKDKvN2UufLu2gA9nRkv1NDK3ayU4Ge4Z
XbA6SZ1iJ+WCsjDhkggu8T8bS9z0Q0l9qh2K3zwlCK/v5kmoL+bh0I7lKmyz
XuxkTG5yfBkArz2qB9vOUtH69HCdoQcLCqWd66IjuDDUCJS2JHXbG3ji6vIA
CgorHEvkPX2xR+X882Xf+di0dFGk21kurBY8rF0c3Iei216t04t4KOU3hcu9
pMCK96M7/q0fPq19rfOK+Opmh0adEeKrrYLOLREN70TF+zN2ITf5KDY0OCiT
3oN1Rr+mj7V4IO7LwLG1STycT5jcK5bAgKjUIxMmvx4hj3YELr/GxXjE5U+D
rb0oGVwmCNsWjN4QXeV6fwHaPBNdvw3zUXZyInryD+d/vr+hfP7Abhs+HQ+C
vT+HHOTghl8i8/ErHlwLT+qEdDWht5pjFRZCw5MF/dPjpnOQoWT+gzfSDJvV
L96sndGH07NdPs7oYINnOatLjvkdB+h13lv+dCNboLzb15yL9gfiYeFkLuqZ
TnHMIX5Bfseh515+TGRX1r02LeFDcdf74CV2XLjj4N7l8n1YGjRsu+c5Ha9v
xrCCiK89v+yEwO8mDx+1RFqTLOkYuKxTdEaMA89Xp07anCE6RFXozNwrwOWQ
nfOmRJL+kJP2EK5m43y+68+3dgJ0SexQWR7BR0cpmztewobSqDr/YloNPkRV
FMRdpmDaoKKZ/DAH6lvWffKX7cBO2enFw4/pyGeGJM4h3yt+/aPnhXw+Hrso
ZTwY5OLH75cKdz/Rse/++YEKAR9Vys3OkaRPFmxqKC4so+PuwY5nhT0dEG3a
JGTeSYdI8aEX0WNsfP3xIfNSiAARWvPN2AvIeeVHZuZt5uIMfYXX92ABZttW
6WnME8Bk3+L8e+vJenQk/DgrR0VGwWi67hoW1D8J72t04cLloIb23+8dOBTG
St3aQseMT/r6sX+J7vvkXPrS1IFzee03Atvo2FIUYdc5wobj+3OHNgrRIJpd
LPwohwXjsf1K9kSfXv1ccXbOMgG29X+f9ricBxsLs7TNnUy8DqDsNSR8dH/X
2JYKHnoqtg0xuphYcrciUtilBeqKS56mGfYh03PTvT+VbOTptXze5yrAdIf4
3r5SPlwMIkWSvDlIHRPzXuz631zLkZ9D+MTd0utenhxcfsIYur2lEdXrp5Ta
faDCgDc2ZmvKgdUjhm4ltROfb9EY55YxkOg8nCChxkFDSl6nJLMTxwrfL88i
OUAi4nFpMeGH36U7DT2sxZJ4jcSvfAo8x84eC2nlgJscnzm0rwG1Dic+BBtT
oRRrGiBw4+C6sNwmD8cGtHZzHN+ZUHH0+w6lGMLZT7abyHTzkLHjzNfmfCYG
V1q1moa0QHplwOxA6X54xNjv3fiuE6zZUwrbjPbis/cF9dky/WgTDlCcl96J
zJnmx5g6e/H+SVfSCYVGXP+aH/LqIRVuklFHk3Zx4KimcmvbiUbsO2J5fWc5
FbLHZuxM2cyBF4LqV7k2IkRu2ZOiMiq+dWVv/Eq41q5Xcu3rKJhrSV11UZWJ
mCWjYQeLODjC/rbTbjW5Xnfp15Sn8TF5pKhSN5gFyfnXV64i/G3mfJdzU/k4
n32g4GYQCyc/yX9bP6MRXfeDEk3vULH7zVGHO3s4GLj/okIjuxvHAo/qrHzJ
AMvCaAH1NAcFYYUHz2d241KUy7vFLxgYtDTetYVwVfcb4/7X6hHuGTza2tML
pY0SFxyvcDCvlLleLpWCyud3pW4eZqK11jh4Lp2DcHMNyZEnFMx+Ybjj8RGy
nh6SLzMInzjVul9ykIoCK5tYi/cs+PxYnJVA8sv7KXUJW3/TYG6UUy5kwobc
6u6kUSFSj70XFOcO0dA8FLnh1hbiS56KD3GFecRX/uyuetCMo6I7X8l10WAc
/MFJls2G037TUN3wLoT473sxYcmAl7r4u7PGxLcZ7Rt9FtyFsL1W/hN7GHi9
zd2TRta5UDDy2PhQM3IKY7WmFNDwzaE3SOgXGxFVDrIBhTQcHPn2IWcZ8ees
ta03f3AR5a8Q+Jj8X2irTn36UjYa92meGurnotqDvmeUQ0W/9Y1VM9+w8Gv1
Y4nu5yTPZze0rjLhoztk45bZPmQe6WrnzDrYjdEbv4PtCJdMVrr3mvBHZ0N2
bD7cDWH1gAxXs0YsPrGfpk98msLn0tT8beS6pxZKrHJhgGmc6hL9iIOXVUpf
aPXEh02T8Xl9hAH9Z/rOvx5zkPRoGS23gQeLy+2HUwNZeDPrsqYB8SP0wj2H
Sy7xIcfyL9lZJoD+wSGxLwf7kWjZsuJsaj8e/nh53PsLqavgLcyPzv34ERNS
1/G4H2s2hdhvjuxDmIk3S/oWG8aOc0846BFdYBlijo8AMkq2H+9w+LBzEDoy
t46DqaI/DdcTLjoqcF7D5SNGb/u8tHoOLs6M+TT3QxtsVH6FRIKO7NKBPOf7
bFzbeYT5SJ3MiVmVpoOlPBwIT7hnICvApXk0yqVl5Pts/8ORKiG+ctTIMExa
gMxsvwfmZN4JflqzZ9hwMLj7qNfGVOLH2+49uEhyX7nNop6X33tR7OPaMn3i
LDLevs0IFuvFd/oMNatkJnqm1s+oFCU+ZrVQ028nHmgfA56ExNKxyfH3oezi
79jWsaJvf0kzhIVuUqcKaAivX5+SSWOjO0J9cddVDh5rT7mXMkHyuvKlZ73r
BAiaRpE1ON8CdrHuH++dfbArOtzUX8rGMr+C4Vk5rdgWcOzxXVofWKLVVN8E
ov+zgyol5TsRnGRsPovo7eY9bjvDRDngeET4hO3gQXGe4amja+lo5Ehp2y/7
hhm2Bku8jzXipMY5P1YpFSOMAe9ZpJ6XsVefYZ6txf0S307VDgoKlCt1T3Vz
cOhH1txw8wZM7t8/i07yr3v+UQMxDw68PVbLXbjWALtqmpu2ExVJ4qOH3A9z
UGI337diSQOMLu7fFqhKhU+4559oPw5sH8vsd9RqgqTttAhjNRpCYt17Pi7h
YMO8yuqM+Y0oCeip7kuhIsFN/GS1BQdRQU+vFBQ3QcVap/64Fw2j9smCXAkO
1rj//ZV8qAmn1MW7OoxoWL52r3WvHAfadlb7tFc2o9PkxaaoxzSE1d286DXK
Br2t7MvmizzsdZVwcVjHQKtuW5fNxTrUmIi4rF/ShCXTzb81LqYh7jbT6MtS
DrZ6aR98d7oVlrWus5VK+rC4+ErDd1JXvNqqBUnrWqER4xCw5kkf3q75P87O
/B/K73/jEkXZ0kKlKIkWUpHKctEiUVKkRJQllC0pobSpKGWJ0kpCQiURUdbK
UvZ9nzFj9hlLkkp8z/sP6IfP9yePx5OHmfvM61yv6zpz3+ccUd3/go3o65sd
PhbycGJ1UMQHLSaaLdbLznBsxgOzM0ZqJKfvUl/x7HocHwfmSvnbEH85cXST
/I6LAuyvNBo3VxLgxVD+tHI7Lpbxr6dG6bcgJubyjesZNHTL73ocPcZG9oEC
lThS/62DGXjA42PzJvmlO1s4+CwTWtWwrxeT+5dIUZoZSH/Z6NwZycG13bH0
TSf4WHm9jXZMnIP7u8q6X72nIHCoWsWO8KV6gVYswmc8mAyfzKfAJ71UL+lF
G9T2z8qQ7qLjZXp8QOc9NowZDlp6mwUIZ1klx80aQMf4q3Sv0wPEtwQ2HyZ1
+k3V5vsCwrevHhtTJryZHvnYuJaOKPrLe98KiS5Rk6vDzXgwLBqemk2n4/Kr
AxvZpK8X2ZidLNrHw8ePDZ7R/XSMj10fPPaVDff1WaozLHkoOKqa8HFtL0qi
Rf2ufWMg6S2Dt4v0BZM513Ym/eRjv2PMrMmFPOz6Hilbs4iBGMu85XcIDxH9
bVFIuGa0c7IK4b+P9PXaiLdg5lZ7ys9oGnQurk7OFeLAbKbXhrcZPPQYz0ig
aQrQGZ5XQB8QYFXffn4T8adWgUd/uxBOT7WSeUC40aONb9fMa4TefuSbL+nD
wd91AxdJ/wo9o/l97HQLtqlp5SlX0CC9pcDvywAb06/f/RVIeMbst5KMcho6
NFsXdBD+ZhVFbmBLHT7Nm5a2rYiC39kHx/cwOagqmx/Re6YBV4WHAvc1UhFL
Hd9wKIID4/Dhm4f9G+D5TUw1kvDrtg6RxoS3Lrlxj+PFwzNKT3Yq0a1J4xfZ
sqJ1MP9eEifzewAhisqHZPkdEFIcrXZhC/9zn89/rXv8636Pfz3n8q/9Pf61
r+m/znP51zm2meW5f2yn92K68OFZ4cUMPJr7LlEjhIMV7JkDzTN6Ef1j1b3r
JQy822io8InwfTftPTv1G1BbSb/mnkvF4vZ5LQZxZJzdD2m9vtcFzepp3Ttk
GDCMj4PXQg5O+C3wHo7twlD8gFqVNAPK+k9vKhNOn5Nru/IKBbrZw8M/LJiI
+n529pQODiqHdQKchKk4MLgpozeOCS2nrLiPIlwIp69oMppKxdnXv2wP32fC
bPtcUzFRLlqZ8XOMnVrho/h6+m49OuxyZFXLyDwwfXP429OTNLx49jF5xS8W
PtSd2Ta/hQvbvWEX7E/R8Lrh7VSV3yxEtO1LeUX4RKyoAaOnGXZLU6Q1g2nI
svbNtSa5aeWJpoC9ZlTUru9gyZcy8T1BapX+Ii7M2wVKmruoKAlKKbtL+O/K
aaPXCf+SKnzqMPEr0/fYJJ4l49I0/NaP9Y2HVbu2ZE7X4EPJ74eJx0I2wn8O
LtLv6oIThbnguzof5XnHt8sS7i33eU5nB/GtCxQFcTLN+MWlua+fT0Oz9Bm9
EFWiP9+Wb/y+mof1mdYvXrL4eOn5hvmb+ICzGx0S69V5uDaad3QVm4+UP9pP
tn8WQC0y8wfbiI2+8D+Hjm/hwejJ4xzxKvL7Jbv9nWu4mLf/wOfNb/mYwf90
UidZgPzDeT1barlw1Vl2Lo/wzMiDqpcJj97InPH7FB0155ZsWnuTDRnrnttU
8j6+VoRS1ysL4CPYVnhHZADm3iUTbzwHoPXE68LgMgF2UrRkIkQHcHfJWZsd
XgNYevHlI3n/Vpz75i0zxZiOaJufz9P/Oyf35JSY9Dn9OBS4wWgag4zP/f22
XY48SB3p2FA9ux9Sq3QiQ/vZuFmj9SKK8MHZz+9bNLJh76t4/gHJmUyDeE/q
b+Lb/GqG9Q/yAAOb1HWyVLj1P+HZmfkjWqEl5s0nKqqOnvHNnsbCgYqd9cLG
XDTLrU17JMXDyE2biUvr6Li2rvDm1vlluHWDIT1s2QJXwURKUC4N7C2+S+b+
YMOsg22meJNcV6a/zV4MwPf3rLAHkQO4sPJQp8biVoSMlo4ELqAjzymTGdZM
fGnOwZUHx1vhbWQ4VZf4Mrnph5fQstjIK5+9dtyhGxFLeDPpJgxwt756LqvP
wd6UN/V6+jyM2lWZuk3QkXr3Tpzm4UqkpF7tN41tBGVm499rDkRP/lxJfen4
3zkHu8ryVhN9WvRdxSWbguWTm1lfOBzIrpChaeg0oORjv7pKNhVHVBZZ7rzP
wRyR1KbTZQ0wqLw5XDtGhe2OfmW3KxxYpkicNNQlPLV3uvI7Klqu+/SkkPqt
U9uV3hbThFDuyYfxXX2QwM8b9Zs50Lcv3GBUTvKF9dRT6b+pWFSm9LTuMgdT
VZulPXlN6Hzq+Th4Og2Js1PC1NT/9/WN3h5tyx4nAco/GEv/yOajSHrRqvDt
pN8GTdr96W5Gxyza3I/naZAJnn4oiMxTE/aSxSf+EH8yVHDyjDjRgTNK4qMd
pD4+7R/fyaxG1YHS000jPYhJDNYI2cUF1zAhJeq/9eAD6Rq/43lQY9/YNv80
yUPBe+sPlvHRdSpnq5M1F6xO7eaahXS82hNcqPGiH/u1fsWPbeJgc65tUhGp
O61Vn40C9vXjfo9FwA8xDuBTpRTvz4N+3OWpXw4IwA826je8zkdquZtYeg0b
tULl8iXWAlxkKf84doWPRfh+NeUTGyW0K0I3XtbiXgd17r4bFDgp5fE1xjiY
rxlXsG5BJxb53rx2JqkfO6w3HrDtZKOwcPvXej4f2SoLfKmjXISs3xi69WM/
Homozu347z72DU2KFb+5EFriruFe3o95y2V0gqmd6PzlLqjs6sfDgm0XmsbZ
UBOPDD99XoAk/o5TqXMF0BVtkp1txEXaalGTD+fI+7wp4sCTJeNkFLBwdBMX
DxZqxB1aSHK4inR4pg4LcitUlik6kdfZusD0XW0ndisJfMpI31w/5Dza+ouN
Oe3FCZdaO1HYwXT42d6Pk8fz5FWJb1SS6ZVXEKaBP7+YoZjPwtOblQOJmVzk
9W04MEl0o8Og19CxnIdu2Xbt+52kP8Ty169UEUDHYkBHpIIHM732YINuJt4f
THp50bEVZwx3H+Pp0mFzUHeISvRf2s0ywcRNAKtQZ/Wkz3xkmL56N+TDQc2D
kL0yhP96eMO19tN/58UytlcQv12xUVNl3vYmvLGqCY3J6UP22nrzLTs4cG+5
tfU6vQslh0wzJ1UYSGPct7ZWIznGwo5fyepC+0v5wfWqDPgPb70muYKDrW4M
99OJdUiKrNo1XUBBzrSAj+5tHNjFiPgH2DSCtz6ZbbCF5MSMcTVhDw6a2yOF
Bm0bcfqRWtSprX3I3DtZG3/iv+d5rz4T7uHhh5VT3LmPTJQPSij0BxHd1L5p
+3reAJwWufjXZ5Jc4n4z9aTuAcSejTmzXW4AWZE3DJ6/7oKS7rI9F1YfwJPO
9PdMhSYky5/ezH7ah+boJ++v7SY5emDH40/uTRi8dmprWHkfjPLrEsNIvta2
jm9PcyPcaYf15Jc+RKtcjM0hXEeh4UbeZgp8u56whNWYaP94fmN6CQd5Nae8
XbUFiDTOszoqykdx927DznMsOJdu2qNPuFYkQ6VUhI+WOez1+kHkc54rRMsT
b8KJqNp9V+P6YGoUmRliQfSnKuIq530PKv2UaKlpDFx7Wle+2p+Ddur9RXjX
g7nM+U7xLxj4FVw3eZv4w+9FHqM/Ixpwz8HG9GEvFTFa21b7EB97cDZ3ue4z
Cs56bP0914mJdTq54V/oHNw+sHRsQTIFdLvOtSrOTNTMOJfv2s9BwB/bXM5o
Hxq0fup/e8uCbM1Mt/++ny1uy1R0/U5Dj/4jsZAtbAx321Ayp/Dwiumaum6U
+IMSj/Py29h4f+S63lNhHlbUxfJNn7bg1Qf5Iwe7aRj12pstwmbD2aDX4HRw
Nz78Kmi4uJeBStvbLE2SB18Vzv7ACeyG5rPCJxeJX/i0YzQljoxzS7bVePHR
Fjjs8REzKKTBTXniM3+YvL7+8h/WJTRyfUOvdJazIeBsyukd5KIufXD/5SIa
ZvnbfdVQYUM4aZ3pFsKlZ62mt3NJ3ru8cvzGSxbmWg7Xqr3g4sanhF/6W/mw
CDT+u8eXjY9OKz0cjvZgql7JY1fCGQqqB/iEq456/41y7oG/Go/JMGnCaJVq
um9uHxx/Wv54YUx8UZr2sxlODBwKitOa/oyD+ICWMI1GHkJqLonfdGFg/Tzl
tSeTiI/sbUsVbeKhV3sg9XIgC+Mygvq39VzMCraVlPpPF23nC3sSn7LG3VLR
+MgA4udKWmsmDWC2xN6U6DJSV6KJfzc5DMBGO/tv5LMBXKt7zFAMpWPQTTEn
5i4bQ++SV6WsJ3mFL3lkCclxT2g+Pu0cPjTNX398X8/Blu4SOzPC35lNm3+W
y0d0FNfDupGDbmWLg7Xv2iE/Nd1L1LAfZyuH7qSRHBrYLf3+0ioO/owkb/b7
woP5ug7/S/IC+HW/yHJZTq4zmtIdWcZDTMPtOVXzBNjwZMneVW39KD4UVnnd
igODhBiD0CQe5h69zSp4yMXfBYbf/aqpOLGLy305HoQf9RZnbMWpGBMfla17
xISyiUPPnOlceKuuWvvffSk5YnGOyrf6ERDucni4qBqfrkmLt5e1QPq1ceIW
AQ0PFewHE2hs3LoyN7SA5JWXd0OsFk4Sn5QpsFtN8qQkXNZlX26F6mfL16/N
6Mjcs3tl12c2JO4EN0fmteHDlsv0wzQ6hofdIq7HslE8d71ClUIXjMwk1cL5
/RBK+z2vahoHuu9XtR835SF6scHBmRv7EZwXHHNn6Vecnvpo98CxJhxyc9RZ
TvRhVorsp9+kbu/UGLm6B9VhOH6KKqeDAtdox66LPRys7cL6iV2NeJ3p+m2p
Xh/yTaRvjHhyMCLxhyoa2YhXr/ITh+368CK+c9ZFJw6K+OKhxsqN+PoDE+9U
+/BVXdrsjB8Hbbfyl/RoNCN249f3Imo0bArfF/F1KfEDzva/NOc24ZjOoail
T/rg02D6Id+cg+GbLScMS5vR0PlnzkofGvREXz2omcmBzJI9SxY6NuOGVk/C
fCMaDO6vSK5ewEFsXP3VV6takGA1R/jLMxoOJIe22pE+dU5lv4v1VR6uvLtz
N2cTAxoZ2c9zr9WDN3fQLm9pM35P+J6RXUrDjuq7DzKXcWAxwzF0jX8brB7m
1dmVET95fNXyfFJXz2suGclvbkPlfSfd08l0/L53KsDoBRt1sYUj9YU83P5d
cGeeNhNye1Yt9nAi7/sDI3NaAheBz4LtRe/zMcfLcs1/90P0b40f0r4ogP/C
3epSSgLk2WzyW2zHxe/GkFZpgxZsLlfZ8zmDBpGzXYLgMTbcVr83eUHq3/P3
uFAnj49k1UVRQy1Et9+f7Imw6sXbwVNth1sYULebsnx5FAfvzNkiZif4uLNY
/uFzcQ6WZTxYdyCfgqThJcaehAc0vp+5YgYHTr9aqM8LKLj/MzV4aVobtp4c
DdjdRUcWS6+i/B4b7h2rNX7pktwQo7MqRnYAam3bVETODICjtaN2AeFWrboB
8whPE7/t+/70AFJsblmq1NFx9ist0LSI+CT648etZv+tI56h+zDoGEsaeE3/
yoYt27HPypKHbX+szfcw6WANKLo5fiO+vKwyLp7w1Bs/pwWt74XTui/7RaoZ
EOsT+nCP9AVN3Jp2+Scf2rP3Pzi/kIe9JxX3nVdg4HVwEc2H8OW5+e16/61v
yH6nNy1kIPam/ow28RaUT/+YqH2HBvn60z+fCXHwuduywfsVD+dq2gZ71grQ
alg2N3BQAJfXumFRL3mkHtaYHSVcwdbh+BrCuQuoXS/nNaL2mfG58CV9CFyx
YYsn6V+sgYciP860YMsvIYX4Chr2tXxTjh9gI3piykx/wj/RLpw8Svixz6zK
LMJP3Hqh5Lm1DtMWjdpeLiK+wqvHUo9JPsf7Pw7RTjdAXk5lWmsD6YM5+29d
IrqgeqTmwNEzDZjs1cua00hF25o8hifh9saGY81ePBgfpV41Jz7ttuoDocyp
dRi1iXw5ODGAW9Uh+Y60DuLD35uaiHQa/Gvd41/3e/zrOZd/7e/xr31N/3We
y7/Osf3mH5YX69KIt0cYIatNiH9zj7i/+DgHDb9KquXFe7E7alaleAnpV66N
BwNCOKiaM68kWqIXQlco5qKlDNiGHW6QuspBhsQNl8P6DTjzzKN5VS4Va/nH
g/eRHGTxXjFWK6YLbwMSl++SZsBXe82LNqIbkZW9tf7RXZhhftO3RoqBHU06
P24RHjKrKlcshILbP/Y/O7WXicVT9D+bdXDg05aemyJERbSdsjH9HhN3RYXX
qYlwYR71WPbqFCpkFGg/jsYx0c90pvkS7rVRduUW51ZU3fTzrNCjo/jileaH
xN+WRs48WUZ0bdSl/Ef6GAsLw79H1zRzEbxaZ9lFXxrCoj9aPv/FQmB07YhT
CxeP/GZHOvc2g5d8qt8zmIZ3oTembiW5ab3d5UCp3VQYGSf4ziljYnz6SErD
Ii4OVT1awidc+7bH7mjCRdbyTi5azIXSs8lJXeJjEp86eo2ScZmwYWxYX82D
lcGpLk0NPirVwqyVFNioutawc0pvFzY0yO9QIPzniYl9Xxay0ZeQYhjf3YWt
N6OU5GY1w/r+Rs2T82kQsjh3y0eVg2w9k+mZGjwsb14g94LNB5M2tC+S+IPR
xIsnb6/hYYv8+drlpL+Pep8R7yRctl3xYAXxZ63rf0qxtvDATApxt6riQ/i1
fcTzb1ycc729E1l8bH2/ZuJpkgDy3MrRq9Vc1O60FfpIOMeu7C2P8LMXbJPb
/OjYeKxc4vVNNiiFd/evVudBuWW/tizJI09E/7jPEh1AtHjhy3HPASSk6zbW
kDxy+SenQGLaAPoK/MSivQYwRV2q465/K57rL+4yMKbji8rOn/fK2Uhj9ju6
zesHXbXt1RQmG1oxl76cdOKhp65Q9Mbcfrg2t/29wmBjd/mROaqES0oe3LWm
iY0XUWft5WN5mMUN0lv9h4+OsxOb/A7ysGzr5o/js6jo0mGITjX1x7b6WYci
P1MRcN/Uft10FpJHj6TsNuaiQbxBLFSKB/s9hl9U/1vfYPzqPD+vDPc2rtbx
sWrBqF6n6/tcGkJzN/hN+cFGy8fRpL83/3suWEWsFgN4Olm/qT9yAIJO3/GM
xa1wtruflbeAjs0+J3TPNLMhcn2bWsefVhypj7P6e42OW2e+VoxmscEK1rrz
/mg3OkpteEd3MmDzd+L0YX0O8RGPddT0eViy++46qQk6fBOyaScOVULaJlGq
MrYRZZzYok8OfVj2a+L3fUcOUlLaXm1eXYdwxd1eqtkU7FlwPbqDw8GQXfVE
hk4DaOUKbMdsKrIVXj3Xvs+Bs/Tahz9LG6CYVa4WPUbFbP2fjUFXOPC6sOZS
oW4DUl+6fTzyjvz91zqtO6R+o5m9/odimnB3JLHpaFcfaD/kNvdvJj5u++Sh
ovIGlNu5rGP/psK0+PDIh8scMJ1PcATcJmibBXYbTqcR/3xvg97/Y31j7Fzt
qQEn0j+O3CrXzuFjcUrCZS3iq8dN1hXtpBAfPmdf1oX5vXic/jyDPusEbFNy
tlmKCzDzlmHPz/IeyA8zdnVMc4fZSJRO3/omnDp//JPayz5cT1TUHtrJgWHO
xRjLtgZoCD+onDa1D2d2CkaXX+SAJ3T1EIXDw/g8QbWYlQAmxp7R5SIDyDVf
+6yKzOMlOhttPR9TUKy5zBH2fhihKpQ0N/DwUtHs6/E4CjRsV7guNPCDr7xZ
gscVBgydly/Zn8NBWZj7TmmSV73m7L5WI8KAUsHU6WXE592cd7vl2lse8u/e
/6POJbk8Pr9BLpGHCNXLGf3CAlSYLKP1k/pc1i1mIWVLhfXSS6afFgdA58Gc
INkwPgwLO7I1Ajn4AuXvYiTndcqkpCkTnjaUmexN+J0Tn7vfEL7i5He1m8Sv
P3u57kZCEgWnFCwY3uF+eLPZIvTgXgFCF0fM/OnFh6S0ds/5iP++J7kqf5Xw
7dn6PvHefPT+eNC7PooNoQX1V5S/8eFP2VFz3agXgwe+zciR9cDeYvdYoUN8
LHscZbC3guS6fNvzzjIU9HXnT59HeJ2bzM5Ewnd9LzfRmUWB0RLqpWJZPtbd
lTjNO0jBreyQgPIUX7ja7iobj+Gh+vSwQCWYgYU9n53775AcazES0EG4y+ur
ExHnGXBsGH1xL6oBX9LfxR8/TXyJtlj+3JF+7DohtJziV4clzG8dwWNNOLvz
0nxXSRoeNUx5ZExyS/C4WIfSryYkeMsde0f442MRB9QJn13BGg3+xEWaUYfY
zyQqdPZYfGWPBaLSv8SOV94KeqFVX5QnHbv2HDCWKWDjsHEP/+uXVkQOn3oj
Qric856t+oRH/7C6snMWyRsP0rhaBnQIp2ccMz1dBsO7Vi5Z1o2QFrNs6TPs
w8nbkbNOenAQd/dE5o4DjeiZPsJZZdQHuot9hQ3h9hVGpT0VA1h29LNyrXkn
hGbKaG3/oY27ds9j963kQVRh4l5mOh2jc0TXXGn4gqO61Q0+hP9JF2rWyiA6
JnbU9U7LF1i3iIkyX3Px57mvhMd7KuSuPUtafi4IGnuWXrxxW4AdO8JytKwF
OBbhID/G4uITvm4T3BLAut7LhmEpwE7vwpCxPi6iNtxcN97Mw/qY4jc7YykY
LJ+/VGylH+zDg29WvOZDZvW2udYkj27Of3uDZzwAh/nnrx98y0fVIeNYG9KH
mjPv0BebDODU0NJlkfe4MHt4Nel+PRU7aneHb5E7B/mFwr8/TRHA8lPt6m2k
TwW2t2jaXGLgUZD58hHCDwSKe40SvolS1aZG5tWcB3rCwSIkN6e15xtOo+NR
6dXXyz6WYHxlsMi0KU1wyU3G1pg+fPBYMY2yl4NrPV1d9ZONSOyzdc2404dB
yoN5Mvs4SAsXvrM7moe3UW1XrrZR4JsSf+dQ+2nIzZi7VZDOh9vRk0eZfzlY
jTCr59o0XLRzOt1J+OSqAssEwisUrl8RaJE6ito3exuX5Oy6dLbKRQpkeJEL
jieewnG1gzLCHnw86G4xsZXgQOSesYV9Can3khvDmSQvzInZ8EmN5C61w4/F
jAopWDRLeIlvEA+zTz7R3DxAwU65/JMiJ87gstL77KQpLKyQrm4/eosLX8VA
RT97PixLxg9JTmXB/saeHPXbxJf88dnOJ9zv/vmnCe94ON/gLetD+sL5ob3M
7iE/SOWKGT3ayARzbNbVooVc3D1kac1bwEdMRry4/QYmds65MhS4gIs7fnm+
qwiXdsxzmWvBQ+dAk/3uBVTs2eFYduiCPx6ZeLp0+DTiwVBZXObuPjzVWpZm
9985S7pXf231aETJnMTsk2Z9WDOu0DbbnYNMp7crVXLJ+26oXLM5i4pHd3sf
TOwOQrx2Wujd+32wOpy7YuYFFvalRT++Rq7PxKVS0zeOzAdNV45LMAsKdrHu
ywh3u3F6z4YMLlI0Hl6Y95EKFXmGRPqdIOzzdN3d/EiAeiXroxvCBbhQcqPz
JNGFk9Z8XjzhX/lVrzxI3/4ZmLTJ5RQPmR5zUnlv+KB6Ntx7dLoXZhLmvg1H
PEkOTJQeu0DyzsuDKRUHOGg+rfQs4ioVqNm2QfUiH5pLVzQEHuSgd7vTbIfr
VNzf/ujoMj8BFjyaI1z8vRvWe7uvHM9xwlXhtI/SgQKIDW5KrxcToO3M0t6X
ilzk7c2YfeuSADyzGQsV2rshMFOfemWGE0aqYpPM5fk4LvxhqecHFsz3cesf
HOvE10zm9QtL+GhT2eRrbEoBxVRyeY2JL9Y8bX2q6cjHmQDdDCPil6yOsrR6
jlCg80x729AKPmaapIrRjCgwNNPi/ZX1xc9VeuwyDQH29YlvM+PxoPp9hPlA
l4XirsnwemMB8K6J/XV3D8ItXqXN++mCqPIboruIz8ptfxXWltQPl6aqTu/A
GmjmivZIRfCRLzeLTs3vRdlDQ/MNi7yxzSXdYZFcPT5TILxUlYonEvX5Ol84
kLQ8udOxkodje6V1a55ScMfjq5x1oB8MM2Zx0s+3YXZ3wd2wL3Scr5JbnfuE
jeW3fBcNB/NgW/5duZhLgaCmKuyd1RlcVMxIPT2nGYbGwm5yC2mwd5UX5Szn
IPGK/dSld8m8W3E5OreJ5PDYeQHDxach/Lw4Zb6A9NOYmycLn/HAVZ/XRJkq
gJR77cKn1XzAqC4jyqAXcqIrvHImT6Ar95NqD5ePuPdJK4KFe5EhdujD7uDj
eH6k5merbC38NRW3D6/uwn4ZE9MvpI7lG/8+1bYiPnRCZanWPCrmXbFOkHbx
R/mNltn+XTy0JRjWtN+mwNrL8twHIT8InouzjpbxUGDq5/XpOQWPA8/MiU3w
g62Ka622Ah/rF9x8ElzNgs3tyFsfXnRiJOi9/MtPPOiFv7qUZc5EbNGxEyoV
zfjVmd91fhEPg5E2cjGn6PjWFXxYaf5nxDqFtQ0O8SG2zsDRc7QHNZcXOTM0
j+P7gFPvvsvVGNu68ZunMAWXpp1LClLm4kREnKNqOhdvRnkJyoVUnBtNv+f+
IAjSfvLfpvrwsbnJfduFhRysC1WbU8wiurTBIWOY+ICCmaciDAhPNdvyWY71
33MwiTw+ycuvz4usfPGHgncZ72dX5J9B5PyiNfOeEF8RrccdjhRg+dNTX8ou
8dB1IUNKlPCiT6vXZhE+yjU9vpDwP+ozc36n8SHS6CBwu9ILSacnBw689wR1
58pY7x186IhZUNQus7EoS0Wi7m0PDDgdfvaEZw4uWcG6xMbK8XrHC1k9YFoc
V6wV4qPcXtut6DgFFi1OokrzT4GzbfzAUqLP5StDp1BHmTBfq74p4XAb+lZn
F0sSXnjj9o9rhOctapEysGvD+fUTCU1EJ0RtArYs5/cj8Meo8H2bOsxQi80K
u9aMosHs2QP7aMjfmzu4eC4H99fsyJhJePnIH8c3hDufq4lbR7ib1GREZhQX
ie53J7Vk+nBRZs5JpwvR2CfoePrYpg23ojq307Lp8LHndlonsaG+9M9NRcId
gq7cSia8d6PPteOEi248ctGA5K0K71FL/zw6BBGVD6fqlGPqKsOHJ8KaMG/X
6dLprX2YFJ5efl+Pg4M6Po/YhGdJv/TZTvhntQ+K1/Q4/7wf41/rHv+63+Nf
z7n8a3+Pf+1r+q/zXP51jq2V+l+/l4SL2Yn/TSc832ORaf/FfoTaMGfMfMJF
TFdswYqvVJS+Tykb5QeB3vLsisEEHy2xZ4WGtXhIDTQVf2vPgLyXWvIewoWX
6HxYp00+55hGd1sHBqaXbtotL81DR9jOjCdadCx/1Z1GWVGGaI/1JQWvm7Et
xz5wvisNxaIl07KkOJg6P/vDpsxm6ErWqBwgvGqVzZEnhEsdPBCjyODiieHh
0xFXqAg9MH/Z46WBqJ66rIsZI8Cq9KRnRl5kHsxaUH1NlYcTHS15LYSbdqlR
hQh/5CZu27Och5oVf/88X8aH13EfG+UdFMjK6M56peWLjNm1hx+N8TD6dIdT
3VoWvpT8rfHY3o69z/1+ZRJ+cfnByyvXsTB2331brXE7cksviHTP4eGGy+Su
Jfup8BJqNSweOwvW5Yox9RgaVv5Y35gpwcZHCXH1bCoX4h4iURKxNETdj0vW
kGRjepjw9wnCp7Au+6koE18hO0NuyJjkPtuy5PzHZ9GunetaEkpDXOJ4ju40
NuYOJpR1k/pYee97TnwYDZmet+zfEz59rNBHrYeLubmWH3s1eLj07W2WqS4V
0wJLq//uO4tt996UxUk1Y9dS6eyN8jRctxla3KRKfPsW87IFhL+L0Z32R46G
a9sVvjAJT0ncfm/7Xh6+MQzXKs6n4sqJCu0Kf380XVu6YJL42HfVz7cOGQ6g
qPl8dlTUAJZ05/l2E9/bfE522MtoAAvF5rl0EZ4vk5u2tpnoukv18yMxVBQV
my29eDsQxca+JmskBXhmXVh/zJP0pc2B0uFDDKT/vulmSPie+CWhzwnnRsxx
1BpmoD22vnntQT7erRXnDs6mQL5W5Zsezwe747XP2hE/rHfQff+f+VxEdnyr
ex1Mw2uXB088CU/3i1HWI76rYPmWowcv0LDIs0N6h6cAil7Sdk5TekDfeuUs
S8IZ1WKPt9MdBRi6Yrt6G/Evz9T+eA/rcrBel7IpxEeApEe9IiO/iQ9Z22ed
QHPCOWfRLjkTPralbC5OCmGjJVrld0FxDx48t5VZR3zCvk7NsYQtFBSlaLkX
y/ki7I7Y1rhVfHyJNR39LMOGGydz2aGsLtzbEV1/iPC3tyIoQYYUzLuv3vJX
3BfRkVIXtxA/7H8M1vZ/iM/ODVeQXkNDzcg9B2sbAbq6T8hNWdGDkXTdY1Iz
XcDY9FH5kgsP+1Niey686sdN/ZbfDl9q4GA2VWW2BR+iX0ebpyhQsK9/+7c/
iidRL9X6cv7yeiw4sYnrr0HFlDd2h6llHERv6eJ77OfBd8puxsQcKgwGxWr3
HPbHSs62Yy9ZrRjnZJ18cJ4Ofstzj5EcNp5c/+4USOr2e1Za7iNSt+9uTzo8
fngWp/+EZEzsbYHrmMO66+/IvL6ZL+r0g40XDPv3wXN5SH7lnnbRigo1a+8P
70fOwspVQTN+az/8RKpsIoU4MC2oGH7q+7/vvyHUl7zrdzzpB1aD5c8vs5Dx
qEU+I4KL8FvHHK8dJ770c5GcJvGtz2XqX6auGQBjycKqZY+5eDAxZbvzPeLX
p73Yk0H04tbuSLNSZx4ocm4m+un9iDBksfIzavAh97WelkkrzC1NqyXW0OGY
nDt9vIb0l/UXl29YVIeOFfuDqzMokKg9v3Edn4P2r2KnpV53QLA5Kk7jWj9c
H+tft6tkI+37tZN0rw6YZdxfI+HXj9HUN89iC9nYPfC71OQDB+9MPqqYEt9q
sHA4WnmnAE2vbZLSTnCwVEfTK4/Dg0ZJHUWK+M70n2/7rmbxkDc43HElj4KY
d7ckp0mcxtS0El2nHj52JcmaRX3gQuwVbfFdlX7MsJpaUuRO/Nh2SaGGqRyc
8bBfvzKdAhGbaSE8Nz58EkUr35Lxz7cO/SX5jIJMYdbs9FAmcsLk9IV2cjH4
raS/TpsPXkCcWJl7L2JeWr+17WIgTrf7dU4M0e3a2lnjnr3QfX53861uBpxt
YoxOxHKw4EDiWHhBMy4vkz/U50ED6+jDVR0kt11dO/OQUFY9lL9nR3z3JXng
t+Y66VccWE6p5CzLrEfM3oamGYQ/UhU9ZEP4cJrVlrP2PfDq4obXRTLQn9Pd
WOfKwT4mkyuh3oLbhqqhJ5NoSF9tobn8DxtmVedPaq5pgaHok/DzyTQkOM+t
qvvNRuavauaaGhpc9dPKAtXZGMm6dFXzB7k+01tTM/y7sTvHqiV2DwNHfixT
kjTigPXNd3y5XzeGPaTX3DNnQHRgT9VpQw68M0s/FJHX77mWEHaJRfQ7Yvv4
x9UCVC4ZH3ir1Q09JaFzqXoMZC+ueFqtzcHO5nZF7Y3dUJJzlEzRZ+DJ5bP7
nDcQnfF5o36whYtN9cn2J/VoyH4etXbP7FzsuhfKDf48APGn+fZX9nfC4uub
hv27dXBthZGZDOHWbydVHaw7Uacl9N4lQAcZEnM/zjMgel7uoXqW6EXOMZmq
E0rEt6wpijMNa0CfbV+YdRcVwqe3VAWGc/Bs6FmF3q0GrI2XEN/eQ0XZN9nN
3Tc54JzuLe++1Q1t180pnfsZmLNf17N8G5mX1kJJUqWtCJ+a+yXrOB3iBzZe
+l3ARpbl5OWEslb0Zohc8D9BR82Vjw0FhCsvCJNR57Oxq8rr3UaSF/YLug5F
kbyw78Eb3WR7Afyf3Q7d+JSPlNg3ChtkOZBj+Jh2E75E4oCdRCIfTswmucNz
OFiJxYrV7/m43G+7cu86LuLC1qiMf6RByVmvaRHx+TE264rmEp9/QTR8tlJq
J/aZHQh0Ibxj/9XZe2pYUFOq9BnM6MS5xCOrbAt5eDBaulB6PRO+vIN/fGyb
8cOA0TzI5OJo9KtvzqSvLlv18tFgdQGWehle+UK4AcUtN5304RDlwKrI0gJs
Hn3x/n0YC0fmeF7e3cGFX0Dk2ZXhfHxYfs/YXIuFtpZ4tkgaF19MLjecJf7+
WnmD92biG75lbjdtS+XCsV1l1RcvPr59kE0TfijAgYgur10mA4iocmwejB2A
fVB8aasB8fEPzIUkSD9ZX+rITmhn4Wc+97wb4dFPh266qvLxYCF/u20z0blL
Dk/eX2yBe3WOums1DRbrtir8l9P8xJpKLxXV4af/RX+MUxA11aOL2sjBoOj8
TnpxHZztpEz5hD+XfxOQRvjSjksmlNomvDs4RA/51YdV9O8hj9aS+n7mHmcp
W4fmSAffAJKzJCtFO+gCktc3Km6+ObsOqrsOT8xKpeDcnyKDbMJTij7ZcPay
8Wq7SttpMx4mwj6VuNfy4dHf1jdbnokRXjfDVpyLzxyrrAlp0i+5n09IL2Ki
NEedsVqCi3P6yavSZ/Fhxhw8GKfaBdcFa3/eH+yHPUvw9oEYB1vMstyN3Enu
/Lhsh0UlH8PpMyeDAznICHg8sYDwsTjGgqIKPurPJTuJBnAgLb4mTM6Win2b
dnhO/crEjLOS8WFLuWgbrlRI3dSPnlf7DwmILqQnvZg08eZBqed7TLVuP+qD
aYPL/nseL2z5nSk+PNyVmuS/EmOg7Ln++HdvDpK9NLWasnmILVT5xI/uxLNM
saTYL/2oVU73SRxgQ9J73bHUh514+jdAS7KyH/H6Yp/mD7GxPVl4lshEL07v
aV+7ZRoT+680bnz0kuhko8asjb21sBE92B94l4L2gU1z94wQPWTZ7ruwshNv
vDbUzHrRjzcrH62Q72Gj16voal1SDfTymk55rutGRGXkqyORXHwb2qBQryfA
7fSfqs5L+JAdvL4m9zMLG8tmbOkI5iNt+GhGpCUH2Q5Xrt0NpKL/8a4GO1ka
UqI3l+wpY2GtunGc/Dsu7NX01G5K0mB5p8zjbjELGl8ergnM5oKVaF8SeYuJ
XOVI6iczLm5nnJ5+RoePxBfVp+Y5NWJbgv6978Z9kPfR2HP5OLmuW0qMP5cE
CPrkf7tkuQB3G9t3h3tyMYdzuXfaFx62Cnk9fWDFxGT35a9HeptRoZj6euEV
ogvC8QeSnThYPSZhfTyJirSGDurJ3TzEgObGUyD+wfBP6qpIf/SZbl34g8pH
VHxSrFQVF4qLGz0zTPpx8XuIc1goD08e/1zxdgcDn/t2+xZ+rMd8ubS9T7fy
EWJzzLH81H/ff1WYCrn34GDqxZZgRz7YW/SdcsQp0JF6U3MvzQfNV5ctkGjj
wa5IVtWZ9GNNqrS93wT5WW5Yl1zBw3X+ys+vDQV4EsSYa/JLgGNzB1+Hk/EX
8zrz4KgSHzuNeWnzyLg2jG9X8DLnY/aRVc/NwwW4fv17+sblAxhPeRupEkP6
j/Yre/NoPtba+D5JiRJg/kTLpXpb8n+/WJSG3eUjnu+W7zHKRsXGKWNjjg2g
PA1NiKmkYsP16a1+0Ry4x4/sG3nFx2mDZ3ZWZH75XXA67WBJw92hc1Mr6jnI
fJ7e7UNyj7fnF207C1IfqTv8TQqJv1x0zenEfDLf7JrP1JLro1+7RiuY1wcH
y2uic7RZ8Ip/3h51lIvKLVGDi4b40L9lYXRgKg/n6m0vZnT3o/GsrvPWXj56
nGFFKSKv6xa4f60GqdPBg8uWEB7imcayJ/xt4pG3lNX9GD6j+NjFg4GGbY0/
LVI5CGnWl7RsITlqRPmEnG4fnhs9UHi6k4VNWt5uFaRODkyz/fKDcGGtS98W
m7Iw05E9f7YXFzvzqWWdj5tR+33NORt7Ggoy7cuCZnFw945JcRW3HpOn7kTp
R1Ch+PtIysxkUu9yYx9qOPV4Z/hKq/Q2FQvVFX6sI5yls2Om2BsKQiQKh/uO
M1G4l2PuzuZgMzNHJSCnFRF/kxvCnOmYNRz7a/AjG6kel7TOZ7fCZMWTYCnC
JSSCt8sT/xZw0W7Mu4L4JjqdtugsE9uD1eYbD3Gw9m5g8e1tHUja9UB9rhvR
lTeHbANy2dixqMnWzLgDbez25mjCrwSZiH0ifHGR+ZpRkhNMXQZKCkle9W5I
lo0j/W920ZibXk0vuNlhOiVjDHyUel4bS94/JexY5YVvvdiQJn97K+FPS6cu
NSM8QUbuqDEZ97am2qjbrX0Q2sOiLKZkQoItE2nwdwDmSg1aJYwOCHlXOcVG
DP3zvJJ/rXv8636Pfz3n8q/9Pf61r+m/znP51zm2ky6HElxCBVDfzNz4l/RJ
jU1N0TEZXOj5bjq8lfB2C5mSIMKvOrbVbU3n4lXtbJ9zRDcijn57aFzBhdNt
b5cZ2/qh6qbR+M2Mj71ncpNTooleCwo8H4j3Qm+r749uwp2KTJyZhNePnNfn
zuhFsu7+C+wOHhQvZM8bfM1EUehdsYfGrSh8+m5/wCQXJoH3M80Hif98v6z0
ikwJGOoXC50JXyDETxoZoKHOu9m7SLIEFoZrVqgvoGGTW7NvfjnR67u/b+Tl
cYleD8iEnaMiUmJWK6ebib1NlbGf1bnwkNzj6nqeirwFuiFuPUwkBT3bLqNB
/m+xgZ2+Gg8s2xMSIgw+hHcpt7iUCbDsa0zAricCSDvESBcTfdFJGz/cfoUH
vyMpB3QJVx7cvu8C4QonnH5pEn5vul9OdWoTSt1jQp0ZfRDf8fNFtg4HCltL
hnNe1MLc2WGDYxgFZ65o2wWNcTAtUPfXx+e1SHJ63cUIpUBLkvsikfDzkr7d
Z8MbEXkl4oW2bR+Ket06JJ050Pqtn7n+Wi2mPbOxfHORggaDJyaGJO/WW9yK
1g2pxa7A2kFtwm06Ve67Er6/sUTIe3o/XOwmOm+Q/ud6OmH2cXse6t85mE36
02E+20DY/xYb6weW7NbV4EFq28XdHwLoeJLYHO57m43PTVcq6wiPaXScZ7C9
DVM5szdw0ujwCntoE/KcjUhZ4x9PiM89d9HELqWJh895jmpDSgLYdR/B+e2k
jwVfEV7WzMOb84uadJeQcdyo0C38uBfDGcysVg4DUoc0jPc+Jr5IpjA5zI+K
+FZqqEs7E19/XGqYu4qLkVw5+WqSZxZILjE83sZE6CXD8xdXcuE73Vy+gMeA
xztpr85BDrYu9JX3nsLHgZ29QbLiZPzYSm5/Sc5TywneMShB6vpQzGot4oNm
a/4svED4nyrRB8mE9z3Q3C4n1YF5mQtcMg/2Q/GbhpflKzZE9rrfbL5bAwZL
du1CYzL/LGau5UpyMUViw/k7R9tQMW9aY0UeHbkaAVPmP2PD+nJ9ukZzDdzS
dzwMKurClGftG7OeEl/WOafl5xEB2h69cZx8wUd14Gb7GSs4GL+3+fL823wo
nq6T1LjFwcPFMQO+Mn34tslhrockFe15JjsV4pmoHrfx8hUjfmGWVnB1Qg+O
GYAa8YyBPL7H2IgvB34limesftFwVKg2p3s7G8/cve+8In0mKcd2Zuemeiyp
rwlX3kiFQ3TmzW/FHFxvW8P1Py6A4E3Q/f5q0vec1rKOXyN97vWlV53uPKSe
q2aElfTj2PtFh5bZ1UI0qrWt7AAfuVuXiXYXsWG/P3NPzUgvzgwdaH3xgocj
Gei1KKHgAfxLg7adRv2lc742ND7ujn5csLeWC+UtrNZD1v3o3jyP1neH1EfG
LqP9AQz8dJyz6MfFBhTNFN64ZISHhLU+n3QWszAwi1VtM9aGJvpcqdzFAjDu
RXeefdyDHtn1oZtHXf/n9Y2+9xbPMn5y0CWmpdq1icxrakLdvMMCPLRny6eS
XM/r6T6ZRfLEVn0zYfs1A5gb5HjJ+BEX8RoR8QziH+g6LklHYwRQ6nvS10L0
0lHrmOW99H4oDHRqX3hdA5H8v/pZJq3wLokMMl1DR+tityOsGjYydqxbladQ
B+m0iYaIDApOFnb3bOdzEHwsrXbvyw7I5J3jZ17th7z407ZZlWzc+PGlStWz
AyObloTcPtUPbmb7iCnpj11H1nodLyA5z/9swDc5PvivEmhtJgLQLkru+UZ8
ol7E05LNHB6enrJc+0ldgOJ7Kx/vIfWdNMfr0/s8Cg4KlbAdJE8jN8XC1q+H
D+0S98n6D1w8v7/Sw2B5Pw5NT6LUkXFI2vs8W1aEA0lfy0sN6RSwip4/++vG
h8T+xPMjQhxYGIXsePeM+GvzHMewMCbJf7/7z+/kQuSKzJ2FG/j4OXy17MKJ
XhwRveLc3sVAUaW8o1AsB9O7333L8+5FukYJd0YPg/jYmu85hE+Wrv0uVdCM
1aFfXyR50HBVJLKRL8FBereF5eU39fDjfenJIfM+fKZNx9JXHIQrS9FTXtfj
yHS6cvVJKjzM1YU9CZ91q/pGgV0PCi/mdO2LZOCLtdbSa64cvJ3oYN1e3YIj
0tPa1yfRkOra37rpDxv5x728sjRaoBMf1I1kGqYLp5+kkxxz67H82b0kB95q
UBf7u5r4lfUq1f0jXGTRG7YMnO4G53WIsvweBownBzxKDck8Oleie9y3G6wx
o3PzzRmIvKAgt4pwe+m8WU/ciI9QmNCeZBEf/TY5XYx8Lo+uWeb5bOjG5T+j
msv1GfD32mYtv4GDcuZG1tCmbgwvsi1VNmDgusLotNeEK7iplnm0cHFc5IXj
Vz0atDxSD7fK50JNwWRNzucBzJvYGyG3vxMysh2f83R08LVcKMKYcGb33YPf
CfexW5xR4aSDzNtTCuP0m5ESrx+4eQ0NbYPTTl5Q4uCAQ2T8t9AG2OfG9sp3
UeHzarfP7XAOllNO1RaGN8D8cJH99B4qrDcupgz+tx+Fn8OJBxHdiMsut7Cx
ZmBPxPWFskTfTR99SQsvbYUuLc1/8DgdhW5S7YwCNkrUS8MWf2rFl97RNTkn
6Fi6OGZlKuHD17NKzXlsHL8pJ1WQSHzafOpL46kCLIjde/idvQBxL7O3BTzl
41XfjuAeWQ5EJWU8BITn/QiQ353Ix3JZpwDRuSTfbT/zt+A/f5ck5yWzjguH
JNMyy480bDl+b7O4Ah8NF2ipBd9YkB+MLP6Y0om+S1kUC8L79uj8HalmodSs
ftHt9E5Uuv4q9S7kYcRl0Qr39UzYJS9c1WjXjCeiJl6iLC42Tj/bXRhGw4dt
H6MCGgvQw3y6sJPJxWuRtRWihH+KPF00v6IAz3hhnp2hLKzMleysbedCZUT1
W+9NPhTyDdje61mwfhqy8foLLnazLZQ0vPkQCwiUtVvLwr7wlfcPpXIhFjJy
NsiLj8WSRqbLHhDfccz2Q82OAVDf2C1NiR3A2p5VDBbxYaf2vS/btYIPu1bK
4Z0dLFz+4f80gPCWYts9qaokvye5509tYYGyhPVA51ILvA+ltCeRuqavzjot
KmBD449P6WRRHbaxh5edH6egX+yIdk0jyeVWuR2OJXUQO3vp58q/FGQzkxru
Eh5TWLzPvq4JZtpx90p/9aHFFl2ha4lvMfmRXC9bh7LBZ8tzn1PgGFytWS8g
9TAnbYf4nDo07HyatSeVAqW667EJhGcoF8lK7GVD3T51/ZgpD2k9snKKtXwE
u767qy3HRPTq8+ghfc4lmiuaLc3HSNpTxbUKTHwe/WrweibJ57t1LxyZxcfS
h3mlnSpdWJvkbKEw2I8lmd3TLUhfT16/5sY+dwF86BMTkZUkD84+vV81iAO7
kAWKqwn/ZVTSMFnBh462TP7LAA4cGFTNTYeoqOCIFl2tIj6w65bAYCkXd2UT
Kis39mOs8c8rH6ILbzpoFhNePPy+2mg0sLkfa6dHbH/+3/MG353o77x5sN5p
tPmWOAM5BzOfnfThYKdPEmVxDg8NXl6JaTGdWKi83mF2eT9CeC1q/AE2kveF
bXN53Ikbp1IHblQSnXfbcM55iI1d3Ysv7BjvReky4/BPokw4B567tfclyXkb
b0yup9RC5fyL23l3KSgvDPbWHeHgdt+T/FK1ThxbOL48JrUfZqk7z1d3s3Fv
4cbAp0k1+BY6Yti9rhu3A7a37InkQmGZ3HgRydf2+8+fVF7Cx4qkN11Sn1mY
LF6gVBnMR+UFyYE9lhyIBXUsEQRQkS+hcyF4Fg031vHmNpSy8FL7Ors6h4sm
r/yqDAka/EWjCuSLWZh33e78mmwuWjUbz2aFM2FA3aC3w4wLG0kju1U6fFza
KRQQ59iInxLLeTnGfajYF/gjlvSt9c5NopKXSZ5WPrRVWFWAQ2M3HmmRfKr+
N37n8GceLu29/dDQiolPC1e9n+huxubFvNrVV/j4NT9RiuHEQccv4zTZZCpW
1Bs81N3Ng9F6b8uli6h4mSUSfjXKH1N/SepO6+NDene36Z4qLo4WO3+02tkP
16gfvx6H8nDfnaYuacJA9vWf55SK6mE/ucc3aysfy7w6F4j5EX26UfLb4ngP
CuhSESaOZF7efmzOFSc5tUAidyjdB1Ul9Fr1Vh4udJZeZJB+XJBpkrViQgD3
L5uul5fz8KnxpuI6QwEW24Ye/zsmwIETEZFBZPz7bWsYSkp82Dz3cPAi45pb
fbMmYjcfnNX0ibqbAnzSnTLJVxnAsTNDW3fc4SJO8/u7uig+Em0bh2xJzlj5
gJvYZyuAxGq3c1XEnzg7Js+b+5ONpJCR9kDHBsyU0KRbV1Kh3tBwOTSag89T
j5wSfc1Hl7bunFhxLoY/Kn2dbkWDwTNqDLuO5PX0mqXflfkwfVlxfpaFANmN
rurHP3Lw5ZTHR748H5kuGl9DdgpQW3zxTvfcPgT9Hba9q8WC2PDAqh1HudhG
D5RZ89/9HmsmRu8R3ynxYlG9VU8/pvdohFj18hHEmzVjSTHpY5sepbRr9GNw
/65t6wg3+3HuSTzJ2XP9LouEqfejuGn9wFZPBlhbIhNrUjlQck0peNzCwynz
SzJNen3YkFnq+8iUBaGpqZ8PkzqRPZp3Iku/D2LPXixdYMbC/LVL/VMJH54f
8fHw42Ycy/T7utCeBvPYMyciZnHAtn3wbhe3Hibu63snb1ORPjRhrkjyvghl
51sLTj0mtM0vhxCeuiz/sTHhVt60rBWZFOQNem9zOc5EwQKnJ4vZHKSGfFH/
k92K0Zwfaruc6Rg66B0vQnxa3Mxovcm3rfDs4zfVOdGR6XuAu4rwr3fyw6PK
KTi8493KBH8mhi+udPxD8kqlz43QuUYdmOlX0jXflfiwrp1T6O/YkB6lKTds
6cAHmSlX7xFelKzzSiOXje/BIReaZrFxqv3xCT1VHoIeexb3kf636/baxJz6
Xkw5WRT64RcDPXIDK1alcFBzMF74V20vdI6Z9xoQnvPV7ByFXJfvy2Ojh8i4
D5qtimW19kFJM1P4eX/mP+/H+Ne6x7/u9/jXcy7/2t/jX/ua/vM8l3+cY2tA
d5/mINePP6tD5G8x2aCJqCR8cuJhrr926ZlQUtc3eD/0IYCiyetRvZdc7Lky
54IV4dZP5wZ/IP3T4eRbLV46yVm3PcxPUPlQ6rjRK1rBRV5x1FTHrf0Iv5YZ
mWbGx3ixiaZKNBub23eOjk0jOejoSFYB4SfEOwQuhJ/pmvllp1gvTh54NW+i
gwe/62NLTTOZyN4qq/V3RyteJFy/nDj5X52yi4WHaIi8475GYl4JWlbv5d4i
vCNeLyd1kIZA0wXdO2aXIH/f7nrz+TTIvK37pFdO/MzEkw7PPC5ujdke/RZI
xa2spUEDXUx4vF+qranOxd/ZBblpQVTIlexS8+xm4veRcXog4R/2L/5jT+pm
9O9qm2v9fNiXZixdWCbA/MGZH7yeCOAczw4xihbgzPlT81de5SHs6qIHhwkf
0nxYLkT4XXRkXwoh87tL/aXZiyYsDly5LpHRh7ubl4s81eHgq5lTz5u0WuxQ
n9YbH0bB9JzMd65jHKy61E1/n1oLvdXWV5cRTjc4JhJB+FlV8YHR8EYUl9Q4
nLLtQ/HsCM3fRNd1TxzqXnO9Fn8XTJcYuEjBpzUTj1f/4eBJ6Ysinau1ODV8
7sUpwvW+XRVYEl6jHJoVOa0fG+S810v2sLF6/5VjivY8+MQWjyn503Eued2B
X+Hs/+PszN+p+t43XilJpAmlSANplKGShrsoU2hGlELSYCZThRJFGpFCyVSS
SqYyZA5J5nk85zjOfI4SMlXf9f4D+uHz/fV1Xbaz11rP/dz3vvZeC8+KQp59
38DD5DLqeLcXHbpqVdShO2zoJ/FkgjaSvCRjLlW0tw3CH+xvpabQ4XXk45TH
L9nYlqd6jKbFAd9edtbrRh5KCr9XW8gL4B9oFFukzcGeC2bvlJp4uH7jtdcL
wjNUahR0onsx7lY8zZzDQN6Du+HCTzmYIvHgxGs3Kny0NvQx25iQnye9+uta
LuSyODUCkmcueNpH8VqZCI5prt9MeNVFf6snfJKjTCoWHP/BwWRNT2nOVD4e
5hYu/e+c7Tm8wrzRDB7Rl80JgeICpHx1//Z9FgeVqo/mXyY841X+sCbh3ADJ
D+ZiHdhr+KRI1awfpz18SkXesiG7LDWwPrIG82HcbaZDwaSHdUirOKkj9ZDr
klZteMb/s/r2Rzo8Wwpfrk9gg13w8PnfphoMiubZcQu7sNs4+XRcHBfie1Wz
GacFCAiXe1Pwio+djZ/ErZU4iHWabyVyl49PKk5H+CRX2N+MfFglQcPz8dNF
d8SoyJJjxDx7xoRt90jBauL7QqNO1s+N7YH+sTnq8xMYcFe7p5fiSu6zoGON
x2gfYvLN55zex0a01zjDhvSZglWHZp3cVg9xqfU9/Vup6Lsmq0Yp4kBpuEI0
+IIA2frDRoo1fNz8U795wU0Obv1wkq44z0Px7eJO5WKyXvZ8Ejt9vBZ0Uepo
kynR0e0GebJFbNyY8eKn3Egvqt95hrm94kE+YGFFUDEFC05IhjfvuwSJF2se
Xujj4+WMm7UParlov2eqKGTaD58PAqOaMB4yHzzfNeHFQK78UekwvwZcX21Q
s3mIh8YTotUP5Fj4vFGMmTfWhivM9i/+cgLcDxx8TX/ag6jLUzYJRv/35xuj
rrvNa0ZIXnx/75rlNj7+xEOh+oQAgysaTI/9d76J5+YRyrleLCjJmrVSwgH+
b8eFKxJIv0792/nhQS+C0zSmrZB0xGo3Y+pnAz72hfXP/nyXDYPl72+fH+7B
6uebtv10boBVz++t9nVUmMmdydG5T/K1lPIrv12N2GlZ6Ca6mYayykL9rcT/
3tXixcdt5yHnmP9K6190jFZf6B5Q+ALrrsejLlt5eGSaELOgnw6PnyPugohK
+I1uPt+i3ow9se7N39f2IWn39E3dyznYpxIpclq8GT9fHn4WK92HwNlLGNPJ
utr3wSX2v+/jzb9X/W3xoEHjdlrQrO4kMEcLlf7b71Rz9c5LK470QnFtsH1i
gD2CvmRkLGnnIXnY5YlYMhMfr+2XD1/dim/Rkq1v2nigu/1SWv+CCWNdfT9V
+VZ8jgp13CXCww3jbZdTrKhwHSudul7fG6z3Il0HyzkYpduVDcvyEavL3Pnf
/s49tq7O20s5eLfgx+2tJF+uYfZLeO8X4KLRzeiin1yobFBYIUZyKZ0nXBM+
XgDlKvApxB9MWqwrkb5O9GrZNXVvosv+Jy5bh1jTUThMWWFyjQ3jjLcrhQnv
oUjlhFaQfLt8g3nBBA1K8lF2DoszwGh+MmS9WIDugK+nrkfzIEGpXeZznond
Sx1YzEUC0B7kn3v/hIe5kWVZRWeYOLdthiB+IY/4kO/XOwzp4GjsjL/GKsW6
d+uevy5sxpaKlKcMxz5sce1+vVmMA3PTySSVoma4vE7RUHLqwz3LC2XyhJt0
J057SsaHEXfnpiEZH9vv7br1Ot7oeWd8ce4RCta3vL78eTMTnmm7nrZ94UBx
c+e9JDMKqJ3pxnwNJkSui6R9/ErqVNNiiXf/AH5H8bwnJDvhXxffHLlcAZr3
MjfvGeKiZ8vPoF2FfbA/r/J6lWwh+lP7eBcIP7r5xNAQ4fd/uGeZKxVC1H5z
2ov5pM/vdmCt20uHzj6p+VsSS3F2Dy2jzLoeIwlt19caUlFNecC7kMvBVbW7
Jjdt6qHQ4P8lmPD7aX33DQnXsH6a15/LRemyN63ny2g4eMvmAN32HQZ1NE2U
+3gYLmute3dAgEO9Rgqq0wYwQ1LbbojNg9Z2gWPAEZLX034c8Jo+gO2P1j9O
I/4i0WZ/xssQ0td+U1cGGSYjeuDhDa8EJjLSY1IVzYivSE36XL+Lj4V+9Ve3
kfU3Gai/Jus4F4W9byMKwIeXwq6mLpJfRuMW77Ve2AuJtIdHFv64AI/nQ9GP
LvMQHXdEbYEEA3r6MpMze+vQ9vr+to+EJx7LV39BuOHi+RsMqHVYv/5E31ED
AaYrCivV6/QgXlJp1cEqWxin9AXnBfGh80fnkqkLBx4l6bNFK6k423xXb/lN
PvrNvvNaif6WOsovHPxKhXDIx4oLyVx4pS/9+tiNho+ODKm/HkloUt3U/lld
gCA95P+ZRvrTJSnRlx4s6PP0sqU2C2DIOWm4aTrJ7SplzcXeLDjusG2/Ls5H
waPabcstKbDTooVsqHTFc4q5td5iPpz2LNN/T3JlJtXc2tqzE2+1KTpjJIcI
07pNTAtZuKtfkTfPtRPju8O3ziJ5tHy3AqMihYbTckEpJ5AKhW2jdSK+zfjk
U+T12bgP7vQjPq5SHFycH1Sb6NeMVyteKNw70Af1l3FbVQm/dOqjzRDR8bhy
iS4/+T7sTk25nWaRhRuHp2XfN29A937tBZ6fqQgwdg4uC+OAJpyaucyiAdz0
yPmfCPew/7T9LeH2x56v5pvyEHnzCuf6fCoW7Yr6dsrIE5Y1zhIVpc34U1Nk
xHbuQ/Cfd6kPZpP+KFfkf6+4GY6eIT6NpL7Kh3mqHMLTpZ/UZpXwsH2BQdhi
HSZMVCopR180Y9b5XxYZw814vPayzfHgPnDyPulUCnGw9cP+WFHCEz7pVAkT
vqL+wGMa4RLzP1ydJsWDbQtV0HmYjvVqnVaF0mVwlzk5N8aYgo3P7ft3qzEx
5PU69HglB6/q9XTaD1LAfefEvKHOhNuzisUypH4dwj1f3SI6GaATcqf4IQXy
Z78tr1rsDt0JrROcVQL0GdiPzSd5d1pK/N+qDib+HBxXPEn4p/Qw699lPBi1
aEmdamZilcWY1EWSly3XJ23vDqOA9XX+dIa8Oz68mTfvlWEtziwOFUS7UrB8
4TbJT385WJ1v9M7Pj4eaBZrX1bgU5OfPP77pkAdE4rZxlpP1Pvoz4mnubCpM
kt/M+1nDwdBuHyHdn3ySM5ZHfP7ZA9qHD3rdyy4g7g+fCtKXL+/0vBDqwcDx
P5oOU0kOsXu4bD6vkQuOrNyixAgq9j4NWBj9yAcyG7XsQsm68HOX94nOJTpn
e3Wt5zwBEncxfSIP8aFSWzbfX4aC1lXbZh6SckFI7u+9sps5GNh+5SrtKw/2
BqOv85YI4Bjioc5p4eP7vrAJufW98POqlT4RfBFVwchcQvK0ov+2Iy0H+DAd
0QsJ2sXGL5OonWsiBXCuvya14W031p6dnrbwlxXm/qlaL0pyTFXS1IiPCf2I
KM3JeeRSg5CwVNkSklvud/k4157sgdj94G0NJ88ivLZsT+MHohv75sW3Ex9p
nJ4meT+lDxlFP0OiTwlQlC0pHLq0By+e1qWuzDsDjVfsw66TXFCZ+l7z+vpg
ud93/6nkIqzKL0qwLOKjiB4YxzbrJT5T8kNWsj1U3rNE0rL48H50NGqFI8k5
Ku/fdW5yQJVkhHezai1kNRfJ8yidsFQee6pZysXCPR5bOiZ5oIjOjX7jSEH4
hyVzTFXdMGVmVk3EUh7eZTREXzKiQvubTWJIhReGo1p1qBM8XGtwoic6UXD4
gbhnsIYbou9qbuKw6vHW5JZQ8x0qfgoYt3xJnk2dvHiMQtaVe9Yh91fxTCR3
LC+3md+K/fGT8fp7+Qikdp/X9iB5Tf2WMP9SD6RO189zJv5H4HEk9szDXujk
WB31WOwIgz9WKeOitYg4VRl4y5oCJ32qTdd0oi9PfJU3R5FxOC+3MC+xFw9/
HwySueeIL5+UuqcSXUt/rzP6woaF1wHf+C6zOvDdUXMPX4gPCdnRVkPCN6b5
ukmIdEDJ8uOvU+lcON233P8rm4q4g+un29pfxs312p3By9lIm7/bT3YTDwo+
6x+v+e+8XMMqs3Mr2HDaGqoVTXin5YZj7oSzHT87/JnJwwRLpu++JB0GKuz4
J5tLIJUt+TiX3YeqV7vWi+1kw/l4+S/nP1yc7QtU7WKR/n3N1+PuDjYyzjVo
KRJ+M1nTPTyMi+ZUiqz3Ihqcp5c3PrwZjufTJ8VnE19aXxg/bckbokN2qvNB
cvmNd+YblxI+P14014LwB+GudkzC48LzaiqW8NDwydR+kT0dKVLKO7R7ysBe
NXdZok8Llg4+LrOv6sPf95qiYgNsXF82tkqRcO/4jsXKhFuvvJC2jPBZc776
70rjQmb1QgXJHCrEDn1bPuZ9GfPYKwoX7etD6g5Fld+9JO/Lfr60kvihHnOR
bZp7+7BAfup5P8IPfqJltZVz/3nu6r+ee/zrfY9/fefyr/09/rWv6b/Oc/nX
ObbLy6i1u1/yoa7UnhNQIMCtJrnfcwh//PFIm2UxF9MuC0V9pNCwyEi6bb/z
e4RW/5gn1EVys5O2wba1fDR1M/98JX6kKc67lEr40idDaz8QHpBz+pvUUaLL
jFmVVtV8yPPnLRbb04sproftoyXs0Xzl3oKGKB5EBu2tkiMZCGw45aU52oAB
KdF0BuFdUpTQaY8ZUF51Xe7pWAMudWvnSMwS4Fn4lLm+lT0omnJRZavoeRRr
Bn48ZcLHxvf+B6Jz2VDVKEu/1N6LvTSFJ8aEx0Z1R5sTvpjRs0ShrReVdWuH
CgVc1N0LTV33kvhk0/Zgu/hPeD1y88/B9Qwsnp+zc9ENDhQGBy5VF/FgzZ1m
pryBgaMTibwIwoO+NylKF/PwcAdvSRSpOy91D6UxOwpGkg5GHJnpBsmDhU17
B3jgJpxmDouQ9SPO0S5IbIP6RwnH44THJe+cPDCLhbHgLQ/kX7TB1OCRXyaP
+DPR3GDNZyR3+j5Jy5H8hFM7j1CnxzTibK0nt96ahnuZmfPjrDiwqNzZHxTd
iPfxhQgn3KJULSeTcKGi4ZD+BTzs9nM2fKZPxxWN6xlzakux25z9RPVMPW4f
3xvbbfif33LrUCH+E+1mkWmEj7OT9i8heuj5rUBNjnD/gcgVL4e5+GHuvmuF
O6mLD5K9SYXeSB087H/CjvgBu8tqqdpk3NT2fZtYzIGqs39QB+GHr66iswlf
KaOmwCI8u2NopVg6D87yt7S3/2agyEZpSd7NJrx4aGus8qoVi26EUIMs6Wjy
NT3WWchGfs2mYxnJrYgZ1tyqT/jPJJsJAeFhExEsW5IjmmJck2v303H48go/
Y0opBPoff6o4MVBeJkTtf8XB9yXhb7WJLv/Fl7tHHBnI8H227hzh3za0jI22
8DBPXey9bQAPH+KNZI8yKZC7Xa5vpuGBD/wsddf5AjwvivLVu8bD+iePC7QU
mAidffpkAOGPosyPBRN+r+aULZfwIz7aez6TnEOfuslfpp6CxD8L6KWvLuFC
qaSM/MMaXFcwXj20l4KXnRZq+nO4sCiQ7Ygz4UHNRFS4egEVm74yZWOPeULJ
w7qD31qD41NcumeZUNDj8ONRqwjRo+EbrNkM4j9fxbLmzOlFWu/cD36VF/D7
cF3S5Qc81Mf45jeQ+5tcdnTkmWkDhrow3SOJC4q8nunXUioY3KVz3hdcxjmj
qtusRwLsmVU8+N+5Itmj71mbSU6OKj589fcSPrSPSCsUHqDgwqqYqayLrkim
5yZGZdJAG1XwP3iXhajTxR1PHnGhbaEytGaY9B3fmTLC33uwaHzacP3MC/h4
TnrMtY4PCxOt4v6bXAyJ2Os8iqFDr+XCtaYSAYbaXDIumHYjrWtE7U/4KeQs
vRYcuouHJ5OtDqum92PptkPHjEK+4Kv3+lvmogKsdbnYxPvcgyGJCz0FY+dg
5jbp0RHHx86Um78bWjkQrN3Jj2qggXX0jNhFmgB2jUblyYu6kXlxT3GF0wnk
XVSytanmYlFagAZzLvHbu2OPHD6b+T8/39DWvmAl6tCHN/Oqdz4YYWF8err9
3SYu3JsZkx/86aju8RT977nrRPc8ozUqPFx34JYu0enD5qLdUfcoLGT9mu7l
Q/qF4OScp8fP8ZGQN/zm1h82BlG36MJT4ivbFNwVuHwMFDP8KkjdW2520P4d
34+8cxQRljcfi/b/+N67m4O5n/SEx/TJepEQMzx5hAmd5jeDPcRf7bu/XIy9
ko8p84Qoxw8xsbCNF5W3htSrWAhrO+EPLAKGMlv7MNm86ECXKhseU6ausxnl
YouSWkoHtw8SSo+zQPzfHMNpeav/csF4eM1ltbAAnUpb05oP86ASF5jnksqA
lrbEUk/SLxnr56ieXseG74C4x/efXFyMk06/L+Agpn33jGx1PhQO1nnPNBdA
+vZGhTsTpN7Etq0T30HmrU586xlLAX5b8LoMy/gov/rT9TfJmw0trwM2KNAh
uvVMxUonHurEK6ri24jPrBo4zBGpg1jB3tWnCS+p1q5Pae9H4CJ62ahYHSZF
R3aMzqWAzYo9dn4uE5Uxx1sSMzi4Macyd7UfB3Vm5jfyh3kIMlSvjiL5MHvk
79ipqxwsOveTkTvEQ8WtpoyphC97rfRK9XIPrPf7SQ+Q/rKkq1si0Z4DqkzO
KixtxKYX2et1VtFgezH8591LHORxRSU8ZBuxalxg2UP4by22uyXhKU3T/c64
cbF2Z3hGlR+Z50NugqQg4leE7PMjdwrQWKydfXgVyaeFm11Nv7EQ+uvRngLC
AzsX7qMT/mnHtDkNNSwsj/s5pU6VhzQrC836OlI/zo2zH4xUIOJN4dDnGwOY
Nzszb3FLJ265bjlnEaKHI8meLF3CayVfKS1s7QTl1NfHlxL0sCyY6y+XR8VQ
2aIxg6ks7HN0ufRViwtTMxkHre3tCFDYuV9Gth8B4we3c0LYqHUJ+2a6tR2n
1Y/w/yzpx7V+heY9hFc+P0xv4LVh0xvFR4OTdISwDfin77AR1dbsNJrXCOXJ
Ff2XXGmw+pS/L+kEB2FNJ3+k5jbie7nM80YXGnLFZMbbCFe6oVGsHipA2rDR
hJWRAG5CBj+nN3Dxl34qsSOej+SPudOjOzkYfDzQ7txFg/p5Ebc4woMsuxkl
HSRfvY3M3tVBw/uZC7n+5VREdOscz53JgtlQ06VnOlyMZdfvkw8R4E+Ms2rx
rgG8nn6iZ+/9AaSZaAa9uCmAeZ35qPnOAUTaH5pwujcAdfuLnVuSiD/vLEo7
8UmANrO8l6e0BzClNvfGvJ18SGUkt0+Ys1GUqnlEiNWN7ZfWjG0m3GlFYFSg
BRuvOmR/1HK6sbDwyDn22UbcuxFZ3aBHg7HOvGfs8//1GacvvDV1OPbow2vh
DAqGDn8K38IlPu3uPZt+pTr8SJLND0wnfUd5Xsopwlf09NR9Wd+HhT+SUtHA
whwl0/ljBVzEpyQcMh1mY0fEku0tL0me9au4doDU5+7961aq/2KjQLKsqC+Z
B5bp6zcDhLeVPX6js74bPspZX3Q0GYi6q2dko85BptCumUZNbZCqNb3+4zsd
024VL1V/wEbyBpZQSkMb6nWZtqsI91TP9LxEuPq8J8KGq1i4Z+N2avQ5F1p6
VxUXXeDD52jANfEmPkyOTJQFRHBBDxDPmFpER3dhuLgu4SI33mw7SfrEN5Pl
h7eW0GF3ar+SiF0rFGcNjK3cRcePAob0hio2DGlvDapfdyEm4KL8L0kGXmR3
LKyV42DiolG9eHIXAtsrdrAWMlBnNL5oI+HfX0ZG9Eix8PTAQgurJ1wcfBLi
HmHLx4bpgfSTnnwUFBVr6G7lYLpICm2aChUV3BJ6OOH9gZZzpDU4qHAXu7xM
jYqU/Xrhuhs5kHre6z2jkodVX8q5TosFyHyXta3BjY06aZric0seZmhd9/7W
wcfj4zqplZfYcNNevyb/FMkjxSf2eHSSHK7h/PhVST+6l2qnntIj/ibdpsL4
KQ83dlb8NvAj873yR9hnYyaeOC6VyGzjYH5anK1wEAXrqyXyww4TvYr/NT5C
1vUW425KYnk3hkfOJjBtGZAPM/140JiDw6XdcYeDBaidd63mipYAU80a577N
4uJA2S0Zb8LfnZbaOEdbgP5ZZSpKH7gwfK6v9kSuG2cOW2w8v4WBCFmOqrQq
BypTd4jVFrXjmHBUT5tWPxoPXPI3i2PD5a1JgtCzbuR4hk9cNGfg7H7tgqu6
HLh4FC9/4NQKJb2Ftw9p0aHotWJ/WyXJh/t33TkWScdE/PfHG2LZoJdtlS3R
4GHxbImk39/4sP3q/C7al4uQLuFs+xt07GXv/TNriI7EiSnW4Y1s+OTU7mKY
8uD39WXn7FEahK2mvXXKZKH4eM6tPW+4eHvDyzXsFxXjEneOeq5kYZuNj4OM
KRfGix1FI9AHTdWD23q7WBg86bFL/zMXms2T7zyJTinJXuzoZrPRdulp3ypb
HmjzHJY/beOjK0KDV/iC6J22knQLj461zUKna9x6kZdu7qDay4Dtydr7to84
WP/0te+zkEbICEu4G5nTcHIwv9X0DAclQ9RolS00qFyaadulw0KrstX2lfZc
pJx/c9nRi/i83oIsugETC47HTD/bwkEitE2ypnfjkLvluLQyA4bLlf582sDB
h2HuyBFKPVjWs0eeB1Ox4EXW2eYXHLBUL1cz9/fB7K2Ke0sfC4o75Cbsv3Bh
v2Sr7JAIHR/bg2+kG7OxRTlaXiDCg6PxnPyOOQLEjtwSy/5v35Zxn/PDU5mY
ZqUanjXUi2m9da3PhZhIKpCZK5bKgXBFXuRkIAvtnnpXN7VxQQvfOMQK4eNG
RPhk5kM6ftuYzrgfw0bstCZV9a08vJ308D2pJgDT9arYm988DFlT1tefY2F9
RKR972M+Rnvbr/VlcbDcsVjExIcGQS9t7r4dDBSG7SxbeocD59UZlkrlPEi/
0k5WCqXBbfA0w82ThYlH6uVCwVy4Nt1dIRHPxlu5kbESLx5O2qa/P8bhY0/L
yqupg1R8fFk08l6ehez4hG73Y1xMleL/sJtkI6Rm8u5/54HYJCnMeScigEG2
AS1lnI03WSWTbSk87NiseWcx4XsbDF9rlvNRIWJ54b/3Qm6KNIiv1KADpeLR
SR946KiOn/wgyYSBQ9cXUVYTwoTiymsIX9d3Y6a9FBNycQrcGk4TyT3bP+fc
7UIzT+1toTgD74a+z+aT/KKidTS0ZQUTqwzXjDtLEN2LbhKJWcDH8PUyrdHl
TAwydhz9Sfy9fKjeyUOE+8bouMdptuGms8mZj0l0sAvUFqx/xYb4ntbxq0L1
2OFQOfWmLBUd1jN3637hQJMSP91nej3eVrVbTZOjwtVO//sywpO5UefHYkme
67gdpi/CR6gCc24cBBBfNUPW3keAiTj/jxuJXx74sfTLtpVcPJxSM2lOuKXc
26kCko+jDawuPVjBxRx9ZjOd5LhwXceo8+V9oIRsnM69U4iETYeu2U4O4MmX
URdnVgem7DETax0Z2fWvfT7/9dzjX+97/Os7l3/t7/GvfU3/dZ7Lv86xvUJ1
ulsexsftP2aFz+M5WFgwlLGD9OcDyouNEwn/PF/88LL4//YBsRXn6dBw3DXZ
UehrD8qi+tlX3zGwLcWPO9uHzMuc5tAYSRbm7zxx5PVjLiR09XXXkL7j7ntJ
vmAhCx6OJU82EP4jYvb9njN8TNAyd64K4+CCj16cyFQ+XlieCjy0XQCJ/MLz
1c58WH8rN71E+plG6GKG23cKqf9VbwSE+yQ9qxshPCftfUrZDwruz/8z6FLS
iFSJSO24SzTIOGoWxFtwMPN2evZEeR3u/04+yfpLQVjk2WMfGjh4kRX71rui
DgrKZjMVp1ChF3znXQLhEzY5TUKWDOwd29qi/JyDd4pbdX3reXi6cYtkMPFX
Xa+N57TnCbAy8JOBt9YAZh5N9ql+zgfvgVZBdy7JwScUf/TtGUBm+Rf764Wt
yHwdcd3tPB23n9ZtP53PxudatsXcNY24+rT9ROhaGtL6g9fec+PAIHLGxoVK
jThKW8qdS3jXerZfNuGiAzO9ynv/e8/1ze8dPqRv9QUlLjjCBzRO+FHJ/3Wc
90ddsYmDlet29sz+QoPOcssyIZL7vG0FGS8Jb9ROSz9RRUP+zLNxM/mt+Ouw
sDfPj/yeZ3PidbLYuH/JXtaXjN9FNe+Sw/eY2L7wZvzcvxzs/5LTrPmTgtSh
YyuN7zMRZLdU+AXhxxdYx34TZ8Lmzv1Vd4S4COxwU7gtxscORe92NQofVjc0
h+1LuXjqdLXYfms/ZNy6x/YSfu3dh9Q3hAvGhqQkNfqheCptDttJALGroexL
ND6ONUa1MPM4WCfkdDAim4/IqEeblRS5iNT6tcDiWR+qr/U4vSB8ygcP9jnC
7ZNETgvF9iG5zk7j79x+mKW7fBjsY+Ny9FXv51Y8JL/sqVj5vA+104YD3Baw
0ZJ8N+1jPxdzqR4S0+L6IF9VpvSDcL1wFwshBqnHjbSPans6MX43N/jKu37Y
vXpix6Kycct/7Njtmwysm7nM+NUHDj5Jc8NdennI2OLzOzWIgf2nimPXEe6W
YE5XJHzb5alj0h0deCyy2cHsYT/0koKFIuvYxO/FTmza1QnPTJms+Lf92HWz
6edZcv3F69T9ajntmJG87MsH4358n/vY82wyG7f/7klh1Tfh0opTzwPGaZBa
dc58vwoH9ibdgdLtVJjPDlu9Yz4LKfvoQ12GXEhSWTx5RwE4oo+Mc4nfOvHz
WeSZFA4STI2c9bz7scfW2Kyf1MvHavOg5Bs8nD/AO/foKgs2Ye8XuTRysSsp
57XULTLuU75HZEtSUJfWWyC9gIlDpyjFO0gfk2+RkVUooJD7Hbtl6MpEh+uB
qfV8DuLvm1s17+tHqKLmmbqpHDz5bbHqNOm3xd8p98Kz+LharzfNkujpicVf
/f3C+3D0UjdPRLsHSYo1YRLBpF9IcFQ323CwNSd8YWdfI0zsI5dMBpI8I5WU
am/CQYTJtZAbUTRM/jmZ/sCPhZqnP+633OHisPjXW5aRNFR1ly+uIvcxszCy
riKUi4JHmDXq24Gn6Z4WkV79KOw606dXzMZSKZOK2f31oLOKVb/fpkKGZiO0
+MX/vr9o8gf71ZaL+BD9lhFV6CBAXqbmY4mFA1hru8v/0TU6zMzF62kP2dAu
EhZzV+HBR+7R7TbdPoy0VgvdppJ+HVZKkajkwn3l7oIL5/iQP3L53Jc/bPgf
W+cx/xkFf/KjIrZw+bg1fn67CJ+LVVNPJCQl9OObzuV1Y958PD/1NU1+DwcP
xvxd4gyoKO8Vq9p+lIkvJbuyT6zj4vqx/V/USD6+9t3ZUoP45qoLeZbb1nIR
696WFLSSD5cJkR1hbX1oXdzz87gaG46p3c1vRkm/s/H48ZFH5oe+1fzTLjac
UiptXf9yQZk25ZAUyUkRF/aPhh/m4ba34MyX1wwE94kmHfvah0JO40T3OjbK
mcwt24e4uPryuJzTAAe/hr8UqG3mQ0lyusphcwFcsi49uDjJgfK8z/SQHXxc
OKAteGspQLd89YftZXxEFz58lX+crBPH1L83VtGxeyBTRcKJhxSNL5/12kh9
H52799bMOuTGRzzYT/i8XJ3qg+39WBo7M/vR7DqMmwsltcwj+n6uUow5l4l9
6StDBzJIP/qz2EHfl4Ogv4u7dg3zIL5AZ9lBdQFChw6lXrvCQZVUxq6dQ4Qf
ZQh/IH5OecpRv4ErPch5blln/4SBH3mp5QJ7Dq5wVOQ/LW1Ex6oVbQGraLD5
usHo8iWy/pcEiA7JNuL5WnPRpQo09OVdrzEg3Lqsh6flzoUGT8hRz5+PqbKb
XnwPEsBHitOVvFMAuSMrHMPIPNXFpVT+/Ub8rLikde1//NLPyVUKfISre57x
qWWh9PaSs3mqPEwN+CbnWUdHy6fHO6p/ViBV66XG5I0B3K+d4L5p7kTyvLr2
UD89OHJOrff9j18fMEtu6cSmEC3Rl4/1YHBw8+zfeVT8tYkurZzKQldS3hYp
bS4Ul86a93dHO64Ws4cjZfvxsvYdW/02G0xzV5eF29qhfWwi8srSfgzOvR4Q
GsKG8W3fsYP8NjzNUjTe9JuOFFmaltEdsn77Hjp45DfiyPWUBxmuNMx5OvHs
wQmS1yyXDKzNa4Tc7XjDeYQntJkd+Ux43M3Vz1aGClAXnLVtuZEACjW3Ak7U
c7Fw5EQZl/TZia/vczs7ie/3cl63uJtcb+OMsHTCqw41xggRnhwnKcLsILow
VVz3VAUVuhejZ2mIsLB73/3VbB0uzkjNL9lDcl+K8fOL2rsGsHfD3mXj9wbg
tdFjWiWZh5DBmyrdOwaQKKGxQ4HwvvazhyVf8PGk9rhzxycBdM2CrVO0B6AQ
Oi9pxU4+LsUO3t9hwYbVumW/j7C7cWOF/2JdwikNNYfKCQ9aPjVanteNjg1i
TnZ2jah+euPqXH0aUvzZw83nOdDe71biuKYO5l6vxivTKeA9HdhhwOXA8PGj
E3ZKdVAemTtbj3DbGdqH3QgPvmarnryhD6l+sPrUwELCjJhy7UIugn54T/Me
YiMmbvpDs5c8LPl0vGk6qc9DnsJNx0ZIbmS8kz6bzMMbTUxJInyOCzdVaGM3
JBZsuVumyYCXYMrst+oceHaOLPra1IZ7D15qKP+g45MXzVX+ARtHNWIklRrb
EJ+mvtT6Ox1MevM3K8KzPaNj1yqwoKOpp+oRx0WcSw7P+gIfG8MkTk028hEk
mjVDO4IL86xj+scL6bAVWs7d3ER8n5Gdz9JHXGR9OM+6W0zHtmPSmkF2rTiw
Wi/NahcdRzKnOy6uYiPyUnqOREoXZucvvuwtyYBTcMr5G6RfHewx3n3oRRcG
PC9FXljIwLzPXxz6ZDmYu//yzE/SLNzbXy3d+4SLW3HxGyjEZwZr5Qo7eZI+
1rDk182tHJjZT+i/VqGi6Msv4ReE31j3odpUg4NcBXNahRoV006rySoqc3Bf
KEY7oJIHf9Xo1NzFAhiGWD5Mc2fDZpdps+wpHnJS5dcuIn01avDH9JcebMz9
Fd+67TTJz9KTP4oIL4rvG7xZ2o8TnnkW3XocnFod4/XkKQ+Xxw4+sPelYMjP
oEPXmInZsq2m/51bZHFIdWx1IAUz5jhMkyI6rRmfqZ3awcHIlc9cq8puXJ7Y
cNH2LAOKItO8oo052Lmr0Pe/9axzPUtsh5YAa+TuPJ+RxUV67vlfdoSbd+nZ
fyPcKcer2C+bizu5t2Ei341hmRsjjC0MaKXWDFqpcmDU2vb4dkk7Dli9u26i
3Y+3Luy1CXEkZ76587oothubMx+XsM0Z2P3X+2qlLgct+56ukXBuxXah+zvu
adExjm/xZZVsTH4+K67+mA7PMzknX8eysbtDplNsGw8T38UCed/4WP7+7Ji5
LxctvkfPlAWQv+sv92QN0XHdbubK+U0kt7A9xjeZ8VBZO3MlZ5QGinX6YX4m
Cy9tgtVC33Ch9cB81GWUiu7tD5cOr2RBrFJ/g60pF29TjZ3ddvfhw9+dAye6
WfjtGPgz7DMXCQY6m0yITskF6MRacNg4E3s7zsmWB8kvJ7XftpF5y7z3aspL
4vNk2i778un4ZtJrfftSL4YOdqqm9TJQkL3sQNojDhRSTQPlQxpRqZ72RcKc
hmMj365ePEPypPDk4rlbaehOfqFkrsvCa+ewUQd78jt/5i++70nBOZboNDsD
Jnx4vQeXtHDQtn3Y1FW4G5gMKYxQZkDouk6+yEYOhqtzftVT6pG5YEFiTzAV
W2V9CouJDymYH3Sw3LAPuwLXbz9KZ+Gc+YHcD1+4eHT9zvOGWXQkvZHbv+kA
G9Q393o1ZvHwcA+Vwp0jgPrbz00jxG/FfbvOeTqNibHRKaauI72oMNp6W246
E1nSr0pNUjnoWPdJpjOIhchdb8h4cLElUDhD7TYf0/wTboSF0UE5Glkj/pSN
+Z6WP323kn5ja2VuSPphgraYrv1v3n/fF2conWOhYU++Qc1j4n8iGsviiS/s
auxL/O/9fpmBCvuVOxlQ6g1yj7rDgUeF3Vy3ch4Sq1zWz7xDw6oPTm9+eLKw
/I5LoHEwF+NyZSWbyLpbwfTS3efFQ2bi2z+i/50/UPpX7PZPKmrOnS9TXs5C
Bbf6eeExLuSG59vr/GZjffepg4dTeXhLE6oaExHAN8L5RPAEGyfKFApMXvNw
13WR/hnCLb4XBq0p58NGcm2CsBXRnz6fez5b6Th713VT7gcevOnmU+ZLMfE9
K7fRnt2ExzUzTvQRrjG+Y3Y54UFMoeFNvCawLG1DPO53Qbp8r/XOOQzMD6cX
bpXhIO3skvHFy5lo6W14e2kOF/3Ds9KFF/Chmnw7bbs8E3MvM0RGxbk4zbgq
nD+fj/hvR64v294G8e0di0aS6DgB5vlFr4j/OvlieEKoHlM6KKllslT0aOY9
UfvCgfuEy99f0+tB3TIotluOiiT81hcjnJX0vLaV5NJbL+/qV4iQvvR+WjlJ
VQgz2X7yro8AA4WHFNJEBXgo7uAYsor4erXpO68STtnh5+hE+Bu79zK0lVyo
TZhurxvmouGtnL9EeR8WWut5W90q/Od3Jf967vGv9z3+9Z3Lv/b3+Ne+pv86
z+Vf59i6tRiH+u4XYIvritAOM5KPtfrtx4+xoX4o821rGB/M4pMe1HgOVixW
E+nXo+H3s5OOWYSPN8+bdZrw5/cTrMJ1aWCu3LKyqLoHvaV7n0y8Y0BB8VWM
iQ/JX0yTit4FLIzlinLfRXJx99m+3rAzfHid+GU+lXCpAWcVVcLnDMxU0if8
u8fzzGnhpE682k4HTeVjxmyl3THbBbhzXjik25kPmkjTnGzS574KHDSXkhw+
9cTFb38Jf0Z9fXPrMg6GFgr/tR+k4ONfs/GBkkZ8ymgc6rlEw8aDY5L3LDiw
XXqn4O/nOqw4sl3Y4S8Fuh028T0NHJTp+mRfLa/DwkDOuxTCe7+GTFYRviLg
rQrtv+cb4ktuviHr6MVa3bHKeh4u2N4rSYnjYzdnl41FngAaZStjNmoNwCxk
qpIgltR7neqC07nEN0eHaj3ZM4DvSYOhU4pacS11BO/P0zE67/09w3w21tlI
Xb27phFDBTkyVWtpMGjb43vZjQOOkuqBh0qN4E/7nWxM+KdlcY3xhF/9Nk8k
icIkPtH5a64PF1OiC+0sj/DxSzjrZN1zPjo/53v1N3KwfuzUFZtKGl4NZMcP
Ev5i0ZtfZ5s4iJnTeDDzCw2b7hq9DeS3otpTJGzMj44B3sCoahYbnPdGFbHf
SS4IcJNsvstE06zSwc9/yPWEo/1OkHGV33fQo+4eE0YnzUws/nLAdt47J3UO
E26ZEb2i07mw8w7ubhbj426h1hITCh+yk3/tBKVcDF438Pik0Q9xsZfb7Qhv
Vbi6TLmMi+ezSr7abuuHDM6yW51In3a+s2wzjQ+rpL8HkcfBodMLJdyyic90
ci97ocBFZb29jejTPvzsCdh4g/CZoUe9mIS/Uvd9l0543ePjMd3z+jGvXtfe
mc5GuwdjA9eK5LCvUxTtnvUhubhc2Ws+G7Gvrh9d2c9Ft9ATh32xfbC49ahp
mPDMcNu/DoRHGkiXfNfqxGiM8KHxd/2wnj2hqEZjQ7TZYpYeyeFbVqinJn7k
gO7XPiJM4YEV3JV2/hYD0d4tvxUJXztbXye/l4fnRhXTmzs7oPJec3PLw35s
OXq8lFrHxr0QKQf3HZ0wVfGZq/C2H2np4vpLqWysdtAPDOW1Q/5l8L3NB/rh
vMRty/tkNuK9yl+fbWhC3rYi4+JxGhrl5mZsVeFgw0qOyEg7FY/2/uHnzGeh
TbQoY7UR0dEMsWoJRwHu0Y5EeBO/dUXhzs78VxykN7O+K/r0o2ONmawNqZeC
G2f2/rzBgy8tscDdl4VBv6ufBY1kXCwsLKxu8aHYdmxZhBQFd72otyIWMBEz
o+f6TdLHMnUV7gkVUpBpULGvypWJbTfcc5cIOPiz6ndPhk4/6msjVhtP42Dx
krPUFNJvf90qTk/K4kPGam3psxVEgV+nCVZH9OEVpnA/7+1B+uox0ztkXM/Z
On33syHXT1aVOdnXiNTTmc4FgTTM3EE57G/CwWCii5BNNA3K8+e7SfizIN1j
Z7j8LhfBwxuV/B/RcGV/41nDqyw4JxvJXg3lonhZxews/w6YRVDkJb37cXfJ
y7iwYjYW7NYvD+6vR8lOau+GUCrqrF1PzPh/PN84sORHt580H0lfGob2OAgQ
fi6LV7ZgABnbHxw5RnxUyiONO0ZrehFnZMrV9byI79fnXpEl+d1VOi3J61Av
ZspR8ka97LFr8ECyyXU+ruYfaMg/zcHuK9PL22Oo+Mhf95dh2Qj/uTtlmHtp
kIqtdFhzkQPVi95fRLZwoBTW89Sumge97p1fRJcK8Ex2VzeN5A3dm1MdzUjO
6xxzlPFuvow7nXfWH3rLhc3+W+p/c6kwzVs7ZU/QZWjuSCtYq9mD0GNOv+4E
MeBquoT5wYro3p3pO+xLuhEpuKGRfYaBzoVXtkYbkd/FZNzW/8aDjsvzVnN3
Jq64jy/UOtGCye+S8R5qPBRkVj/K20JFy9fIKwWbvdC4ef1m11I+XoZPqpea
cKEqt8WmcikdkzV3T5eU8NHiQv+y9igXHnkxG0Sk6NCQFQ7hdvBhX1PNWLOq
F39Su18fMLmIB79rKilT+NAYfV/46xgLx3bOPhTb2I7ivvCNm0ifMJvbPnLY
lIW82MvDQ23tuGC3c/B+DdGdvYYrRqKoSF24TpD/0Qc2K9IyNgyR61Ak6Kw5
PHz9njBaOtGP5ZHXzXQJj1jQUqUvwYNVh+qMosl+bBtbphwjxYPxps5FtkfI
eB448OAZ3wtv1sqXfIzg4++imUcmSF2pb41xPWlBg8LkndAThMvZJ/U9Sya5
yeDoykZTGlwqltvmrOfhcNSLHSrZdPi03c+TV6jAaELjZ730Nlz/OCXPgELH
tbUnT19/xMamd+/WlLxvw5SeCy0ihM9+oXUqkvDpeco+22oGcK7re/e6vZ3w
F9049VCjGlp5K/YayvHQuiv9o4wnHUqbZ7zrUv+MzqP+DWcJT91R3XGX8PXa
wVsdNT5DVPHnptVFXLCPznDRfUXFrEVGXY8WXkbiwg93lo9TEPJHpEI9nIkD
6q98f03lYkimavPYMAUfDk1X6nzAhMbdjJEHU7g4rC3DaxzioiTy3Zwhdyoe
B7hSmWXeSLpeYP9WpAXM91t+JjzsQ6bZXJuGKaT/HBu0XUD4zJvyc80If7lN
+QGHcHnm16NVgzyoFwZcTPWiIOlm6y0PVzfEOpzTitrDx56s7t+y9mwMLJta
tWpPD0SqHxftJfyZA4PacYENlRp9bhhZx0kZdxzmZXAxanl7mm42FXTGK5lx
u8s4IdY5+5dKPwqWyphEkNyfvXr/3Qx7HkKEB5f9UO1H/NCN9yt+saF8Iu/e
TAceIupC1lur8XGARlt5XYOC6ovU240tLug7/veCbi4PS4uFXmoSPztbs8r2
oGQz2n6u0D1LuJ3Uwehiwqfvfb7JRroZkttZtwIliU8eqLucc5Cs73Ht3iHh
MpT3LDeL162HmUa/Km0XFd5DiadfFBBf93ty5mudeqhUj6w4T/gureyf1YSn
TzH0kL5N6ser8rg58ftTLmb/Vq0NQhFDTOWhtACF9amKL8J5eOx4fFa8KRMz
4oqqugg3fDc+uyiCh5ZvQfv8zJlIeb7NVTmIhysy1VL36BRkm23LCFP0APvP
muyVr/mQnBv1hz3OQfWKj76UDX2IfL782izChR/QR4IIXyT/idWzvg9ZR879
bfMgeeXMg8CvPynY6+4z4/AtDyhetj7p8kCAj0Em39ZZCZDUNePR1Rk8tBut
W3aKcGWnr93/fU8ZVLVTt2o6D1nJM+/JkpzpojAtjOlAw3Ohua/7ShOR3v9n
ScasZsjfqRFulOxDpWpKcqQSB25zbGzmE045s8T8BuH34tfmphG+rn5k01gK
D3UibgVCRRS4iuq+XLHjEoR1Nxh9ym1D1p2/+o50Oiq5E6WbIsj8q6vEgNRX
/G0tQWUvHaXhq/Nfk/p6EJ+hXdvBxbZeM83RA32YYj5SGqDzEa/bE41nCHrA
zQsrs85h4LFuwiq+H4fk9CUm3eweiMvNnLvlIwMPpr511iScalmnuDSfi8Tz
6aYfiN8ypHWLnBJOw2e9ZM9FT1nYa+Dtspv4jGXSdqqpD/lQuui+KTCWhSbc
N45lcHGFppl1hfhspRH7EmoID+P6I5/ovRQoXG5MTBLxwLdN897MWUbGWXBT
/HsaD4NTeG1b4phQaLRR1iXcWG/2o8/veVA5L7LXOoEJ923yE/1yfJwNXPSo
05CCOGnlkFPHXWGe/36G+c16nNvVx59vScXb/eXrszM5CLtxY93pLXx05Kho
BG8mehBnOKuk1AXLXbyl9mxux6qykG92S0jdbPs6gxVMcjC7KfnSbqJ7y6Ob
b6yjgEm5Ue8b4IIHFe9/XVtFfNpl28aKHyy8HRjc4K7RBV2pV5tkWTy4ub53
0w2gICZLQ8U/2w11xxu2Xp8qwMvzZ9i6e3iYXaMm8sWXgXwPD71CoqtZOTZF
kW960UF1ej1U4Qi1xp1qKiSnJfru/S1tTers/huLFU0MGBTIpzg3EH0OXUqb
trkXiUepUWdKLiIkzVBs3XUG1NiOFrHkPiMCrLQTunn49D6gtuQAyaPr1BIO
/bcvupRh4cRyF/gKy7oxx/qx4sdTyyd2HGiG5u/tfsfDI9uVGZvX8vFRsUY8
dg+F+K9ddfrzXJH40Nc/xp9K6v9logbx6SrNX6VXKXPBYOXIyxF9K9XzvWzq
TYH7h2WDhR5uuP45YH9uCB/7vz4btXkrgMN93qC35gDEK08+ziL9cahAJVn7
aC/esZ5l94XYw/f9gvcb6vkI23Uv9MbWXmg5bZjr3XAR8y2MZHpX12JfX8eZ
sfFOjO1d+9mokAsWq2jLYVIX3FLHp69IXZjnpJcY7L6E5BnXzq47z8e6UiOF
hUIUqAzG3pbwdyZ5oDvxbhXREX+Z7oTnFCxlz/vd6eqOnrPCy3xF/zvX2O2l
pg0Z5x8TZ6VaGVg0Ftc1W5QHhcDh1yFydOiceR2pfqUEj0OteuTf8PA768qB
j0wG1qcH31um1gTrA/V6GRnE/wQ/PyHp2ovF37vHlA0csMn6V3rAhhpS16Or
jq6nYO1d357lUlwUrh+t2/acC82hA6/+VFJh6LeyWZxyGZ6254zD+Xzkmtgv
HiO53DesbQMztx+/7e45JRH+WftL47YRLiJoX0Lu5fUj9uamVm8ynu7zWk7l
kvE87aZ4qPuOPRyvbj2wdwMfRjpreyQXsTGnc8qjpbVd0Jl/hG5GuKdaPMWJ
8HHazyjfui7celq4wyqCi6X8aRvN5GmY2/+tmuPxCA4xSySWkpyaM5X/4rsM
yVs9my4PZJJ8W66kvIHwJKb8SZUlRF9/HvgWmcXC6ifCP84T/TN0SPD2sqVC
M0DFOdzKG8N/Xi+5ai5AWbW3T8ADPoZlzKdYsNm4lGg2epFwxceMD1qE/40Q
u5vOYuOKAb16XIaMf2cqI/IcHXdXDo1kl5RhNFFDdTy5G/FLZmwKPMlA1j2W
/DF9DqScFaJ3vuxGX/n4rZmEDz1Mdxcl/F/flfzruce/3vf413cu/9rf41/7
mv7rPJd/nWO7J0YjQ5nwHceQa0y42XjdgD/hmw0KrpWR8dm36Haj9gEq1qk5
0Zc1ekEld/vyNRZ8SATz695XszHKuaJSsYTUwXTDqYsIv89XWuJC+OODfhQ5
wjeI4YRTNRel6j0yC59SoTBQXn+o3AcMeXr/zAgOWlf7T5eZxofFcZPfP8l8
F95pNmMQrpVQVxxJuGDql+xdOwRYItkTc24xH4FLHyQeOExB46POpxZXXFEw
Wq3T08aDZJ3P+N8XTOSfkol2W9mKlbybfYOE2x7WkzN/ycTaeWtWtqxqxd64
kH3FxFec22L/seAQHaI+0Y0Tc8pwMkU6PfltA/q7AnbGCaiYpnQp50UQB7et
9+StJbxK+WS4DeGh2StO5RI+qKci1ZTKJf7f7UxfEA0iu2ZsmNLyEkLtrxce
GSA+Pz/CK9REgNMP/kjpCBNd2rbCXuU7DwtenFQUNRUgQGRLxX3Cn5yaxTA/
zkP0dbfH0vOoGD+yf+q+vZ7QbW1TjiV1p3DPoC7pCBfLl3kbvl1Ix6PbP83S
/vP/7RnJDMK5Aw9/mUjS8b1iljGDxoV+V7N2aRAVh9ocLipt9YFf+atVn4kv
Z6yIUlH+L1eF7A/fkCdAV8WFOgbx8UUJCYHvW/kYeKXUT8sVQGT4trUsnQsf
ofkhr7z6YD+jaVN2eS6M5BMfvdBogtqhfEXfdzTs9DvbpUrW/+MdSgmrtjWB
nubXkUe42gFTtWWEl5h9mXk8kodv4QlPrzdSYCm63Ek95xLSr6SETGO2g2ZU
+C3RqB/Xns4TL33JRrmyfNS+/nakjF0UX014bmfTIS/CjVZJ390YywVn59NP
m/fTMKXq+AsN/+foUSjWGrklwOpoxZJlewSwPIw1K9K5yKy2tJ4ZLMDI8iyP
04TnnpbyrCJ8AZWhlZPLRflZxomXpTR8/Px56m+jd5h559bJsVABvq5cx9M7
KIDR78N2D9q5SJP7fFX0jgDB6+cnBBPuM31v3jbib/oyXrfZm/NAa7/iMXMu
Fc0ZHmpuOz3haq0Vk6IvwLe5X48OHuJjIiNwldBeNpI22hXnER41d6ec2mE+
Fv19n/ya8IV9lV821/LQ8C4qZnoMBbSdm5ZuPuaOwCWinnuM63EkQ3N8mRYV
aqvdJ55+4qDM0Wyjzw+ynkO/mI6TPljy5uSnJh83bD0/cDEqugmLXiaaCHpp
cP05WFC6jQNBnPyiP8Q//Nl5ovabDgW7zisfCFZ1hYHV0QVbtvLBmH224aE2
GxqKlczVPt3o0cu+GMTj4aL+7Mx+XwquHy7vtYlyw5OTkUV9PiT3scTkIvdy
IKKeLJtA8pxFzCepYHs+1KYdPeb1txcln5s2x1xwRl9h/561lgLkqwy22MUS
PcjWt7sqzkFKcoS4/hc+Yq7kiKnp9kLcQH3Ngq32eLErJCvuFBcWx55ujXXn
495G3SfT/EndHFgTbK/Ax6zDyYtPk99P8+m9+kXZFayDby/d8SR+SKGtdmYd
F5NhS9Ilgvh4k+AWmC/Bh+hVkaNcCwoeznRQ+pvjiisMhUzft0ykC/VxrCy5
+J3RUhWoxUfn2rKktTk8PLH9eILznoLzl/3831HdYSzlbiVcxcV7RuLnkjQ+
5BcYdBUmCP7n5xsWrbPtymf04dDzQF3VfBZic5Yv73nPxdM/oqIP9FvRaqZ/
+4MyHROheP65ho2gmaFnXxu2Im2L6ZkdKnSsFXTm6BNeYN23QJjoRVz76WcX
b/Dx4YJbkGEFGwEfj+01yO/AM5HqBbzgfqwe2BgS8ZUNwTFFPYdXNGzp+bX0
700WIk69SG17yEXxqsCtvXdacfSZuvpqontf1+tvlytjo8ancoe8QhvmbHW+
pRJNJ33oSGFQKhvmV/TEBwwEcL7DO5Bvwsf6R5bCXgfZ6EtOS5omT+rhwezh
4EwenKtqq8NTmGiLP/DMWoKOZ4sz1I8dZqPtgtlW6dk8fLzL/BMy0ALXhpU6
L4ToaApz3lrXxQaVLqzYEN6Ab2bm5hNUKtp/+dm/DeFA1b61tDaiAZ/UVPw9
aSSv5X/qDiJ8r/QjzbcuLTjt6USbRfqmbvLMJpfvbPioW+variA5bcUCm2wa
H5NnR3WcigWouTsv790yHkSnfbTYSCV5tNrTKKhIgKM2zn6GDVzIjSuLOmfx
kSmtfermCwFEy0t3LyS+/3bCLY2/owy4yvs6LPBsgoTrpTRtwo+POqTUjBF/
7JZ9TNunCU9Xx5coPBXAbMrouf+j7Lz/sf7+MF6RBg1KooXIaiotcYWSjJJR
GpQRZUeJkoiUqJTIiFA0yCgipcyIInvnXtz7FqVE+J7PH9AP31+fDw/3uc95
net1Xe/H+z7HkejEn4/mz6/78hCovDuyuZf4orCYPuEyLirYrzZVbOzDavMM
aTEKHwHBF0tbCX8+sVa8X4PkgKu9Hyp7uTix9tuWzJN0WExd7Dqc8AaCIb1q
eA4guOrkWcpEF1ia+zYUJhvDJ+quZZ3HAHSn89pLJ7ugrJcyzbTAGM6RWjmL
XDtg8rNkHVO1D7aBraXLotho/fszb6+VAL7Gr66ph/ExeOmQ65smNjwGnoU/
Jfy6XU5/LPHRP++VR1m3seHafiFUJaYF3F/OM6OP0FHnwhLPluBAm6X92taH
AiXtFZLv9jLxRn9WcX4LyQGfhfZ7elOgvsJvq4QB6bOb9z0tbOag/atW7Em7
VswyOvzg1ns6ZlAg3TzExs1LF2fwHAUof6PODSgh9bxi0enb9hwsFz0sF0j4
0ps66sz3ZDwBz+jOxznYtJV95b1UG1pjxRZYSDFglqM2NbyVjT0SJ5YrGjTB
Mv2zfvk2GqKOFi177c6BYUdljtyeJpgZZhrsIrxWOvzeN8Jn+Fo2B5o2wYP7
PrtTi4Z11qYnTrlxEFnRMHCY6Fmy6AXzRx+ZEC3k/B5YwcWmhWtaNx2iovGl
xOqGaiayLOX8NeW4+Om00O+PfRMcT2kW2u2hoV7dtt/GmYPpyVuWnlnSCL+g
8k+R6VR8YfwQTkzkoFWqXHKqTCNWSreldqdR8e3BX5dWwl/rpGdItLfh1Ean
DL9zDOw8XOcWXkj64N4Pi/JIXW1jZGgG3hagapgZM3mJhzsGSpp2hM+x6GUb
3hJAc+Lr9K4LPLzInlp0PLUB87aKbzFxoSJgftv6yzkc8Ga5z/Cs+4pOT/ug
W0JUXP3km32zgYPvO6RyG+q/YnLgYrKmMBVHDvKuHiT8k/xJe6MTvSSPnS3I
6uhHkfv5xOVRHEj7SF8W3URyorzGbe0pfEj5fXS+7MHCpdqjsZkbBbA+nvKj
bYKH3I+laZ0uLCwpUJRT3khH8O4hjY4WFjgZ5YVLS7mYcNK3XODOR/W1jzpq
CzmwUp/tnNNCAUVvjUmlGx/0vztOCi8gfWvvzrO5jRQ8Zi0f5K9oRlXnwi0O
j2i4pxL3e44JWcd05yudtlT08wO7W+qY2KqSL1mvwIXP2S+58fZUUt816k31
TNyfs+fRSUUuRG7/Pjn2vhkL8psaMEjDoPUSKWwi9caWz1GW7YOGq0lhCI+N
3CEb80JHHqybh7TVZPoQeuf1dzmSH9yX2W3Jd+BB+Y/oAf1Tbfj2lVPwQZsB
SZXx82Of2Hha4x0S/4iH9rYf5h/UBNhdLO/fyhNgeqh8ZmE6D72qx/2vrBFA
JsEgjsYXIOdYyb0GJwr2aZaVBOowMeWW2cmGrxww7P2dbSP58LDRvfSZ+N+Q
Yb/531bREOwkItF3m4+crKikX2Q9jqp7MaTkaVgYECQSsaMV15ulfGdk0nGN
rej6doQN7dwjDx4wW7Hg7X7bikk6FG6EMcW+sZE9zSJyC6MVNyXn/ZGZoKMx
aeHZe4Q3lncfsP/QiTUJnZs/3+hD7sMTxTLEv/9ctXHRtzoenO9cH9K7yMT3
EjN1z/OtKAtvCNuxjoKNDXfEr8oxEf/r9sN64k8iPlTfKr/Lg9wbmyLXs/2Y
zwmb+cStEWU6Gsurxpsw/KkxOPMuDZAJfGhrxoGM8cLiofA6dJXaLDmjR0Eg
pyG0Yi4Xyo9nvai90I7NNRYb5CoZoGQ8n6r6kA0z7tj+Y6X/nZemW6hM8qAy
J3BZO+lP8uemGU6xaIOzdLNi0yYGMhd/GlX4woby2HFR5igflIZaxwPKPPxK
Ti/v1OpHGXXB+IEzbQi8ZKO3Ro+BjvBwg7vVJK/M6rBRz+jDAyETyaWaHLif
Du1wjebBsHS8Q2NDO+QfH6cvSWGAvl1m2+PnbCw/ejH4aUcvdlx69HhsrB89
Z898D3xCxnf5/m5bzxZSv5I2iwzoUHI5mRu1mAOtu6/8Ptp04HyJyfeVSqS+
HiQcoEayQVmU9MmKS/xKiJlHRzgTc6KTZKeMc3DM+7ZYFMi6iYs3SunwcE3I
M3Qn8U8WjvzD213aIbNQ/OCVYgaS5U8k3k9h4yyzUV/g3Iau742RYjtJfSZG
nb5D6vO93rmTsaWkPpczXbaRelu3VfytUlQLqqQpOfNm9EN1nvvuWR4cvJBr
KTAg/ZzvFxjnRfzGwKkfudOJrzrpYqN2nviKGTsLh6L3CeCY4ioa5sBHT/Hp
38f+e2+JcqalqJsP39b4WJPXXASclq8wlOxDzF8N6dirAnCpHt9OEv3I+iGx
dCbJpRE6NxfrS3Jxoyf8wH1DPo7PNNk800mABzO+njgW1g5HP3F33c8MbP9V
7Mp4QObHyfiDK/ERxr/1aHcUGJj2ik9/mFEG7Q03Pqk968SK+V8qQ0L6UCBm
53ucrONj6+7Eq81NEFGqvHkhgAbJYIWhr1YcBDusyQpqaYJO/ozBYcJNFO1S
nhHeId/qU3WpDfGxq8L195J6KEyuS/7IRv9+nw0LLQXY9a5CS+ISH0Imwf1r
89hIjQweGrQQIKLzTUukPx9zLZNMvr1k42Xtp9KsGAFSI0TujZwV4Iw0lTW+
lYflYQov7Wt4mL55ODXLiQmt6McazqqtyOs0ktlPuM/e4HsWhGvGxkydqdKK
anrYDYG1AAsiPaU/Kg7gc/U7B9egAbwQKlJQLuAj1HnhbHNlknMYK7QmHtGh
l3pp1zbCK0+rf4ginCnrGpH+mI62kVVY1cCFsInh6TeKdKz3V4+hv8hHp1ju
zMa/Axg4e7IpltmJKQbiWzfr/dT+13OMfz33+Nf7Hv/6ncu/zvf417mm/7rP
5V/32J7M1gy784KH0Yl1RrYbiI84etx53XcB1GiW/P9+p2RxwXb05HoBGE8t
5scPCDBaXH53bnc7whwlzhb/ZKAxWMpl4jbRvaWZD79JtsBCXVWmegkdLeaj
BbmrSL+KSow+tqgF6j2UsulL6eg95ymRRLiMZ+NU5QctaD5+ZE2INR05NQNF
H8Q5qJWTerh7FR2rspreRNaxcED12Mvqd1zUXKyovK5Ah+MLY/3oLyxkb8vW
20j4BC3vy91+kqOPNm1MEabDPmLHdom1HMRlJhbrWTaj3noB/XIxDQ/D95m/
Iznsl61qMQ424+8nWe0xwlMzVKZHE64tM9u852AHRr6Y32Mq9EH4icuam+R7
jcx8NXMTyVO7xC/9mHJOgJeU7BPHFw8g6G5s3PdVxJfmLND+S/jAjZkFPwnP
+TKSGjrWgGX9lrqDMVSE2Wo53U/lYE9IbWGsZRMcIn1/Wu2kwSbr8ZREVw7K
z215KUN43O5EvSWEh1V9fJpDeOgNkzV3/lARF5N09r4CCyoL7z6pPMSFXHAD
d9oesh661GH2Hj60w8tjOCpsrPq4sXpQn+SdP5vUnxHewYqX0yV8RXOiWGAk
A5+ygnJME9hYO3eNm89mHvQ/bfgd20ByboL9ix0RXMS37ab2PmFgtvLxtmuE
H2OIjYyFc5Es4XhnC+GKTUGrV+9pxju540Nxr2nYvtdaaECfg5zFLqvTqujY
t7B1eTX5vN3HLH+MD3Gxu8XTO7iaDu255uW7VYl/lZiRZPCDixVXhhfentWB
HvZIsJBoH+YYUSP6rrOhqlYXZWJL8uvsubZ6GXxcfHFOxnI1B3nBt1s8bP87
pz2vqYLw5NTBurQ1HCib+Da9FHTD/MGNq73K/eis+JEsqsrBqHrKYPY0DiRu
4KJtNg976pI0ask+e2P6+aarMAfNOzQ+H8vhYd2nktsnRAVo9aykCR2lI+Ju
A+MEj4VHiZYHA+u42LM6MW0m8RUcua9zLt3jgK125s65lTTILnPvUyU8NFne
b4Lwp6Lf1D8qEF/M1Tpz+XY7Bmv2XdSrZ4DWMNd2gMz32AGbwMwzFOyYNadV
Yg8Tk1U76bLE5/+SKq8Z8KDgzLHXPlL6JBfsjgoMb+LgS/LzoSusLuw16Hhb
+a0PTxwl9KdNkNxBv9JedILo5v3u7cVUNkTmrTcLMaMAxVveXyd+p2d0qe00
bRbWefKiKY5cTMbzF24q5yHIaNpHHZIvnEX2vP+a1YLRyB+R7fQWPGMGfE8I
pKNCtmfjHREOXjn5yO2e2wDT5rhHX+SpiOIXMWKrOBiblZPGHeqC1I7A9tfU
PlyvVm4pnWSj+YBDchebibqJVRMDl8k+/HHrpQ/JuzP+qOzNL2/H6B5j9UYW
Ax6HnqbXkDxltLS7dZY50fc4L8dj5/hIbxOqlE1mQ3OJU/aT8HYcrdzAs/3C
QHALu+E66V9lLUkoLeAgTGvX2yJJPgzqGRJJpO5XT9Mt3ZTTDp3o0yb6vQw8
PXXtaEsMG/LeCmr5RhSkme7782ADE77ytyePk/G/9nbftvdWK34/DIyc3UwH
eHNSxrhsJPuvmi28ioITq+1q9y1lotFVNPd1EQcZR79aP/Sn4HXYVWU9Eyb8
M34617VxcEVD3NtftR+bXpmcnBdM8sDzG+LrSv7/+2HPN21eJbJbgB/xWmec
dvJRO77kp+0iNhRmtInNM2yDerXh9uF1DLh75o3k1rGx7+jvUyombbDZr7Lg
wgYGZjCPS2wmfOtMnx8/DwqQ6VvarxpC6pGRuv4x6b/c/q1hN4s6ob3/rp17
WB92unHbDIkPkWhcdNfoOcl1gzLl/tdZ2Ccws1oZRfb96Y6d1rfasDblVL/D
AQZad7y5O7uCDYbkIv0kxXaSZ5O3eyQwIK9cscg7kw3v8wX8HuIfG8tuJlwk
6x2dK/Smfj8bvPFloYMrBJgMT9+5l/gh31yHy7xnTHDUJU1D5hJ/6bQyou0A
2Q+zNG98ns2DWgD918zvrajS7hygCzHQtCX6zrtukqP909da3GvE/rnfc4qp
VLwT15Mou8FBPtfr84HoRmxjVbRuo5H85RcUHE94O+3FltVerUiUTr+15yMd
6/adWGPznQ2lfWbjoXI8OJl8e7eVxkeZoU6CQqkAS+JFzjQsJ+s2cjU/h8LH
9sNlKZolpN/phAyqNnExd5tQFT+f+Ddzl8WN6QLIrrmYPkn04sJO9xVpI/24
8CFkXu65ZkhvX7NoXS7RFy3LO2f/9ONHdPlvim8zpr1YkrKQ5M1rZuovFG8K
cGR54V7KeR5sTp/wLO/lA8fG1lWQXPd8gTxjycY+fC77+GeUcLkZVNGYMi5W
/Uwq0dLog739ZtXcXi5Ct4+pm52kw1NMR90t5g3E9k8R8/EcgLmLUNrZiS4E
ugdnsKONEWu3P06Y8NsV12cdnOwC6+YH/6BMY4y4Wpg1uXVAYgOrw0GtD2yJ
fo9TZD/qdQQ0H7ESIHH2b03vMD4cZri+sW1mw2VgY8YbwsWe/IzvuMEH62IH
ZXo7mc+rSkFPYlpw8LrXq8YjxCelprgkSHDAfaPlGHyOgu7AWy7ae5nYo2A+
z6WFg6sewpN3vCjoO8W+dY/onlBO7Kgb0T2bU3eS6XatuPJ03r7P7+mY9afN
s2SIfG6tL7PTUQAJ21Ua2iV8ULnWUkw7DuQjDk71IDxvWMM//T3xzzo/7pTZ
cOAwOPPmjsVtCNj4uPKOFAMRwv5W51vZuB29ctUjA9JP/XeMTNlO8i//1LlU
d5IL6NcKH+5pwnenJaNB20jf79/GqyG8UHCufcK0CRmTjscXa9PgpRRZaOHG
QYr71W1bLajY/P7CH9kqJoLbrzzaLkvq41znigVWVNS2zWvc94mJ6MMFSqFy
XPBXBnued2jC2teZtsl7aKB1J+w0cib+2cBK7odMI4rkHy03T6eCek83IyeR
g1kTLJlg6UasNnrzOymNisyLhhIcwo+c8EuNbG/DaYsIi4JzDPAN5KrPF7Jx
blnI5kpSVxe9676X3BZAcv7O/icBPCSo8o54E35TetrD8FsCJKWpWAZf5OFK
+Z0yakoDjls+vDnPhYqe6Aetd3M4+LN6yu/BL1/x+2V+rakQFb+2KhxOaeCQ
ffs82bye8Io6zjjhkzH31zkTviBl3dqZdr1oO7rUbXVnP1ZIWJudJnm6aWbT
sdGNArjLx38dn+Th1vrP09rcWVD0kPRJIHzFQxGN+xM8hCtUa6m7sGCz9v15
kU10SJfsoB9sZUE4NueUE9kHzmtX+Si482G8Z9GYy0IO6g+jwqqVAvceMfdW
Nz7aJSKW717AwfFC77rDTRRYxTNZLrLNaNvwkpLyiIaE2soDo8YcfLuuo/L3
BBW39pSvsapjovkp1yFEgeRi7iOrd3ZU+MaLhVjWM9F76tKQjCIXU8xlXP0+
NKPlxvkrlwZpcPs+20NtEwezBcP2hiv6MPt9//wZPDYsFg6luzmSPFJeMWQs
3QdZ/f17H7NI/6D+vOHswEOjRJ5lxak2WBm2OI1rM+Bdq/SVSfJjwIbzWu9S
edg10z9bR434jMVnG8J5AvwNUTzZmcbDPVlmm/AaAaqb4gT3+QJ8Ke4ZzT5F
wSGnRp8JkjfbRH1klpL5j5Xt2mtK/EZq67eK8GgO1m7PKNQg/f57rsNg020+
xM+v7c8n69G84GGEhxwNI8XDQrO1WpFeeFFhdyYdn1Z6Vj4ZYRO9iY1bzmwF
i2n2MnSSjvS1C27LfmPDuDzm5ht6K+bRFxr2jNMx4Zq45CnhaVH8iRWlnWiY
upSxN7wPhasM3E5+ZuPvidDMoToeXh01H028yMQH6c3Gjb6tcJ5zpF9mPQXL
A7eUTZMnuSzg4gGZ9xxc02OubL/Lg8xF+ruPZ/sRcTp7ziyPRihUlkvvnmjC
dpbBOs5dGrKkFv0xMeMgpius9NeNOkxub3LfqEeB5YF7a9rncpFwMrpw78V2
ON9PYthUMhC0tcxq0UM2njZT324v48BM5v6Z9CV8THkf3SxvJMD3QXejAIs2
DHupNM/XYGBlw1lz8S9s7NiQrzYyykfwyLzld5VJ3XaHLQ7W7kfOkN2Ur2fa
sFo8echZj+ToSW5yAMnF+yld2fMz+7DwpMeHOE0OFklHXSuI5iFqr1TXqw3t
WGcXcedwCgP59MY7kc/ZcC81ED3Z1Uvy4LE9fn/7oVa2KL72CdGrLOddvZ4t
WByjKGphQEcZy3d24GIOVBrq5wSf6EDNvaCYFKU+DK8wG1e7w8byH0Mrt/Ao
CIh7s/xQBBPzP35uMBzn4PGbt2V52mwUYEItficPI8u+dA5Xk5w9993RQpd2
+FyMES4pZsAs/O9wcArp+xVpe11d2sApaIPhTgZ6PWaUXSL1aeMh+jezlIfx
Z61no0i9xU852xF2rwV5GQEnN4j0I8PjQlI40cfER5miE694+Fs0w9f2kACs
h7a/Kq7y8bR4b21dDckdt7waQvYJMKU0wdTAgY8vLYZxed5s5NxWzn/WzUfY
o2Cq2GsuXGXyPFIX9mEZ32kk9KoATRL2ior/nXPMDi87HsnFB7+bFxQWcUF7
ZzBd8r97IT7M5Zg5CVBnkWnXGdaOb7cSlwZ+ZkBE26ryK/GHVm1+h4JEefh8
TXmIq8DAqu1uhxyyyrDE0FzL40kndoY0y80I6cPbWZNfFv533kurVfKM5iac
qj5M3RFAQ8fz7liGFQdLep7lCLU0wfngg12FhK80kTEoJrxVLeXc7oA2vDdQ
3xqylwHqxXylm8RfaT7gigtZClD59VJYgz8fo5cd40JfsdHVPdJIsSD5S+Al
Z0o4LzRoyuaXbPjXMJISY8j3NVvYVHCW+Im1Xy9YbiX10+Z7ZXsNDzeVVENH
HZk4tYzzJU2pFUtVkjmKhH/cXng+mfAbK7rj9Fa1Ij96f/9nGwGGZJ9+0ls1
gOe9josKggbwbN90B8MCPt7S3byblbn4o+LSsS+NjlB+dfBRwmcxwpUlVbjg
nipQ/k14ZpbrM/EGLt6YLXU4rkjH1w0fDh19mv/P9zH+9dzjX+97/Ot3Lv86
3+Nf55r+6z6Xf91jO1s5+mVYaAs+fM9bMGBGR9GBgu/LJTmo7DFv9Mjiwb+u
/fu3DQK07SyXvPBdACNR982vMnn4pj87mb5egK6IwreMAQGiLw3GRnS3I/HB
W4WxnwyUH59ezrnNhmdyTmznohYsnz/dS28pHUm7O51vrOIgTSr1lpVUC+ze
vpUJIjzUybTSh/Bpc47NTH/Qgp6b67+VWtNx3axeIlOcA8lJW8FKJTrOW4/b
za1nIWBuy/EFxWR9Ds6TdCLrEXDUZ0CijgX5ZcqDl95x8e5kfeV8ZjPKPsT2
fBMm/8fl2L0Jkn/3ihlWVFo0Y0pe3lbdYhqmBh//U7+Lg5+lreWlls0wly2L
Kib8d+r2jKeEr5dq6Yqz6kB4rcWWk4pEZ8I129rI97qp0PLBUoEPp03DJsGk
PoNuH89fuHgAZ7OLTCVW8XGqOTw24JwAm7YXij4nXDUhKmXmWAPklwvfexVD
xejVyLkZqRwM2Ug/fWDRhHfnRe70gIY56j4HKlw5JHdfTVlO+KI1apSHhK8x
iv3TRnjI78EHHqNUTPUQXy+pyIIGnXV8vhUX57KnPaXoCxBo5nfx1B4+LApl
6uKU2fAdcgipJ3zLrC8FSoR/kxyyGlRiI8u52sHmDgOqPtk2dSRv58xNWVa6
mQdLqbeb3zaQ+j/9ROp9BBenkoYur3/GgLAPa9FzwiVzTe3+e18/rl1i/fWn
RD/GhxSe72lG2Pd9D9pe03D4sYd1lz4HIy+qH7Aq6RiR/tX8mYwjd8fpxFND
XAydrqN/JHkjcoG3n6EKG5VDMgavCHe0C10yZ3YHFqY3btIR7QMt5wOj4Tob
63TVzu6wJbnpsUvmtAyS4787f85U46AhnpdvQ7gOX3xFCOEr+/sDx1dz0Hb/
yC2P791YVftqs7VKP+C1xvygKgenBnoSGqaSXHvXrY5O6to18M/VQLKfGufO
2npLiIPT+vYrerN5YFxcQpEUFUDTU8eIdpSOptStD77xWPCl7hKrrePiqm/B
1d/EP/hbbbDacY8D18GWnV/kaXA8fb1SmvgN9bbg8mLC3Rt0acsUaHh9XcJl
/HY7fsfyFIPqGRB9xy7qIvPdnGa5vM6TgkI7I/lofSb8tvmva23iINyp6JS4
BwUhr36Wxe1moiK/7vNOwnNachLA6YLonl9Oer19sFE2HjaeIPO3wG2k9gQf
mRYR38epbOTZ/U5dbU6Bd5qatJMSDaG/euYHarNgO9d0j5oTFx5znl5eUc7D
4cbGMibJF5ULr7x2f9ECB+am8IOMFqgKDiR0BNLxWvLJzUsiHJxPgGzVnAZQ
y2yGb8tTsa9FJCKzioNBzvXApz+7cE7k5d1NtD4U1ZZEiE3hQDEkW7SIw8TW
GIUCt0AuVOs9TpeSvOsxa7nhxop25Gc5UuaxGTjU7jj5muSp3+qM3zLmZP9k
HZFNPMfHEs1K2U/JbLxP7MxVjGiHa++MhIdfGHhyzVX1HOlfIy9exT0s5GDp
ymvOWxfxoX95vJy1R4AH1tElL3PaETalcDS4lwE3VmheaQzJa41sRqshBQcV
d1mu2MCER7qcpSQZf0lTxJaqW60wrt2iZdBMx6VErVEml42PL6mHaKso2Pbz
mffnpUwMzp+wnvqWA2rd+VeXLlFgUL2npcSEiUspkTLS7Rw8MFkjl0Tq7I50
ZtGdKxxknVC3Z3z4/59vpM38u1tqN+mD8barnu7kw7b1vN5sKTI/LU+K177g
IskktsXjOg3zf5/YXiTyFJc+S8jvzeSiP3PZ2+AQGgrTPaRNw5/gRaFLwIyd
JEd7RS/oXTgAPX614MT5AeQ4Jx2oU6jDSJ/P71S7b/iqWigUbsfFWf29MdNr
2jDbyaU71p2BFVm7Lr4rYkN/zurQwyQPaY8eFJ85tx9zh6wO8Du/4vuQ7hQ3
Fx5+6lK5DtV9iOzxqBa/W4/+Hft2jerTkXpB9fgcKguH08Y0KquIDrP3et68
x0DJiVULEhLJ/xXfxmzcwsP50fzGLQ08SKzwdw6/ysTPl3cXf3vYCv0sZdGd
C3hYevpdRI0+A/Mj7a80FJZjmJZV3STLh9/yiKJrXgKYes8RZy4aQExf0UO7
lXyESmRR/niTvMDvnlUuNYADV656H9Lh4dSlO61H5vdB+1L2ORvOJ+gflJv9
Zw4Lo50vRg7f4+LnxWT7WDs+5JojxkJmsPC5ZrpiHvFVGnPsPdzIvtKp+vXV
6w0XuwoXVS14T8NO1lvh0KQsSFzavsCZ5DSfzJGoDUYszJSrWYhnHXg7eC01
knDZFc6bOgnfk/Jhf2tGB0aVvQ9+/0P66TNu2N0zFCzKbjrI2uWNdPnaK93r
eJjnPH6MXU50drvWNLE7Vbg3x2v8DeGNNGVHM8JXp/j5n4qownCQxZuETwOw
Tc94fcikC5RibujU5xpomfMhP3SEiwOPD97gNdAhc43afUWuBDt13Bs9CH+3
ssHrOuHVn8qDPZaXIFeLIzp7BRn/ZNoTqwsMtOueX2W9rxI+pzQ8ZxJ/veP5
Z0OvtzzoawU1/RIX4N2LkkuRxBecX3Jcck4RD/LfrMPlCT9250dwCckDB2yD
jBofM5A+mD188cFHCK/+3Cr07huEZNd82JnRj1aLOTOunefAZ6PqTYmX3/DF
YrPdmaf9cIo4Etp1jgML27wZW/bw8GuV/prZqn1QNX1WfDqvBu+mvki7zuuF
t2S5+YGpRFcOhIZlPuegKrprVU9/L5bvHF9cMNmPvc0iHwqfcZC5Hx62MjzE
n4ve/OckA9+sR1SWZFVgRJkTXpkkQPizDbfDogQYt9x47PJ1Hqh33t+NJfyW
Py2x964AStMUzCtDSX8wz+CaK/PRXeUV5j+NjQz5GhGVC93o6mprjclrxT7G
rys1/cSP3Lq6aVo/G9PyVMxNClohnyDvu5xFx5OSpbToPjaibA8mNwTy8KyB
Qh9S7MeDoBtKk1sbkOg78mxypBdi3XHr24SZMHaiBVRkcnB/+W6XkKFe7NqU
rz1NiAkxi1f1LzI4KPC5fqVJieTfxaJtlckMPJjcPZjq/xFKH/13OOfS8O3o
bZHgCBYsm4UeXIvmonLWkoat2TR8yavK2h3OgtkWmnAtqXfFkHdBOkF8pJyy
vPHfOa3r/c7ladylotQvwjW8shUhoYG7pQboWCl/cZ01nY35Qqpuaz+24ty2
hfOdCLdPp5fpEe6VrVJo0sKFXYvFUsYWOp4+t/rwsvY19umk6K65wMcAkx7a
p0NyV6a/e4oxFW0mp2cvINz2uoL3FcKzPDa8eWhERXT3bfX7RVzcLCk7KVFO
g6/qwvoXmtkIkVs337aJjyPmK5VG7nLhYtfzye4NAye3xD7XJNzAdWqbM+HV
a5O3/ihgwCBprEGC5MsHexIcQgP6cbRpfvWJ6EboqK0LVU9ux49J6zWebQxU
ng6OsohjIzbh6upXD9uhdyO0dQPhN75f9zxFeMLu9NSa5USX9oQf1vNjIDBr
3+e23ZWofS499Ly0Fe+mBZ3ZwKcT3xL59zeZh9jaiRzdt60I13t7dS6HDqvx
kcbfDDZqt/0a/CBEfOAp3stQOxaMP51bITy9E3Y/jGeValJg0jjTOVaZCSel
WHFhksP7M2YFDm+lgCPK/imkxMSxG5r5C0o5+O1VxtG04iHBMsf+/Nk+dAkr
K/SOf8a2ubvme8YKMPWsnUP8RQFi/3LFtQ15kIra/UCD8LG3xsHFJDdclzII
nyT7Sngeryqsn4upCh0JusF0PDBXizrj9hbpD5/reDUI8FRr2w1xpwG4H9oz
a/vTAVwqjMnLqhegfkuPsYTjAJp8dx5JfTIAn/fKQfdiuPir3953X5GG5D93
hDVL72PfQRmx6bcEcJL0dt1B8tyUqkKndjoXNiHN9d97uHhiVmSVE06F68bU
2LKDFyAfXVp6pZGHgXT/FPVwJu6ac1bLvG6FZeRy4Z1E9y5r9o3vKGVgZtv7
O8L+VfgQYBn6MrwTt27PMlzv34fBnJ41ruVsKFx55LJ8mIue7ves6eV0/NWx
Eoq1+gBtg8iSxSYCOFzxjGfZ8BFiulSn6CQbO3KH49595KL3Xo/G+hEaHJ4E
3g+gvkTO6d4Uz5UCpE0ufHSZ5HvfaXOOG35m4sCanQ+F47j4tXNES2c9DYFf
dxcpn4hH5uE58XFyLFTvUl3q9ZCLmMePt60/zccW59NhsY+5eD9w5siTCiqi
Ck0CNlVcxAXpYW6HgwC/gqyrMgr5iN2wVEJjPwfrFgvv9e8jur1/RPxpAB2f
n5hqCCu+xe8baz+pd/Tgr6GR5CqXfpj1c4LcD3BwhbNbeaojD5OzftaEClNx
YdTjyNMfPvhMy+f/16+im+3vxVPYoBy7YRq5n4JqSaU0qztcGI4fDM2bS4Os
xPkgiuxdWLyv7RF7zkX6FNGVxRdoaI84OlhwKB07v29/b3T1C37G/9DO7+nF
BZZbkxvJwbobnZIrSV/8On957AYxsu6l8t+ar9yBUcm3Y2NEJ8tE+va16VKg
4ik9bZm0F9Rdgk67OvExvXT56q/CFAQxbBevD/dE7BfZI1ZkntmfbOkryTw/
fh7y5mgtEx3b6w1W/eLhR2rtsJgSC/cb3x6TWtKB6gJh07P+PLx9/+pdt0Q/
FOZFGfH5X9Hy9Y2dEskhbQlPgyZ/UxHY1LqxVSoMGzpEdPSVBRjcGGpY0cRD
5HP3krox4tcChqSr2VzktW/NO3OHjm5R47r7xu/gN+u0+PMTAlipDIV0POVD
VVdtcg7JoWu0NQWxhC+l8cpiCfdh7rt1UpFD6nan3QJdkn/zGnMiF/RB977m
sYdCNThYlfj2yTom8r5dzchexEWf0lUtjhQfj5sEC0LXM3HK/tPhNVJclC0Q
EWxazMfJ3eIcrWQuxmKq3dr302D6cUf9AokU3C6XyjAiuvGnLnPTjRMsyHY+
Uto03gFN+uCCLYRvbzRQWU/4yIG4yYaxDtB7Q1c9Ip8TevW9tIQFBc4uPq5p
17xQeM1h/8OzPGyv3fjgwfc+rB/8uXKL01cs17/OeEX4buf6pF+E37Q+qxJ3
6us/z8f413OPf73v8a/fufzrfI9/nWv6r/tc/nWPrV/gsRGPagpyGAz6Ml8m
dgcoS+sP/nfP2kRyszcP0w/76a7i9+HC8K9pcYe/Ijpca3b7rFZUzShO1Yii
Y3HDud+PSH4ZPUHrPUy4qJ4N5fddOrYErk4rIPzsorLoQPAQ/t4ia//MPlyf
5ZewOOMTzK2/hlcaC1Dzw+mnxNIBzNRZ//rpxQGclffqfET0x32uemIk4aOH
PO1/ED7sk1cU9t99eCp6F8Tu9qOs8C1VldYIF/eEgAtJFAxOluk6nmBieWVE
5xo6BzNZhjyrhxQ8zZIZpxM+00Tzri/ha7Ytip5L/K3qNvvVS+f1oaJoZnkU
5RNU9bfHFD7rh6YDo2m0hoNnN9PjeRwelt/UGekgfss3UGfCn/CtGR8aUwgP
/phowprPQ8Fe0/rwHWSeu3SPbz9Vjvo5knnHEvqwYYQovjoHa5c5KS2J5KHk
+qc5mg/64HEy2C2dcCv34+0nCa9aYHrwTTIfvn9ued8iefX9kuCVQVU0JMSX
KazNIL7ipJH7OhodjwOt+v2YJGcF/1XNed6K5ld55YNUOnzMLkb8d19uUcHd
L3G5XMTFOC8tSyB6JebNyHR8jlnnbhUtM+FjvbV14cP7bHhW71vtt7IXb67e
7FpLuPPhlV4Uwj3WytI/KfTC2jjW8tlbLpS9zmuWknGc2h+lMqM+Gy1XVn3M
VRBgk7f8Kq2PPFSPiTQmtTPx4vbj9GTCp8f/PfO3koeDm3Ze/dXGhLXXkXP9
FKJLsw5zV9Qw0R8TJxb/og1Zzw8dsqpoRfpE+I9AAR1zpq6QvEn8QL+L7PFW
wutPTjx+T/iH0s+ufoSbbfhl9aWWi9ZnqqKH5hKdf00TmtTKg3qQR3ZIJBUu
7RSvzWwmTttvm+a/iej1VWvD9NtUJDc4FReymFAr9DDZQPjyp3UdDU94uNuQ
qxT0tR/VD66c+NrWhKprIuN/yN85xB7x9rxMcp1ad78qyd26jumPlhDe3n6p
YiiAC9q6KZsplnzc+sJUadYi+W6rpMLElD583lHfE3rmEyIEuZmuVgJ8khN+
/jqMj/MmQcvEW9iomOnx5RLhJ7u/2v0mXOW5rc8bwtOd5lybLCW+4rrZ3vN0
GrqvnGm9kJALDS2NKxqHBfiw7Vzkiwg+BnkXFlZ1s9EseTJDn/DVp9aeFhB+
7oZDiUcPGwPVUy0fEt9qd+VQkZMcDesNPSwz3sTAvf2oxzq9fuw0VPadfoeD
p/HK4herebgVKdC9Jc6DbZWRl7MVFSM1GW7Nc/wQ9eui4m09Pij9UwuueLPh
vqh0XoLTN5gviZ03hcOFtq6EqyPZ11O+ibSmHH2HkPiL7S9SWOiV2vuyjckF
taXqyOZ7fByeQZ+j3Ely91WlyaUmdDRL6D+Pki5EWMJYc4SwAMI8ltRHYx4c
VS70v3jQD5vZk4ezUkmfFKpVCz5Cg4GTIP21bSrcZJddGJkngP7Kmlr+eR5O
99vx+WJMdH5Y+3Mb8eNMpXg1TjMV6wvuLwxd7Q/reUaOH7/3w37x7EcKPzgo
X7K1t2YaH2K2YQ7xT7lY0XPCKLOEiundysPPn1+EYuurCrc9AjzRUmqYIz2A
wKLzO3v8Boh/jfnzmfjz686XEudvJ7608uxwH/81HD2m5At7UuFfkXu3rZWJ
G14v190h/V1dYu+bOm0e2E+uFvuoUZGnkXLKm38ek9wb+Vs+EV/zet6+u65c
eP3MCbpiyfi/n29EKNFvbNzEgYHlxhM2tWT9vmcquy0RoMUz3kx7jAfDjPos
cy0WHEVKGXleHfA+LqYnRfJy+cjWJvZG0u+mL0zKMumAfMzCW4bnuBjZftSr
J5CP+Mu/Nu29JsDWI9WxbolfELmxvvjo4160Li7qFlcnPux74CfVjQ24Txe2
69lExZk0ucQ24qv3pbU1X1vOx7fDuocft7HA7PYtSWvoQtue3OnLpfnoaZwz
c+QDC0ODEaVhZ7sQM+N2vEUeGw9cb3IXBfOwbdrlAd/vxN+8Xnm19y0bMyys
jh+5Rvrt8bWRU3/wEc5f+9J3IR97VlwcTs9gkXXR35Oi0AW9xRKKF1cL0FeX
FP2MzsPULcmWSoosPLDeaHlWqRVbZ7L18lLoCLQsSZ3+lw3/6hDzs8qkT2kl
RW1IpeMma2F+zxgbj/UX7deRF8Brwbuz04t50J2iOTethIl3jFD+1u2tqLmZ
q8J4TvJps5j24j9sOBp4Tlu0rRUIsS+1JFxCdGfSbsJltUTcNo/wUGxUGSOx
noWvd5pdo7Q74GD8/IQf8asOqnZffFUGoPKEMZkUPIBXTbcl3xwXgGF4x/DT
qgEw7s1yE7kygG3vd1zzIfW88cqNCsulNLJfJZ7HX4jGw3vhQ481BmBHWWu6
37sb8w12S+iuskBl/MzXCzYPYOG8Xzu9vboxkqt2f/sSC2wtP2s69o4H3uM2
R7E1RLfqUud80WtBL6dkET1QACEJI/3r2wZwO2bwmOrNAZgutBLjXRHg7EGz
D1nbB3DPveBYB+HfmGa5gSsE//VhRtJLHoxYgZfvpzGx641d29cpjRi14Ctd
j6NC4VHy2ooUDu44HPFjTm1EMO1ZxPx4KiQM/hbGEi7Uv+XanzUC3ErZH7yP
zUNUdn1BC6nHUwV5q5d+a0PhjVgNd18GYFxoE1/AhpxFe9PP7jZM6Bun9pxn
gOlQ5lFN+BY22z6TfK+6V+06r9SYSP1rc+uydgvyvyWZM5z5kNZJvrVyJgdD
1y92nHxNgZ+9UVoJ4QonjxY9mMHBgym5ijPyKRBN9/iylPjA+xtddIqPs2Cx
afe8uaMdWNi4ttbXTgCRQsfZWdl8vLmoMqdxCwfWP90WWRCekO1/cCXhJkrC
+qc3c6CRwj1qnM7HWHjr5yQWB38vGcgYTdDw7OSO365NFJyKN/luHsDE/Jez
Zv7+SXQouWBwqIuCw14dJorBTLAzP0w0/eZAdmigeYaOAHXnF9qYbuDjnrdh
udwACy/v/nz/dG4zlsyomRiIp+FuwMnbH0jeaR5ecaxiXjO+j35oukD6u8q8
LrMowr98XbMyQ4SPj1ue6hl6sHB3WLF3y5ZOSN8XHN/uzwfzc9rntL0cSOye
/rLmBBU12yauDV3kI+6ZllmMAQcNNpm3ZtpQ8bFmQpBnK4Abrg18yuQjXyTg
j/F6DkZeDsc1HO3H+tVbZg0lcYjPcHEu/crDAdc5n2Yc7kdm3pSbNokcqNqM
pTTU82A3279i1k8erFfs2dywjIW8Nb89P/5qh9Lyx12ffPjYpkHihgYHNFFf
ijnRy8MxsfIPCDc73T7PheicDyPQ764KFWYjo4p5knzQ4l/5zs5lwd87dEHT
ti7wlceYsmf6sFPkkvVeGQ4+9l3eyw3iwcEsJHGJK/HrrZ6dXlIclFlvDdMM
5GHLp7NyKzxIboj5sWHFYrIeDv43R3opYKbWHqvMFGBRkP25g2YDaOiLVWQl
DGDezDM/x9IEmGMvax+4bwDr3dKuJscN4M+4aJD1Dj4G1PQfmluxEf7V/Nn6
zh4Y+3k+bLftw/Nu38E0cQ6yVVIlP5Hc9TB3rubwsT4smlF4nzaXg/ZtvoUK
F0nfnb1eUugmH9o7NH6Kh3GQM6RtWTadhqMaUTVlthTs8+tTXajNRPbotXPV
dRx8Zi8YTHSgIK/NxzsXTATsSZ3/vp6DI/Y7thV+54FK+Si2bx4L99q6d7ws
bof5gd8HUoi+L90fssPgCAfVmQ068yKoOHDoksIg4bbm5j3njnKwesnJhhXE
J1kaOP3MIn3SxSmJ0m3NgpMTPyNzqAPfZLcMlvzmo8t/92GXpcTXfektYC7v
x7WVP5stRsj41fzXxS/noc9UxCRaoR+zH0+c3z2fDy1rfqdBHAusTcP77Ls7
kSXUJJtW1I+rN2d8CW/mYMeaoNEEMu6ft4UuJKXwYJJ3ysY+vx8GxUneKm5N
2C6iNW/HZx78lG8dKvFg4rnkIsYqw1aYrAhtHX3DxwdeCGf8v/40Msu/+AMd
28dcH8jtaIbD5U5T9Vwa/sjZ0Z78d97qKYWnou3k/7Pc2I6PmEgPVBwwlmzD
5LF1CjdS+VjnmdXk3En8fK3rw8MdNGgWRJS9UOMj+2zXn5XibNwIucCufdWN
a8/M7vvGEx9+7GHo1E46LswPXyTJYUNqzvftv2qIDw5a6r3OmQmGaVOC7qZW
aGaP7qRv5COh3VNitgYbr8qvvBnf2YMD47kaxTE8vN+3Raz+aj8GQs/mibxs
xDJx3coBkmtU/pwrqInqx76HyyansxuRTp+jmqrCR5LMn23qM9nYO9d1VlJk
N6zf78zxOkp06WKmz8poPkYu7K+sHmIjyFlSmq7Hw1wL1bv+S/pQyF2zdkCn
Bm9Pq8WrTnBx7EhxdwyHjl3vHLnX6SVI8WrqF+bz0M35ZrhikokxzgmIBZD6
mXejPWaSh1XW3TQLUxYu6PUcOVvcAaGLWVYV4W2o5lFdVpgyMGkvYeBVwcYX
ERvVo2S/nzL/sVpjBQtwK7yk/bcdpW9KdWec4eH2xPnlfZQ+vE05oeWo8hUG
FSsTRG+QPnX/3grjff04dvr6wdy2BqRX/bxXeomPHzvmSLgSXVs617Ku3oOK
WZ2rFXWz+KgvYYi/EuHihulMtevGdLxbe2Z7ZBbJcQ9/NEzw+5HelKlaZ9SM
zNPUq4nEH7y9uDB0soUJ/7Fv6iakr2ROlbIbXyqAnvCH8RXPeEgcfxPMiCC5
sG3p+PgGAYznj3/2J/08oDF5r9lRFiJ0YvVPabXhyacnX8tVGOj6K7Uy4ysb
tF1Lrjhok/51cN5eqDKwsDu2Nphwq+sqxk9kBJBMyR81Sib7xcNhhuAcEzlz
Zxdc2tAG7gLBdcFKBs7Ebh0KbSTrubswM2g9+f+zEpS9Cf8TKKqbRTjfOXjH
UjL+9UaKK2uamIgKN/JJbGqDfHsRzsfy0bmyVqD0WoBpcdePSGEAh2+m5FnG
8TE5svlFGuG70h4ttCN8a8/i9uFMLj4v7NC0ekeFVOVd7/5bF9Fw/o5XxBjx
I94rsldwOjHlGStvsc1f7ZE9OwdXTQ7AeaUm99d/zzEe/Pc+Rov2v557/Ot9
j3/9zuVf53v861zTf93n8q97bGNF7+6YfNUGNxq/+as9Azleh7hq79l46hq0
6VJeGwxUkgLmOjAgJhawezHhtNV5JXO4ZD/euDUc+ouJwmWtc7WPtSM74APd
k+jeqoKijh1LyDpI/GA0L+nHPfPCVVGEh0wfNX3/H7/rkKa4rB+P18oGVa/n
I1X28nUfJTa8/R3G74v2oOCzaMvEeQHePl82T2iqAHF7XpoeFyU5xHnr8Dxf
AWSdqyv1CN9/WeTxDDEuqooqLz/aw0f7Pum5/CtsMErD4j8XfMOvkG1Ra7Kp
eMO5PTt8lIk+1oPoam0u0tzEHTg5VIBl5Bc6xsS+Z55TbcAFL9SP/pr4azHL
Hx0NU3nwMhYkF3T04cT8TUkqtBbIJDv+rb5MR+zzEy7NIqR/siYfZ1BbIGcj
ZRZO+ME3ruIswhfpHdfLZvBQGfP2YWYnE7wrz8NzBW0we5eYbGbPxzu2z6Uw
Lhv5pQ+vTnGlQDdIKlCH8PxrfpUGhKsXdq61cqFgIEElXfeAAFNrfI88difj
WhlTlX6LjeiLWsLn8pm4ryd7/IAdFwmnnQK7d/HBN5lqYv6afJ59nHA94d0j
WWpKu0kuFTlwOa2TB9nQXQUfs5i4O6/IbZZuG/Bnt6u6NR9SjyXT7ZvZkFdq
76tZR0HXB5+beoTv971/4jHhyt4qet7rKZitquDbPcrDG/spZU80Wbih5Fgv
59qB1dsm1S7I9GO+hFzbtAsc2Aor2tcVER9zderPzUv70ZL1becE4RJzp362
f8tDTkuL9RKiS6PBM8JkiS7NLG4VFjWio1DukJzNcy4cf6xv7Uni46rhtqBl
cQIoHLW+uyODi19VLnePPuTDYUhk+ynCeb1iaUdE+ZDMWNNdFcyCocekT/21
TgxMVXp0x4UBw8Chu56hbNwOMro2V5UH9+jLH5tPM2B6PmzZuatsvJYJlPJT
Iftg8/SaHxVkX1213Hr2GBlPid6mGDUGHjQGuK/53QJ55rlzEjfo4Mde23dT
iINj9667ZhCePSovb0q4V1DREz/Cb3zoyJ9s5UFpcEKxKYmJpXZ+WsZCbTCd
+vh9gD7Rn7rC+vgANt5KlL49kPIN9iWh324TPupqfLWLcGm34mOpqd9A/1u4
68ps4jfOxyRJBrKwa0pH1W6/TkxlS/ubJggwfMR3pV+oABN6xZohjjzsR3Gy
LeFiylO5bwhvXjpYtNqJh71h0t4FJFc2/l0wHlPGQskXlYL2AJIrQ30u6Gr2
YzA5JO5GBAeh2VeDGip5mHGLURlwl4csDWK2vPvB+50omHG6ETHu6bqdjTx8
0XMyyiW6786N0Bp724pOr1c/ZKP4KNMJH1mbzMHCt3OnUnVoMDZ8WG6zshkz
N/2wW5BGw/XG3nshxhw8t5Kxz2viYVboq/UukUxc078w81FNKxZM0/zu+pSP
W13SyU+/c+D5bSxr4wI6XDh3rmuI83EwXDPHLpGF5eNBHiG8TlQddyp6uaAT
xVbXpPSP9EFGfOm1XdkkBynPWPezgoe0Zwq27P1M5G3RXsH73IIdSgOps4lv
Vyz6Iaa6mwO7XbomcpZUOATlLna5T+YviepXdb0fza28yPziRlR66je/S+dB
84pnXmVtP75mjcRsrGyCStLy9TwJPuyc3o9SHrOwWk3/wPisLjR7hc//sU6A
e3zpugrizzQczt3U3kPyCP8ns8qUh9dly1x6zftgJ/Tw8MXxWvzaWGN0XYoH
bU+7uJDDDPAS0wpkjSv+7+cb7vNOn9b1E+DJEffqT9MF0EoueFMrxUXH54Ms
szEeXrwUyXuhRXKjV9DPRWc7MO+VbIfaHx4Uc7936G1iYat/8av5+ztAq8iS
VPHhQnT9Yc2jQXzEFh8ejromgMunA2HaiV+w8qXBvdrHvRCTFxGaSvzj9xy3
r083NkA0TnTBEg0qKl8P/iwv5WD/b9bpB8vJvnW6eXSijYVRx7cVM5q64JFQ
Fq9O6tCfaTXbrIQFj/v1ldxzXXhyf8Nun1dsTBMe1o67woOANYa1RH/1ArvW
TX3LxmJu7cvuUB5snF5SXg/xYXl9+lKHhXxM2+UkMM5gYQZNfT1WdqHuyg39
iNWkrx9ed4BD+v+2J7n59YosyBzcpPNrVSuM9/pH+KTQsXLjqLH0XzY6qwLw
S6kVwpJru38Qnty9//jgGBtXeZs9zeQF0P01ZZ1+MQ/Pq/jOJqVMeO0Y6Hu9
vRXyoolNchl0NN2WjRX+w4bgS9do1LZW/L5t6hL1nE7yhfnIBsInaz63yhE/
lA6X24XrWMh5kmmxQasDu7YO0A6dFMDm1LGoXyoDaN9z6T07eAB/69vu3z8h
wM5dN+fvURqAhNYjtQNXBiClzlgWfo8LqZTKL9lLaTClN6a+i4yGvAT1ubvG
AMQ2nVB6690N08tH3jxTs0DsluPuPYTzlBQX93p1w8BEQTtV1gJ9+/P75pHv
82DH4GnHNUxsyhWXXLe7BcfERY+WBgnQHr+DPX37ABYZF4qcuzkA1ddJpjXB
AqjTdOxWaw7gzrC/iMIt8nmHTzTdWSGAUJ1Gau9LHjoXG/UhnYnHf2d+MZvS
CAeLbecM46g4evRwW1sKB7GaUz1OT23EJtVfHY2E67LzbDMJv3JygRNrjQDb
b5R/nsMmfUKj1mHNRhbcFusqxX9rg3lNJCXDl4F+B5/C0AI2NvywqfPqaUP5
Fh2TJYTbhwd9yiN8QenwaMk7HibaaoznrGYS/X2WR0UL9mn2nRt25sNwmqaJ
w0wOItec05lbQMFM8aiqBsKTVoz59szgQDm64GZ2PgVVKnEaM4X4OEGdttH+
OAumf491ZYx0ILQ5J83JToDOrEdwy+bD4lrkVZUtHPjN+/5dl/BUoaJwGulj
Zoqu70tILi/3XO5vnc7HjPzY4F4WBy8TOtx+TNDgsfqvkVEzBU2MiAcNAUwc
aTlUoDNM8qvSaf2Gbgoas+aPpgYz0SwyK2v5CAdjxWq/FusI8OX7h8V3NvCx
QXymXM0A2cdzpMpU5zYjlJtt9jKehtpSoc1NxO+Hhew/rj+vGZr6mUpaCTSs
NTj/J53w8z+3RMSI8OGjsWjbd3eST40ti1o0OrH5WY62ij8fcbuGxE/u5SAx
R91C/gQVsUYljlSikwqyN+5bkhx4tKpj/QlrKp5fDK5/ZCuAUcAFzbBMPj6F
jGQ+Xkd85tZ7vOxj/SjX0c3zeMhBT+40abEGHl6ezV7Sf7gfFz7O2dqdyMHB
0CjTpV95MDItXD38g/SXlvXK55ex4J5wQNthuB00+bKCQh+Si8Wuirdt4oD1
NOdUhioVU71eT9wgXCFNxUiV8M/8gqkcZSq+aGm8q5bkQ1dPPNAhl4WByHdq
GppET2ZG7Z4804cN0u/mVslwEB39cUyD6MpPhWVjf1z74OCVE/5dioOVxy9r
hgYSXVb8sWu9B8lN+1SGjy8m9ZDiOTWFQsHIKpe+/gwBmtzu5LcfGIDsz6fO
iQkDOJkz+9KyNAHmTzF6NG3fAF4Hv6qxjBtAeIBtsvsOPmzmV5jds2KjL/U8
grp6cPed2eRruz7cdhB6vFLiv/sdXlQvuES+v/lgfJM14RW6hifmES4U4uJB
Wu6Rd1c2L7zJx9MdW7LNwjgQS+155SxCg9ml/c6MExRId630jdFiojbqaNml
Og70jjREfrCnYDE1v2QjyL7e5WPtXc/BLpHS5EekD6mH3hz7MZfMcz5lfP+7
dsg5KWyIDORjkfLJ4BlHOJDhybAcw6mYMytDiEJ4lN9mBY2jhB/KO/8/zs40
nKrv/f8NkopCoyiURFEpaZDeQqWUlAYNpEQis0xlSJLKlFJEqChJiMzRgFJk
nsdzjuPM+5BKivRbn//zHnz/T18u59pnr7Xu+/Xe1z5reYbT8fQv62bZJApP
tt+ktCw4CFs9sWPm93YMF0ya20B8fo1E4qJ0OQECl1WtipRnwbexdMR6hIKN
ccO3jsUCuL/hlOksY6FjUs6sY5IURv3ech7FcjA/JSqgorsDjmShfChkQWzB
m8kzm3joT/26aT+5br0l06VyHgqQ/1n/XEkuCx8aw2NvOjYifvKpVJNqAYIH
Uu0XOrPBi7FZdd2oBZ7VHT9nFFHIOxeesnUdH1qKrzus3/Zh3UPO9cfaTdiz
ePn971kMbBmwDC0m89puwEbyZ6sA4SOuneKP2WBc5r/mzW7F+Bjvr9cjsl68
QyVWdPBwwKRn6cs2Bi6Kt5u9X0nGVyZkop8UF9ON2JNW5XZhztaGa79jW1Da
bl1f1t6HQQ+ptyo8Lh5XvKmbXkXWgWaq13U7NgLf0dKT17fgPS33ac06CtfC
P/zJ1CR17cuf83HoRkyLY1LqXQFOHJaeduEqC5HMtvTkrAZUL4xQ64wVoNpn
V4rzbRZoa6xfP2Y3IP2U5J0wVQoOainr2qZy4TjH6Id2RBeGZF/dPHVcCEUv
70zGHVI3PvzeoTDERdDTxxk/9QUQPLt3t0W2H3Yal3bmGHwGJ/H6aozzYfHM
jDbI64MmQ3d8D+st7GezL8lQxH+ib+/3/suGr/n4QUf/NrQJIh2f/xXg6Iaj
3AwTDqrXJDq1lLZj4UCesV5oK961PZ5jbsKEyGDQI4tyLpx7L75z+k7m9VrN
jRHyHJxu3ZiS9KeNfA/1DlkXAR7uFV8Jej+OyCywq1xRB5OvtzUUbpDcNdq9
/IkxC9WZ5q6z2+sxq7bDPcuXQvVg6vGVpK4lzi24uNyJjtetM3eakvp7X1uk
9hvJEXqOyyPW7O1DQqhM0sUMAcQv3itIplhY3pRVZb+7Cd+bl8hlEz84a3cr
7GgLya0LI40ySV95q5p7eeYiIVzc9mVbPhNg56S79aFhbEirzJGftVaIYAWH
GyWknyvfvJXx+zgHRV1iy3lbWsHm3podrMrE0hj52tI6Lu7Tbp5m6bRCx/PX
zYkrmNjpmeT5/84rDA1wKFhI+sjwx9zQJAHK7qvb3PVgo2zn35ejGq3IVJHR
VFNiIs2PZeTWQHwo4MXTv2tasUn+Q2PWUiYGbQrj7hNuLyxKmUqu/0jeURnn
RjZ2mV47qN3QCs1NURKa9yl05TcdX5ovBHP1sYp0DOD0gFegdByFsDDdhQ8J
99pywf8n4YdpcrfepBPfO1WuHP6aDqW+v2a6kRf/+T7Gv557/Ot9j3/9zuVf
+3v8a1/Tf53n8q9zbJNExiRmLBai/s2jSbIvyPw9u1Ya99hIDfqgPvqqFcO5
P1T2nGHiq5lTokgpF5vZucu8c1sR8Sel4TrhUkPRvwZLuOAZjB1Zwhfg44qQ
ifRhNow11DclmbdhDcJEA0ndWz/70H1fWQH2u8gf8CX51nBO8K5kwg+dviP1
l/A93yKlaxaxMGyrys1ZQ6Ew/rq33HIuGoUmH9dP70bglKW3ujyFUEgzvXN5
ghDup6dfmzmd/9/+ci8pwvXPje9+T7hfrEVHHuFFoc5Jr3ZS4H9L+qB+hYtZ
C/p2LyrsgWGrTseMLDqY88Uzxf5732iZse5s8LHn7dznlS/puD+3cpHIGBuT
WIrpqYRHfuaKVBK/3iNlHS09SYD2+MwJlh392GFwNkOd3gzV7pnP9vr34VWa
ZP6oKA96sutyM2nNCLj/ZnwW4WmFcuaziDfdmNSffp9J6tuSHfcOdJD7K1ju
tI8i3jZnnuUaKwq0UZdZYnyScyes7s60o8GsPQLyhK+4737kI6mPYiPngqcS
vnPyyWCN/UI8cdBNsXKk0GI6xWs8jAtBiGucRj4bL2YavthjxUfqu542l+0U
Ao9qMWcVsCGy6t2Bz4QfMFEOek24reIDVmSHANyvs1POZ7CRGfF1xVPdVhyX
tFKWNKfwZ0HjUkYjF4yod2I+q2iIa7m9U5Hwdv7BniVNXJzolLZZspqGUfcR
ia+/BeDMSfo4cQsH3ze/p11xaEfW+mPRZrIslKuLRgT4kJy75qSMTLEAdoEn
zOeScW7+XDZy8SIPQ5u0AzMIDz07PVCN1KUT7yjjU6QuTe/95J9j1IeSuKNn
Hqby8aTyhSvjAYVH1ZJyITFC7G082ez/jA+VeM4qywQKdLeepgbC71qf2ew0
g8LMwue9ikEcfHX95a9xvQPC99PGnc4zUffpmZ4wmIsXJ55tPLqC5I1DpxVz
7Jg4+1b3y9BVLqJ+dFeWqQogIp7OE6kg9WFhzeCrE3x82LIrdKsaEwefLvLS
GG5GZ2L/4nvX+yC6f2vcq8k8PLZd7pFJ+NqcqKomwhM2uXxPIvzwrl9y/BYB
FnrPmO2dQNbF8eyf3Imk/kxW8jux47/9kepOyfhx8VXLwz4roQdn3osmOBAu
cuHM/GOEB992FZ+Y1IO99zb23J1OwZu+7ZVTAAfDBvsXpPp04HiF5TvXOOK9
mx0e/w4W4oFki3TzWQHsZUVYVwgfFx220ya5VJY9LcrXVoCLU+xnVJNcmbfu
rsTX9xyMJh76tjmgE28lXvRbbWZB5ZP0J/FQHg4lvXodXCFAkM0G89tRAtzo
eDwS68ZC768XMnZ2DdA9vKxL2CDAuqRZp2aQup+k/ivMvKQFaaibu/Y2he8/
QvKckngQ63U6e12PgToP/STakiaYmUxMbk5mwHuh/7aYPcTnf2V/TmwUICC2
Xl4qko0NIi2fdT+1QMby+OfjqaQ+dPY3nh3kwUTz8dKb0n0YjVouv1uK8HaV
wtcPONjxszOMRXVg9/BQ4w+pDjwslDhWebQfZT8iv/zK4GLhmsFyMfI92DPk
z+qbsFE7Pq5hXNMMX5Wf/r98KDSVFBpxDXj48tKjx+sgHVcttl85fE8AF7tp
Hg4hLHD0IoNNXzeg9Mvw5tQnAjh33k20r2Jhh3PhrvqyRuQvO3y/VZqC07kD
P4KTOUhwytWNE+vEBspAQF8thEjHwNQg4mcGtfVSd3dwsDO570COCcmVHQ22
V037ET9Pdn/+7ypkbabnus0XYIex7e0VR5lwnKYcdWLX//5843JgSYiptxCl
BpyL00WFSFzzRsR9AR8Vii90b7kLEVVmmMse6kZLQAhzPNMKUf6QY18UInPq
PdpBZjc0U2nxAQes0JOf80tmrhAXXsfqxI0JYSJWZf7DdgDfl36f0/OiBqus
4pu5ct0oe7X9csJtPuIGeAeyzzTBf2vxa4kKBgLyviw5qEe8OO5R5GYFAd4v
mi7WuouOgYQQmwNZXtiff9jFbrMA03Q8ohpX0xHms3i18zQvFKxetDz4DB2d
9rG7zerYsBh0K361jI/BVXMj/+qRvlV/+teZEjYcv7186bKQeOtZkyemJK/c
XFkuclONhRDDBR+FB+rhE/hYeCuJjxM/Fyo+raTjzsDF3V3dF/F28uBdMTfi
JapfphlJCnFeLzD/apcQASkVMns9yLr3ukxbKi3EYPHs/IRucr8mBKZJ/OQj
Y2fGvFJX0jd2zpxemOeNLpU75ZXJfdit6Hpv9jzii64b5xuy+TiyP8jTLqYP
88S3tsydxYXkMspboY8Ph+c63KwUUucrj0fzwnpRYfZuVemYAx4N3esYc6Bg
5WFi0jKbB6VLG70aSe6d+fisugmp77Zvh1dKzeWh56+ei2gbDfTp2+8+7B6A
gVYlN2JZJwIaWmQ/WK5Exuh15knih99s6Ee0f9GgLzlGrX3uAZ+bo6KfCb93
yoNbP0JDydsNEeGpHnBSOvVslPT7h8ocS9ESGhbfmfPwu8oFMOxPShjdYMHu
UO+cDYU8OK1rHTGnCdBoMi11QRgLgak6udVFPMhdmTZ1H12ABxPOqZZrC+D/
vFrp0io6eu3e/G2a4AW/l1zf9+Wt8Al/5zKF1N2r+hNiwou5kD6olalQ1ooG
V2vBRnsmQg/Vvq8l/Pmn6oyOSOLVEX/Tw8QZeNu9JtIz9haMKiY0vjnWjhX8
gCcTlPsx44exlmYkF3n5e3bdOdiOu0ujtfWU+hFntJ+3IoL4wi6vg7/jKfBk
eldvTuyFY91l2Wp7Rxx+stlbMUmIjIubdqWTPrHDuHt2Z7QAjw5r2m4mvOZN
W8D0WCF88+YsqyO54urXocSdBQJIyXrQq7Jp8P1+Wf8w2x3dpTe/baylIJff
ukz/CvGxjo811yKZ4G6SC2DUEE/72uI1dpkP8aaQBVphTEjPtJJV/MLHUMbG
61bxdFC/F8ztf+eDyuXzD3cY9ENz6wJfvYk8RC5n1s4g81LvUulWQ+N+ZAwO
fbtLfMK30jpTi8zLqpWKMWnPSf8eHtr1sISOpPgoh2X3LqLd+sYuo1AhKjfs
VcjfK0TaURV7RgMfoQ4K8e6EtxXO3GFqLMTsoiNRXk18dCU+fPWxkvTXu+cj
cpPoOLtic3B8tw+CEZ9UMLcPOvpV79dXcNB1arb9pnw+1Pkj/u6zicf001up
Mg60m5VveuTxsXaB7u4YBunLvy//nuzaB2et5JNKFkVwER8w0CF8x/1lOa6l
FL6+3qjGeC7EyfqmkN00PuTOyX42K6HwaUbK482EH/s28uzmZQpXp6tcKGru
xbRQ1jOnT04Icd9CuS+kMFLmG9NIric/06n49s1OFLbO8dIl3OjEIg1hOQeU
4cYLEiGd0HILjsywoZD2Yk5Z6BQaLHZ2DnEjnPF1sb2SVycfhqPG4okk7x5M
PjUW90yI5X8nJfV2E3+caPjtdzGFHk76a7s0IbTTLtgVzhDASey+zXoLOoxN
D//+s9Ybt6kjK1omtqPgRnCV9tR+CAcmsWRucNFQmHh8BeG9r2+8ZIv2Y6H/
6mxNwg9tMMsdNKRwdsLDlQuW0pD58YWO214XqNJsKxIiWvBTyujdy6Y+1Pfs
Ov6BeF8GVlZ/utaC57Ppe7rq+pATXTjnr4CLZnPrI1fJuLVpKjV7avZhTF03
uy06D+8kTrW/O9QJ4XjlG6PcfnI/t2860c/F3eV7/4iadMLA+6T6i5x+NGYv
67BmcnHn1p59c8i8aPQrKfK6R8euuA0BRx/5QCbCX8XfVgj1rUY6rh8oCK0F
2dPceCj4E3LFgfCp8zsiVxPOXuu044QrD+VnxjaMvqJwKfhDy3WnXlwz1zPs
2uSAkpnjGpFkvLP424v3GfARbXB542dBH46aMmc/J9z76jqTXMLH70a6NFD/
nZdYbvmVzNfOHjeHZPTA4HSC2K54a/AM9Y+12Tbj9CMrJRuDPhjWiYa/leEh
zKJkegfpQ1Wuvy4oMbtwRubAhOEvR8HSrPn83p6CTdDltednkDwTaOowWEpD
7tWSsnriXZ8m1964cIcGq7cti/OV3BHm/qJW1F+ImOlX8u/ICqHj6z75ogkf
I/sT3CKiyPpd4HZfkNOLByIHeqIGHaG1/aG1NZkfOi1C4ZGNfFze7i3y7AtZ
D4dcj6UoCuEwY4Xmk3s9+Bx+6m5v3VnUMg8v9nMV4vWIA3ODgILhjVd7djXz
8Kf6kuWjbJKLo39OjvHshpxFZgY/xhKvyrbVJ10juSsvbOUAuZ6b+73eOPeR
79n7Il/thRBLpFXrnAO7YfbZMvpyjyXKRVOEOTcoOD9kLjML4GHxItokyQE6
MqbuGf97jsIED7lh3Uk0qEW+LSn3cUZh7q25CVYMnNb8bHPdkoOVkvudrC/y
4XHV+FW11gDGQ8fyJ7t0QYG2il8jdhAfqvul2DcFuHJ2+LT9YRbiZCabPf5Z
j7RXpcLm+yR3lTuspD3pRvgi+9moPIVrY3brV3uQdawra/hyoBtjz51rTsdZ
IW6C6Ph0s1p4/WkZ8yPrM8n/uklYHfHo4y+PmN0j8yc/UcI+rRdlxyeO381x
xNARKctg+QF8GD5nvy2xC4KNGT8XHjuMvI1Pph2cOoCFFyMnHaztgkhp52L2
ezPE+tz4ufIdhbp5T6RWGvPxc8bNxw6iTPx6eM/vj6UAiiUZ897f78fqV1dT
566sQa64pXphNR8i34yOWxCP1H0RuNzS9xXOfV6jpPmUzMPoe7l7w7sRf3bT
vPgVp/A+6EDR7i0NMFhsfyolj47t9MpDvjE8ZF/gndhM+pT7kuzbddMYWJNf
cUaeikRK6rykfUcprJKduPJClBDXLj06SVMdQOrHBvlVxyhMfBA6MET455Wn
Fq1cMQAhzSpbhkfqpDHmxfvTwdej8w2m+SCuMbrp2A0GFr2R6nD0ID5ZdeWx
bQgfZw2ZCzfdZCBWfrmfgPA3gz/35hBeV7mice8LCqPhE6M/+/UiXufytrw4
B0SfedlSd4HCGu0DnXYaPAR3BRuXK9LxWbM39w3hN5rWL1lB+G/91u+yhA8f
jXwxOD6AsC9BRaf7OohPFu42FOnc+q/nHv963+Nfv3P51/4e/9rX9F/nufzr
HFu/+B3uDze34Zrz4TMFhHNL181WI/xa6mb3O8RPm9Npi7wXMOAs8qEx6tod
HHTqy1bNoqFg0MnA2o6N4oVWCYu5PHA27Jwh9pKGIPHSIQbhpft5xucIZ5vY
yddOoPDRYr3tG5LDTVqspijIuCH1xk/Ri+t6YbX2wyGRLyyIMSa8vneTh+JT
y5NKNHrxLmqKe3A1C8k5LMEewjUPnp7incjHqiqaeuknOry7r3l1MC/Co+mP
vcFCIa42BB9rSRAgXGXT2iWubEzaZLJnHeG/J7xOiSZ88c6KPm8XNk5faezu
eyPAllyN0C3PyfXu2RfdkueOM05ucwP9hLAyC1FLlBFC8fGMC6eN+DgzRVTo
TLii9oVjFoS/3erQUbibD+6K7S8DVwtwclSlMXUzHfZ9Y0cGjL2wIH6x/lod
IaSdCgwal1Bg6UTNdv3EQZvPflt9wn/HnZw5Zynpm+2GMQs/c7Ahe8Br11c+
4l8cDPDyooOtt93Lq9MbNHWzzEPfOZjdzjCJnCfAXFUp49+ZFPz/Fkpq/uBA
dfUOkZkk90g9fzBxexaFtrCWE7tEBZA5/fGGzEwmamaIXen5/Q4+s95drTDu
g2SfosaFfg7iTa64WX3mo2R5puDxvj7ITUtlDxHO4AlUMgifTtP4uYLk9zc+
D7ad2teL4prymeH252G+3if9OcmtJZbvIvtvsmHvnDvUXtCCI7/ydr4lfOrN
qRkIZeNc8LxTW4paIHmDqTRxD4V6/WShuAINN/9O2ijY5IL8ul1ButVcRPWX
e8ZHCiDI4c8KHKGQLiUyuPgLF076EzUW3hLAsfvrh2rCT+6NCFZJ5eO1XpOE
pysDkZ2XnU6bpqCpPju942QLombe/r2vpA9Rb+WSNn3j4pS69EszS3JdgqNp
YYRfKT4wsozwGsvox6XkPm1pQ9J3z160j96o73RywIYqZauJPe0w9x0wljEi
HtJMBuEJFyskVCwMutrhtr4pJG438eeo6iU/UrhgfVEUumXxERzW//P1XQZi
Jpp25Vc+wwZ9Bc+VtxhIeKc8aZcPB26Pf2Vl3+Cj4QRPeW8kA6kbvMyqvDlw
rdKYbEt4Wk23/cWJAjTllk05bUvH2wuSpvru3thc1vBL/DcFmXnWljLLBFjx
2evsxfUsiLhskF1MuPKM57LHCM/UrvywVIvw0O/3Qj9TuCYTuS3LoBdHdxR7
/lQ+D++9U2frNVNQYKlUSN3nY/J8s1sdVUxIMIu1TQkf3C8Zf4Bw0U3BG69U
M2F3Q5sftZT0d6Wf8fW3e7Dk71DznoKzCJNiao+aNeFpgvjT/W8YyFYu5i0n
uT/wUU1K1pQBfDUM1I5uIH3n1NPaZwIz1KTO9r7SQmH2lFLdugQ+ybPlNzTa
mHj9SP/xPuJ1VoYBagXE62baPH11Yb8LUpvrnUukhBhewnN44CfAk9seYgcW
szG2V+7NwkcUPnQ2l06P7oWysPy5+wpHPBG5ekDSg0KRSVXpsbU8RPfP2qmp
REfTbP7JR8eEUPoi4eug3IPXr270BP8+A+WnHgE5G4WQ5Bm2tkhR2Hxntov+
Aw7sV9FWvCoS4v3s1bURZ7th+dtbRnqtJQ5o7qSsLbg4U3ZvWdABMg+lbmvG
NVLoV+lgMS4LIchuvufS1o2ty8cVdEStoDgUcenOf+89fvbewJvKh3dV96WX
ZF09kl0/fQ7JoZ46m9POjvWipmyK4UdLZ6z8Sd0/R8Yznhfvu+U6D0uldmR0
lAnAUFNVSGcLkaxT67JxZjfcJ3abtnGPYwl/otI24mNuPKuyW3FseE/SdvQb
bvmfn29Q+V0vj2T2Q0HJ8a+bDg8rS9rN60leqxNePmrsTmGl/1S7vJU88HS6
b1HSdMSclNC/7kfyheOaeIsDPHxXeOXg40mHnPPE+M9rKXDlLT5uXUNy6U9B
4pJV3WBFprv+IOtnV8KO0h1TeAgt+0F3vCDAlOmOMxcNUIhZdX5dxSgfa7qC
3Uc/9cPZCgUzHpDclhQaYPWQhdL4P+YBixuhPW+R54FYAd5GSX9ZeIuFABGL
w+49DTi477oX14rkF5MFvmUUFzx/1aVVLjSwOop6mccpDD8p0fWs5WI8v9d/
bAkNkjnijO1VLZCoX724/2sfpi5OdPdicHE+1ehezAQBIuNtXONIHv0Vpfpy
Tp4QyulTCuT0WuHnQtlIqTFRV225Y4B83qjtqrf9aIVIQXj36AomHjvPy91Z
x0X99oWHjLRIPgup9SsVoxCX+kUr7ioHIi/XxUReZsNgdvvhMeLtY8NF0xzX
UXhlayYX7s+G19eO4HZ9Uj9C67XekfuIL5Oe/SBexHArfDJZgoGA4bQyz7xb
SG5wS/pQMICiRu2aSsdO6A5sUtxnsQXDL8SjNhYOgKMQ7cBy6MQEXt+QYM0W
KBxWnalkRHLIkllcFZLzbbak1CaP9cBZEJzlLScEbUr3sVVPBRi48HRxyzU2
kqekXDYm3PyQsfrNJwKYl07NUA9mQ3/uz6O7KAEeKL17uHsCBzIPj99NCWwD
TzDBsOwF6a9yyRF+PBZuFo9KTtvaBJli3s8Bwosq60a38QlPXJI1bVsTbnmy
zwevI96G+vyd42Qd+b2+aGXHwRRzl8K4CCa2JQuSau9zYeTqWKSqJYDP6h4H
M5L7xc65rgqJ5aJdc86Ss+sFCGyWj1iynYUrKiGx8lE87PiiVbzkkwCHsi61
mMQ3wHLNvKgn/XTc8zVTuULW0+O1WsU99xtw7ckRm69MOiadu8R4TbjbM/ru
Il0KP66nvqi15SKgfKb80OoePDqb5WvE70fF/bxjR07yYJPf9+17mgBqg3dn
fOzvR0dkw8+NJ3goWjZ8aeEzASIypXO/kTz8B3sOpmkRP1gUecfoUx/mpB+b
pz+VAacDr9UOqXFQ2XLp6MkTJDcqf2q4R3x31vbfPk/UOfh+9NmX5eZ8+O3b
e9t1FoXw/Lh7GdEcSITaCjfUdGDpUhGJtXYk//6dzbpM1tF0nyVxYZk00Lwr
P0gQHpz7uXFEhIeD53ZIq2bQcKHeXaFoPR2MyuFbzFw2tq2d4Dw2l4+lup7c
PW+/YIvn+vmxUjSSW2KMnizm43P7zoPipV9gP7RgZAbhxhZsvUbCNy33OBR4
RojiDVdrLPMpvL47Z3WbEQ8zUveqz/ZgoE+mQn+EjJ9NR3B6zGU+Ho1tf1x0
iUFyTeWyYkfi1R2b+5uukH43RgVXvqQgKnJkUGQOH3mPRq6pO/Xhe1Jr/jIn
IZLMn+ldXj2AaXO6WjSvDcBFd6/ncpL75iu6ndDUGIBar9K5DSEDkCvtm3CV
IQBm9X7QrGdD+YcV3D+14p1WLLvFXYCLY/bFEV/7sds02+KbXR02es3ePYHU
mxALmzyDoX6IWhuvKXaoQ/k1xq8QNyHWyhrvVBkkdch3dG1ILw+LWDePPOS0
4cWZHOn+30wYTLt6UiycC+PbfNEVvDawArqMUkaZsFZslq8K4+JPU3TFHeJf
CWYyT7Nn8HH6nbp3yNE+tDeU7WatZ4K31cx6IZlX5y3iMHWBAKuCduoZbGbi
+95+0yg7Lqpe9X/2kxHg6Rp9TQ0XCpdzWjSH5Hlo8C0PP/CdhmtPLcvc9YXQ
1FPK9dlMoWX0ZdWIKBfTl8SL+hkIYWchK2W9lXhjc5GIihQXXXM9Jl7nC3Bh
WcGPhyNsXOqaJhJ8pg38LY7fvlST/0fuQgUfPoJ+T35X5sVEy5fa/nuE33nL
bjf15uPr34PeWR5MdFQ171iSI8Da58l3RyeysT0wXdL+fhNy47cFFA0LMGy0
VTFalYPQLuVs8WXtWLpYVoY7/N85ULFsyxUcHNKetnKVSjscr4Tc5s4TYn3B
rr8qUQK8/32rVGU/G+89T52knjVirdOs+qRzDEiF7S26QNaZ9bdwF4XURgxf
HFz9xpaBGRbChBLC/Y5flEnyoaC2/J73PX0eRm7/WjF9Px2eBSt+MboFeLXW
UPHlHiEmnVG+ajeB1MEvhec3rafwWy3BgbGZ1JNnO+aOHunGr8rNlT8GSP2o
yCoencFBeUB488OsNsj5mwuu3xRCwmG+e9duISpZ2rQLVXxsOahYtF+yDk+b
V7N9n9Bw1//ShPUDPDjsa66Z3ihAYuvZ2KthJNdk/tXb+qYFRjui7Pe/E+D+
wjyxybpsNGWPD5wOb8aE+ha+5GOyrjMXKdh28VBXoXYsuId406dPs1IkWiHL
D/I6Lc3E26QMg8VtXIhUzPf8foL424GyYO9GLj78ZgvOqdPArApS2k/q1dr3
88z0znIRe7hwce/yHsS7/FRTHafQyXS0eKhJ6rRa1F66OQsSEiWf54o3IShK
1/FFLMnBauJHlE1I7n6blHWEjMsE7cGiicS3hYkj7eFGbAhn9Vpv0mrFmqMe
aVBmYpPY+e+f6rlQDzrhuWaIeNeyLwlnpgqQrDv3oxanH0FtXjdNfzah1uNB
dJN4Hx6I7DS6QHwh8bq//9tACm+bxMv3nOZByU5ZkpdExxSn2cpG/hR0XNX1
tA/xELZ2nZzAjw5XzpL7nSQPpJh62J2RYSO4/NCS0QIevl3jHI6wpZDUvjnb
9C8XLVNWqvok0qC8oz7q9HkK+csx8lGCB+FFJaZ0BQ0ZtszYi+EULBoOFiSF
85B2YlxqwxwGXhzYGX3xv31XhuS/bt1BfPAdsy16TIgQpTfXeKEUbscpqeeG
8OCU+WJSvQgDSxdxfqYTD7Gmnj9TSmaBFunacUi1EZtOrxY7HEAhWaKzZOVR
HozS/+itvE7Hgt9NzR4jHNTETO3tJ+vc6YO7vTmpdz4Ov34/sefibFGr9KRj
AiTlnPkzs43Cqqs9SyVft+BtiNt8N14fmHODP7Yyufg0/c4a8ZIWHBUd8hIS
rlBm6plFuM4iK7FdGkKo/i2bXP9DgFSTwJyTBzno362giBkCtPbMTUoi/l47
phadWihEtOmJ2lFxAZprto3GEe8+G275Q4d47Z5rEw/bdvHRe7F5o1YYHb+C
rN5es/TBxgrn+c//DKC4autdbn8HJgROlefmU/88r+Rfzz3+9b7Hv37n8q/9
Pf61r+m/znP51zm2a1NvZmkrsCF5kSU2IsGHJctX9LU06feB5XojimwMsbYc
/DaTD4VQQ/P9synY9F1d28XpQ8RlP4/wLVzk2DboKY/zIULblWPCq8f4euPA
oHA6UpWKHuxI4eHV/JHXNYTn6WZovidcVl3ux1rCt/I63C12UsgaVFTlXCa5
caz+tH92DwxGDxvvYzPBGZC3PU3yrlHZp5hEU5KfSxocovqZGBu5NmhTxcW5
ddnLpxM+RWObr+ksIYKGIo76kT428Fd7d4woG2ZKrOwy8XZ8TNuyIVq8HycS
F4dbh3DBeVP49uOMdpheLGbIEG51Rr0jlHCreasuaKcL8KnqoNSXPhbUw36/
yF3ahM1OYlrT35L7mXlF9vxmNpiHRAU2Xs3QDklN+vFGgPRR2nxpwk+tusQQ
8WzGy+azedpSDMyZ7SI+osHB6C1afcFJkud63jMjM79AyNgSHiBBg+fryjPf
5Umf3/y3M+bFFzxj1K+ZQvj9Wxk5sgp8vGFPaGtyECJ+kkXd/Q4Kzgv2VXs9
5WGj3Le2PmEfXi/aOPknuJCal1ytRry8oWOH7vuBPggLfha663KR2bw60JPw
ms0M76NBFLSkDqw5bMtD+WKr1gdZdMRr+7yM2S7E2agKjVt6FJ5kee2bJMfF
1wrTr0WEt0dsfCCtT9bFvM1fDyziImZy9ZQWoQCmYsqmUlM5SO6pOLbnQRuU
22sKsqxJP20UfNtHclKp66+68uoaNOS/ZLUTfm8JT0wki3hizAyrvQ01WGyZ
+OOzjxCWfk8XR88QYn/risk9ynzc2mGyZ0ZsGyqPS3wYaGSiMHbfOlfiue4Z
zduvE55jFeSs3sREeo9WmAXhVvtGpO89JetiQdGlAIoHAwO/lD/T+7Am3Mf1
jxqFA0OtRWe9hfjg9eHv2MIBeJ+MLehUp2Bo3WDRT/imByvSdsoOwMyzxObJ
SQqOq2QSUrtJPnlQpMHeScONwiPLfkwWYpmkIjdktwC2759N6LzLwoSCsh2i
IkLceBaY/Ilw2YXbLK/cY+GDmkF9FMkrwtw9JmnruEiUYGrd1e7Gord/mC2h
QpJ7/NI+7BPiuNLRmK1tfOyeOTX5FeHS75s3byc8dlIKn2rh41Uh50VXhgBx
XAflvQMspDZOVPxq0oQv5msf36IJcC0vYSy9ko0rHIY8+2krho7f1X5C+Mxu
F4mpn9jInbXXfNezVqQeefTthYoQg2dNl+5pJn/Xe/H70182nn1uZDoqNII/
6VnNAWUGBp5pfmK78zD5RwnHVb4RIwV7L7QuYyByfe28WRd45PO0js8NIXkv
vk7L1YOH5PXdU/c30/G6abljdxgf5fcLLd6RfqLMMbC/ESHEKaNKj9nkPpux
X+npzudiLGSqS1NVF/ih+Rq8dgHGh1Mf3H7OBmz4X9zWt2Ja5UNVDy8hjp02
/10xSYiiviKN77P4eLAvwe+acR3aa38Vfi2nwVS5+k9APw9fzFiqlqS+X8pP
CUtbykFY3qP0jxLtSGl/zHIm/pfBj1k3cz8XejcnaJu/6kbf7YPZC1NI/zIr
+yjL5GFFObcqfIiBdSNr46PmtyDd4r6EMLYPu+teVfqPk/pg8P52PcnL7Bzz
dedIXi7de2I3zZmG9ihNsQolCt83uMpSQxx47tj78seWLqS03M/ZvZF4+DOq
cbckhUafh5Y6sRw4nvZRly1twIM1pX/XDNMxwW4npRPEw/bVHufNVgnxKXuz
TC5PgPPr5Bx9NnCQekx5++/eVigkUTpm3kxEVyZX78snXjw0wbJ7pxAHpMad
l5KcmhBv/XrvWi5k60f+7LnYAIVHSca+ZDz8qFSHZ6Sf/6/PN2B3YM61rxQe
G82O8OcIQXl5aE4yH4D12opNOu4UcgMn5/7nK5+fNeltl6YjzfjgUi8/CvIm
m9mLDvDQkVC7uMGDjpK9mJJHcvmJAxklzNWkPk+46/dWrRuhE4dZjXv6IRd+
9FI5yWUxo51xhaROJ26X5c8YIH1eo9M5aJSPiIWYZPqpHznPxvYpEK/Ylx0c
XvKQhfB1mpEMMi/9LLpmno0VIOb83E73W6Q+K+WHtPQ2YHWLaNxvMl5dV69s
ERFy0XN0W5ibKw1Bv7QnDR+nMMdZa0JBLRcqjIW85KU0hO+0Y3/8TCzfQN3t
6dc+hOxlLgxlcJHF9RF4TBTgDI+5WKaOQpPKA8uTpA+v8sgtuq/XClcJ+tx9
aiRnL+hI6CSfV8nqe2+l24obi6+GblrJxMq2cAnNOi626F9Yv1lLCPN1yz77
ihEP3ZnBGQrigOHUYpQdwEaO7JFMPwM+zOg65ktJvTh/9Vdtph8boRJmvcf1
+bDnmd7wIPdR2vbW1um3+MTXVZ6bSzBg8udyeEz1LWRldPSPFQwgdPGN0ROO
nch6WG7/0nAL6oLcWh0LByDu0Xffx6ETChnOOvtkt4BRcHD1ejJvpsVeenwu
kovc3u7rP/70IPGWctMNOSG4VyIXOz0V4E0L47ZfCBuGiwxSThIe+vrvYNUT
Af5k6ixtCWZj8MaJQXOK1Lvnnc+SJ3DwKtrr5dSgNuKttj2tLwSQufLxXhuP
BdsYbTV7NCHf8EC4CKljPzy+T47ns3D8rlWVvV4TmKZGey+sE+KHk+HkqeMC
2Oz9rl58jgO3hiD3knAmyk0S/+wn9f3vahfJ3vVkPNhDKj6hTDRVLbs5PZYL
usV8LznCD5aPDE/YwcIj8dsmD6JILto94OzwSQCt0zasmvgGpGpf2cnspyPs
+Ts/p+ukbtjLV52Ia0C+R7nsasKrn/VvfEb4ycB39lUkL5yIGLGRPMfFZH+f
Rj2NHmybUDN+ntePW6pP7rZb8JC5wlErLU0A+tGMUA6zH+yk0nXFx3kwvOr3
pjZVgI4s82hGEQXmFevEc1p8LEts3P64sg/BnvEOimIMJF6x6WhQ++99rEfT
0k7w8fvy9BUe0xn4oJWsorSKg6KJtb6u5nykFKWPms8ifURe/sbBaOLLPvKl
zdUdUBJyeQp2FOLnK6hsI+sotaFDsz+DBtatjOSxcxTKB1vnFojw8D1vYnrA
CxoWHljuFqNFh1BVQud0HhsljAeLd87j4xKnmm/47gsq0+0qWqRoSL5onBy1
mI+ulY8Pi735gqob+57sItyhLz7uDeEFvC1rXc6QepVzUFwhn4J5xceS1UY8
pOyUSf/qwUB6WuVUD3sOFr/9fq7vMh81i2YuifVlIO34Z+5GJw4m33n6SD6I
jw+9b23yie8bn07bVD6bD8egRM2rjn0waClz2+koRH54S+Lk1QOQfLhcnRc8
gKofa9ftchEiKSW+MG/NAKDj+EZwbQDDKy7cjWUI0HfwWFV4PRt+nG17Wj63
YlXhNl++uwDO6/e85X7tR4bpIodD5+vwraO4dw6pN93iO4oThvqhZpC/dZFT
HV4JW2TuuwmR66z0x3aQQsm65UFraDxo6TQcXsppQ+ed3DNPfzOx73yJqFw4
FzwvLdF0bhtkBLQHZ0eZ8KsR/9gTxgV/6ZYnVzIp+Cbe/OYyg4/qtCF1mlkf
ZL9RzKnrmZjo55wZT3JoWn/EjdfzBYi09uqy3sSEk8XEhDl2XDACuuZqyggQ
vy9tjoILhZD1xwJeyvOgYya3Le0bDaE7dPuu6gshL5VuV0z6m42LlNzDqVzs
1byoHGEghJvMww8pWykM9805VCdF+sLGaTEP+AKInrs/PjrCxsC5jUs41m04
pFwzp7ea+JwGt9nShw+1W0oK50mfSSpcPfUZ4YuKZaPvePMheHGhzcyTicTy
vb1aOeS61tQ+PTSJjR17Hfd9iWtC9+KzMrXDAqjmn1w/oMpBtt+tMUfldlQE
6Wb/IZzxvXC0aAUHC0VcL0SqtuN2wmK3NpKjh8/l7+TcEuDJhT7bABM2+irL
LezTGuGRZu3Xc46B2xG7Z58+ycOxwu/OCamNEOfv7B6zZcBrnPfzGeGHnv/Y
+NKHQsHSJPU2fZJnDS94Zu+nw9hXP0ikW4A2qa7T6/YI8X7FjCr5CQNYNRmT
jNcTD5zCdNmizcVCnwOK5ke78fHh3NPTB0lu0uQ3HBLnQG6lippIdhuM19+u
8rpJrrNnQXHcbiH+DLQHf/nMR1uxZGWtZB3OzkiJK35Cg32K5hHFAR7kpU9Z
yzcKkNml+qg3jI019pmWSW9b0LZm+WSbdwJ8zPg711yXjfvy/vIVEc1o0Heq
/vuIgti94+eXd/HgeOHczJ5uBl7NMZ2+XKIVn43XVypJMyG1MVmg0caFwkyR
I30nKHxI86jb2MjFgssh99+p0XCtRmqyLqlXzoX34yeSebVhycST4co9sNp2
SnzBOIWZWuufWGoKULR7zfBGcxZWSN1tvS3eBLlA9SX8WAbaSwZeSJvw0Dt3
WsQOMi6MWO742wgBDERfebF2s2G8T8E/X6sVjDkeZ3yVmehdY7krr56Lk3Mr
j8gPUeC6n+ItnSpAQk2Mdzi7H8fE867U/2yCVIsbpCVIP/U5lXKK+EKJ/e2T
mYEUlGoOzRQ/zYPb0j1vtiURb0zaLrrZn4LqD07o74OkrrYGVuv70TF2r2Pb
H3ka3pdueM1awEbBx1aXrAIeTvBVN/jZUnj5YfUf6b9cyE+S7KhPoGHfmQfZ
bucpcPR9X4jN5CEI5euKK2jwTfnhbUd89Ez17UmWxIca50x/Fz6bgfVGbVsf
1AtgxxTovyP5xvLtFFWjMSGsYl/YtIdSWF69wM09hHyOecQTFREGToV7RLwj
HvJDoz3PL5mF7sdXphWsaMSN9WYcgwAKSapuYnwzUm+1vw4FhtCh5v3hZsxP
Ds6ENW60XUDu55LSN9Kk3qksajG9ep6Lw+p27/yPCZB8bU7G0TYKeS4DyuGv
W7Dw5d0PWbw+RG0elC9ncnHiZ/K6GyUtKFw1V0WN34cv7JLaeMJbVCw5GzSE
kEzP2xtJ/Nf31sdT+aYcbNa4ar1IXAD74Hn6i1sopGSMbf1WKESw9rvZHRIC
HPDUS5BppfBRd01iSJEQ736PzVrbxYff6Ocl58OIz5U/TaSf8vnneSX/eu7x
r/c9/vU7l3/t7/GvfU3/dZ7Lv86xdYiXnSWnLUThROrJ4EKSZ3vWXBx4xUGW
jexvGUU2iCtmXJjJR/+Padmisylo6B0MbVnChtIe1d/OJG8w45rE4gmflzc3
pojbR3x3q5q4DhfORz/8dB7ng3v8ft4efj0Mz63r/RtOx/Ov48byKTzcvW34
9jPhf91u39KJoEP+t+WTGYTTd62IdtpJYYOYCU0lkItF2cvE63J68HPUg+nM
YmIkeSCTWcXFce5pxkFTAXTfDE1+xWQiMOPIRu5nLt4cNXJ5c0AA96+vzfVm
CUE/dypFh/QxuYcWfwamsFFNt83YRnJPzpQXjAbxfvS55rH3h3AR6bvl9Xbx
dpi1rAw/QjhjQ8U6b8KbfwR1K6cLIN6cPdmtjwUD/8W+pkua4JNlPpX+RgCO
kdzkgk1sTLWOiH50oRmPP/1xqSb8U4z3X3PCl+lOCdV1b4ZD8aepC6UZGFz9
Ke/CWg7WrJEImGzJx+TzCj2hWV/wUU53c6kEDfllGqU0eT4OVJ5ovpPxBSFy
zV16hLfFzJcQU+DDOyLlVZkD8cy4dIljHaSuTM05WveEBzV7g4dJg33Itlri
MKTLxfa0++vfTxAgSDVGzJ/4+ptx+lLnbVzUnFPmixNff5zrdMwwiIJosM2l
ubY8LP277uaPTDqisy/XPyPrfP9gH7tej0JP2cmHaXJcDG45LlX93/MN6rCp
qT6FNlVF/dFFXDRpNMfxhALcnPTiqP1UMm8SMp0yEtogF7HfpMJaAKPPrAlp
mf3wnxqifr22BvkOmn5CwpfKMOdaZPVj28r7b6Saa6BxWXxel48QOqI7Wppn
CNGs8ssseDkfHPf5+2bFtGHrw6Xn3RuZ0AiZfzmWeG5fZ7xhGOH5qffnZRNu
+GW84yrhn/df+nb1KYWisrRKUMQzZw2ZHZreh4Vhe6t0V1LQdHpmdZ7kZgPe
14dnFw5A7uR5KXk1ClGMx1N5hP+YeXhPNuHb/1wJzj9JIVpZz5TbzcXGM0sv
RxjSsLd8rs18EXL/A74dmW4kwNAsjecrY1i4//7yNRXCD8kcmm1E+CybyulN
hLussjz7lOSVpSLKR0Q0udCKl9o7sqUbUrd1RTmhQijuNbCeaiLEaNPxYVYb
H/r0XRUVhLt/ivtxdZ8QZ3Oe7rrbykdru+qOryQXREWnaj0dYOG33pwTpgea
oD8wVFdEE+CwiKjUqU9sbBt/YPM8rRXW1OFztYQ3rGhXLCbccJlYskR6Kwr9
qxriVYTwtV1mN6NZACVmbZLiXzYmLE5kCxQacUcmzTdSmYHkZ88Um9x5EDO8
zh8kOdKr1lhpLuEH1hs4jRJeFXHXRzmEQpCkFy/bg4dZG4+b/iJ5ut/+0+h4
KB9LN71+qE/6yfJHk7MRIcTB7B3iKv89Rxrr2nF/Phc5uxIuaX3pwpuosarx
dgG2F+TkUc/ZyDB6urKF9NFs3RQxazIeLaNJulcnCSEmb99iROpNRPvj8Cn7
6mB1yd1pNelbfmNrDjr087BW2vetO6nv9zPu3RVR4uDclFlVqrPacf75JbFA
4n96pdGDxvu54F68MSkjtxv99zhR01IoMPwHZ3f28dBP/+3P+srAdYZ39Jz5
LSj9ln4iK7YPw5ldzrfHuXCgB7u9JXlZVPHiJRWKiyc0j+ENzjSo/7FwzlIi
/apFQuL2EAcvQt19b2t3wfBjZtSmjUJM3u62cLok8Q7bP1OiYzi4YWekE1va
gK2q8rmOw3S8dX6lvyKIh0nqUbt3rhJiWszsE+48Afx0udMatDhgCfef9KK1
4pek5Ug08c7LZ9wVt+RzQXObo1u9k3jsg+3FjN1kPSZes0/R4KJ7aMGvzxcb
MLGA9quIjMeZJSYfo/8/nm8smRTxJZX4vaC2mDeRI0T69M7r+ScGsN8dT+5K
C2H2puNaZG4PHDPyaj5F2mK+ZYraA1Jv4+Y3WXkX92DP/puaOXm2qInzXZtM
PifuV+HGm6TuFJbK8v629eNw1IyzFcO1kF+1LG5rPA0/K3f1eg3xkMe5k1L9
lYlU0SN7TBq4+FM/5cmyIwLkzQxgriN987UDQ0FX2Avp92f3Wq5zxu7UeQ6e
VyiU/lR349b3YjziZf+3LCd8eOnc7UFySlvIyda+AQqPZyquaenhQTVeg55P
uOr+livt5LruBrdrHqLzMNmkYOmhdgquWz9v9XzGh6nS6kzWNyaon0frV7/j
Y/MNySFeLwNnGF3HU61eIiRxdZDdx368ZNKvzyK5LunQ+kh2ggCTb+dcdqns
h3nPS41kwtUax9lIFODBO203xkc+Tp7/YRT7kI6tbyuv7O/zQZqD4lDNSRZu
/5p3bN1DHqYvzQpY0CBAS982++VmLLh2ahf1xvPQOemJfnAtyWOP0j2ndwzA
bca3kZdqnQiwsHs2uGUVup+0+2cV8IlXr/N+mUVHsX341uUGF1G+pSjnGOFq
r6pyRF+S+SaVMWn3jotQUpoaMPaFgv0qu4VdOr04UCYXqzJqj+vhbAUrB+Lh
nnmfRur6IUePE73ZXIvhuGQXXcIp5l3ZU4TL5E3updfVQlrxRMWHDD4Cu3zW
2UYwsPGm/rEZjFR0XVve6TJJAP+e7h9P6igo+vo8zyH+8gTTsk9OFkBWc4uN
ej0F/kb7yMnEdxaVls2xj+fj+s2Vgx+q6ZijcuHu/pGLeHvMdpX/lzZI+gR3
xlNMfFTPqdKP4uLr0aOvMqrbcMPArEaLcOP3M03OEG498PKC2hAfdl/vlCrl
9SEoMsHsZ1gp3n+0r/+R0oR3PnqbJvQz4Cuyaa3yRh6UjjjvG0luwg6HGYpB
TJK/+Y9f7yX80FSj0mCSCy6IvzI8392DiUofEnwjz+FNAJW00F+IqD8i93tl
heiZHVuls5+PLV9Pj60lXKVXK1lbTghvev9a9QN8eFwTFh+/ScbN4+ht+14a
5oXIHYyf4oEFrr96lpIcQZdy5euQHOF3ZXrIrV1sJB21+PNxrhBfq8wKGWEC
TNef7jp9BxvfJdb+TB0V4FvIraYuJxq2HLx+YHCTG+IUbIW7pgqx6bC4hTxZ
J8UdvL6YfBYc+n1mdokKsUy0XT3gkAChmsu+Weaw4FOpJNLUwkdepxMVvrUP
4j+Ntt3TzIf1KXt7A7FOWL5/vNo6sR8R0pXHzUieir366vquKZ2Y6X3tdlhC
P17L9Wxqa+XiFM9HJpT0pW5z56GcbX04nz1dW9ImH063XJ1qElpgP9mwRqGr
DxM/LBw9yyXjdeGa5mbCkyUZW9s6+2Bt2C7jT7ivUeTg6jo+ZH8w+o7G0iGy
+eEO2wwfXAriPF8wk9TDQbHXbc4CSPR4/r38m4XFW/bqiRDuXVUbe5Nw0b4W
88JfLJjK1pvWNJB6XuVdbajZi+CDLxqKSuyxNN1cQf+yALs0QnT6lrPwdkf3
iUTdenTV62oqEb5A4tTkE4R/Zuz0v7m1HsZvT95mVPPBU1v59GE8Hb/Ej91x
K/NBl/mNZ5cFXbhjoyzQVWGhT+eU5QtVHlwN6su+fe/CFGH32OMVLJz8oHB1
AclxGus8W/ecE2BRQX227kQ6VkmOvX3a4wG3tCwJV70uaOnYP1kz0o/GRYbr
FknwoDxJMSTMoIvUzfrFnwg/scCp1pPwsNraHfvFKfBG53wwOUmDzdB2RmWt
Kya8FykK+daGcAH9ovaEfuwfVvpzMJSLL5Yfck0FbfCcb3fw1RgTHay7Ze5h
XNg6qlffb+fD5VnUxL/Et0O3CdzOuPpA2mmbxWZ/Lp7mD5ZJEy8LdL5o86iH
Qp/0S4d1vlzQrVSdKCsBKldazfneTSGz0fvKMeK3iSORf8qfEx86EsPaVuSO
MkHWOgHJrcLAY9yvJLdei56VeO8RHQsmmnLaCQ88sagynXDaEZHaPlL/ZNID
Tj9dTGHXvJvlMntpSC/a7SY85optR86xt98mvkBd3T3PVogij4aPPvMFGCkJ
2XOGcPGzp5ddJ/wIf+21FJIXCz0PnLMXUoh/l2x8/k8PglrkUz6a2+FRwVqD
780tWH51Z5L8zz7Mm7dj+AuNS9ZZhcG0ACG2cnWiF3d1I5BZ0VS/yApbU63K
1x6hIHVQUF1QwkXCj27LNG4vjG7Lc25sFwDtW0crlOjwVRLGXnvviTXFO8+V
pfeh4uiDtXcXcnFpdxuGuWQ9nHxZeWilECsu7tayCerBir8K604dOosXA899
ZAQCnO588V5mlI0Qi9c/Nzu2IfX6km81HylsH/+6dcnuXjiwVXaxdp3H4Ouk
tZ/I9zwtP1vkBvm71tFv9vQLPPiVRRWlEU+w+jEr6aNvD867R45wV5yF2/Cr
PX9/8eHjVB5Fq6Lw6MSPzd05Qvg5nsyp30ih2M28WXYdDbv7k16sfuWCO8WB
7MMnaNiz6P2zydpsmF4M3jpczUOucu/F6v/2qZzlpCH/mQat2CPNvy5dQFA6
Ly9qQQuWXtCyt7/fh3HbuJYjxIsM+W2nFXRJTpD+dqN9JQ3JEbVbE6664KOI
v8pJdyHS1OYm7P9G+q/5zBPv2DwIwvZMHSD1ytMuMqn4cw+Urz4ru7vgHFzO
2y66I0buW9npZLdPPRCx/vbEQvIc5EqUO1Yr10K2sxu/xzsxjXbmeE4pH9A4
l+BtRCHv09aI2wo0pGZn9BnpuMCzKO7djncUzN9v9ZY70osgGzuD5Q/OIzR/
p8vbHRSGH1kUGiyj4cCsOxnWx12gKPDyGyeeuWxK2tJPxN9tG46rrZnLh5bm
wKpRJwHMCm0qTbr6UR37a7fV/Dqozmg0o+XzIX/uYdG6fAZijP7MWvvhBTYP
eB/KIHW7RE3uqX1mDwzmlZ08ec4WGZ+djp96XAeZC9+qfIQ0dN07PWjQxsOS
9fOXObH4CLbZqlAT2IeuLWKTdtkUQ6zlgmyxVT9q7k15nifNg3tKuYq9rwCS
zVRA7Jl+aBoWWGrO5kErOqs7l/CGHJNevXt8sO7ttGHV0/HzfPnwKplLuBT8
cuKxyH7kH5f0HiD1aOYRGNuGEs8+QHPbeKsfno1D6x3UeLiR4Dw1h/B/7Y/x
r+ce/3rf41+/c/nX/h7/2tf0X+e5/Osc2+yqT+8yCH8UKnpnhHAXGTrnD+Eh
D95sORXNhxw1aZWZAgOS/V+qeR53wbGwvuER2YX5HwxO68xkQfoO882GhTx4
ftGuKAzvQrNgXcYbCRYyvw/OoGR44DpWOIxPFWCUs7Avci4TuzW4j2LXv8eQ
TESJ+YNm2GS5V8la9ME42sM+QoqHXUX0sk7Ca7+tvnSU8OIsi7KLhI+qz8j9
nUZBpPGk0PZKLySsEv6PszOPpup9w765SZOSSCIpaTClRLkaVEKSISXNQsiU
IZIhswrRIFPGkjSJEiWEFJnn8XA4zrSPJpFU7/N913r/7I/f+1drfSpn2/u+
7+u69tn7eSwsXp3DvcPXTBUahnChhu6j/5aF+qHk5HaSI1uHYpJ31w/h+tCj
[truncated: 6,147,168 more chars]
