# Supplementary material for: In Silico Prediction of Protein Adsorption Energy on Titanium Dioxide and Gold Nanoparticles
Source: Nanomaterials (Basel). 2020 Oct 4;10(10):1967. doi: 10.3390/nano10101967 (PMC7601895; doi:10.3390/nano10101967)
Supplement: Supplementary file 1 [file nanomaterials-10-01967-s001.zip › SI/ProteinPredictorSet.csv]

PDB-ID	MolecularWeight	Residues	AverageResidueWeight	Charge	IsoelectricPoint	MolarExtinctionCoefficientsReduced	MolarExtinctionCoefficientsCB	ExtinctionCoefficientsReduced	ExtinctionCoefficientsCB	ProbabilityOfExpressionInInclusionBodies	AlaNumber	AlaMole	AlaDayhoffStat	CysNumber	CyseMole	CysteineDayhoffStat	AspNumber	AspMole	AspDayhoffStat	GluNumber	GluMole	GluDayhoffStat	PheNumber	PheMole	PheDayhoffStat	GlyNumber	GlyMole	GlyDayhoffStat	HisNumber	HisMole	HisDayhoffStat	IleNumber	IleMole	IleDayhoffStat	LysNumber	LysMole	LysDayhoffStat	LeuNumber	LeuMole	LeuDayhoffStat	MetNumber	MetMole	MetDayhoffStat	AsnNumber	AsnMole	AsnDayhoffStat	ProNumber	ProMole	ProDayhoffStat
1AX8	15969.35	146	109.379	-2	5.5412	8480	8605	0.531	0.539	0.429	5	3.425	0.398	4	2.74	0.559	4	2.74	0.637	10	6.849	1.245	2	1.37	0.472	11	7.534	1.932	5	3.425	0.571	8	5.479	0.652	4	2.74	1.37	10	6.849	1.522	23	15.753	2.129	7	4.795	0.726	3	2.055	1.209
1F5F	22584.65	205	110.169	-4	5.2843	28990	29115	1.284	1.289	0.353	12	5.854	0.681	14	6.829	1.394	5	2.439	0.567	15	7.317	1.33	2	0.976	0.336	8	3.902	1.001	12	5.854	0.976	17	8.293	0.987	6	2.927	1.463	8	3.902	0.867	25	12.195	1.648	6	2.927	0.443	4	1.951	1.148
1GQV	15594.75	135	115.517	9.5	8.9104	16960	17460	1.088	1.12	0.127	6	4.444	0.517	8	5.926	1.209	17	12.593	2.929	4	2.963	0.539	8	5.926	2.043	13	9.63	2.469	1	0.741	0.123	2	1.481	0.176	5	3.704	1.852	7	5.185	1.152	5	3.704	0.501	4	2.963	0.449	5	3.704	2.179
1HPT	6340.09	56	113.216	-1	4.9001	5960	6335	0.94	0.999	0.268	1	1.786	0.208	4	7.143	1.458	4	7.143	1.661	3	5.357	0.974	6	10.714	3.695	2	3.571	0.916	5	8.929	1.488	5	8.929	1.063	0	0	0	2	3.571	0.794	4	7.143	0.965	3	5.357	0.812	0	0	0
1HUP	15616.69	141	110.757	-2.5	4.9569	17990	18240	1.152	1.168	0.433	13	9.22	1.072	4	2.837	0.579	12	8.511	1.979	5	3.546	0.645	4	2.837	0.978	6	4.255	1.091	13	9.22	1.537	10	7.092	0.844	1	0.709	0.355	6	4.255	0.946	13	9.22	1.246	11	7.801	1.182	2	1.418	0.834
1IMV	44276.71	398	111.248	-2.5	5.954	31400	31400	0.709	0.709	0.329	23	5.779	0.672	18	4.523	0.923	11	2.764	0.643	25	6.281	1.142	1	0.251	0.087	13	3.266	0.838	26	6.533	1.089	21	5.276	0.628	7	1.759	0.879	21	5.276	1.173	51	12.814	1.732	27	6.784	1.028	6	1.508	0.887
1NUH	63147.13	558	113.167	13.5	8.4467	86860	87110	1.376	1.379	0.294	40	7.168	0.834	27	4.839	0.987	28	5.018	1.167	27	4.839	0.88	4	0.717	0.247	29	5.197	1.333	32	5.735	0.956	41	7.348	0.875	21	3.763	1.882	32	5.735	1.274	53	9.498	1.284	35	6.272	0.95	15	2.688	1.581
1QDD	16189.97	144	112.43	-2	5.1559	43430	43805	2.683	2.706	0.216	9	6.25	0.727	4	2.778	0.567	9	6.25	1.453	8	5.556	1.01	6	4.167	1.437	6	4.167	1.068	8	5.556	0.926	10	6.944	0.827	2	1.389	0.694	4	2.778	0.617	8	5.556	0.751	9	6.25	0.947	1	0.694	0.408
1YCK	19434.95	175	111.057	6.5	7.9429	39420	39795	2.028	2.048	0.094	14	8	0.93	10	5.714	1.166	10	5.714	1.329	5	2.857	0.519	7	4	1.379	12	6.857	1.758	6	3.429	0.571	16	9.143	1.088	9	5.143	2.571	6	3.429	0.762	15	8.571	1.158	3	1.714	0.26	4	2.286	1.345
1ZXQ	21358.34	192	111.241	2	6.89	11460	11835	0.537	0.554	0.313	11	5.729	0.666	7	3.646	0.744	10	5.208	1.211	6	3.125	0.568	6	3.125	1.078	9	4.688	1.202	14	7.292	1.215	10	5.208	0.62	8	4.167	2.083	6	3.125	0.694	20	10.417	1.408	11	5.729	0.868	3	1.562	0.919
2FJ9	9913.23	86	115.27	0	6.4761	16960	16960	1.711	1.711	0.605	8	9.302	1.082	2	2.326	0.475	3	3.488	0.811	5	5.814	1.057	0	0	0	2	2.326	0.596	11	12.791	2.132	6	6.977	0.831	2	2.326	1.163	4	4.651	1.034	5	5.814	0.786	13	15.116	2.29	3	3.488	2.052
2HGS	52384.83	474	110.517	-4	5.73	34380	34505	0.656	0.659	0.455	50	10.549	1.227	29	6.118	1.249	17	3.586	0.834	21	4.43	0.806	3	0.633	0.218	30	6.329	1.623	38	8.017	1.336	31	6.54	0.779	8	1.688	0.844	22	4.641	1.031	59	12.447	1.682	22	4.641	0.703	9	1.899	1.117
2HZR	19823.45	174	113.928	0.5	6.5771	26930	27180	1.358	1.371	0.37	11	6.322	0.735	4	2.299	0.469	15	8.621	2.005	7	4.023	0.731	4	2.299	0.793	6	3.448	0.884	12	6.897	1.149	6	3.448	0.411	9	5.172	2.586	10	5.747	1.277	13	7.471	1.01	11	6.322	0.958	3	1.724	1.014
2I5F	12431.16	109	114.047	4	8.4956	16960	17085	1.364	1.374	0.258	9	8.257	0.96	8	7.339	1.498	4	3.67	0.853	4	3.67	0.667	2	1.835	0.633	4	3.67	0.941	10	9.174	1.529	8	7.339	0.874	4	3.67	1.835	8	7.339	1.631	8	7.339	0.992	8	7.339	1.112	1	0.917	0.54
2I6Q	58386.57	517	112.933	6.5	7.0522	61420	62045	1.052	1.063	0.301	30	5.803	0.675	27	5.222	1.066	33	6.383	1.484	31	5.996	1.09	11	2.128	0.734	22	4.255	1.091	30	5.803	0.967	32	6.19	0.737	21	4.062	2.031	27	5.222	1.161	53	10.251	1.385	30	5.803	0.879	16	3.095	1.82
2KNT	6630.49	58	114.319	0	6.148	15470	15845	2.333	2.39	0.245	2	3.448	0.401	2	3.448	0.704	3	5.172	1.203	4	6.897	1.254	6	10.345	3.567	1	1.724	0.442	5	8.621	1.437	6	10.345	1.232	0	0	0	2	3.448	0.766	2	3.448	0.466	7	12.069	1.829	0	0	0
2NSM	50117.56	439	114.163	9.5	7.6441	65780	66030	1.313	1.318	0.19	24	5.467	0.636	30	6.834	1.395	30	6.834	1.589	20	4.556	0.828	5	1.139	0.393	20	4.556	1.168	28	6.378	1.063	34	7.745	0.922	19	4.328	2.164	17	3.872	0.861	38	8.656	1.17	18	4.1	0.621	9	2.05	1.206
2PKT	9723.9	91	106.856	-3	4.6645	5500	5625	0.566	0.578	0.46	7	7.692	0.894	4	4.396	0.897	5	5.495	1.278	6	6.593	1.199	2	2.198	0.758	5	5.495	1.409	5	5.495	0.916	9	9.89	1.177	2	2.198	1.099	6	6.593	1.465	9	9.89	1.337	3	3.297	0.5	2	2.198	1.293
2QYQ	21056.78	187	112.603	3	7.4278	42400	42525	2.014	2.02	0.189	8	4.278	0.497	9	4.813	0.982	4	2.139	0.497	15	8.021	1.458	2	1.07	0.369	7	3.743	0.96	9	4.813	0.802	15	8.021	0.955	6	3.209	1.604	3	1.604	0.357	19	10.16	1.373	15	8.021	1.215	2	1.07	0.629
2RHP	69235.72	622	111.311	-66	4.0029	85260	87510	1.231	1.264	0.899	24	3.859	0.449	24	3.859	0.787	45	7.235	1.682	95	15.273	2.777	36	5.788	1.996	29	4.662	1.195	25	4.019	0.67	57	9.164	1.091	20	3.215	1.608	20	3.215	0.715	29	4.662	0.63	20	3.215	0.487	5	0.804	0.473
3APX	22658.28	190	119.254	-1.5	6.2257	32890	33140	1.452	1.463	0.682	8	4.211	0.49	11	5.789	1.182	10	5.263	1.224	10	5.263	0.957	4	2.105	0.726	10	5.263	1.35	20	10.526	1.754	8	4.211	0.501	9	4.737	2.368	7	3.684	0.819	15	7.895	1.067	13	6.842	1.037	3	1.579	0.929
3DHP	55241.72	496	111.374	2	6.7581	95800	96425	1.734	1.746	0.145	32	6.452	0.75	28	5.645	1.152	41	8.266	1.922	35	7.056	1.283	11	2.218	0.765	12	2.419	0.62	20	4.032	0.672	51	10.282	1.224	12	2.419	1.21	27	5.444	1.21	24	4.839	0.654	23	4.637	0.703	10	2.016	1.186
3ERB	23683.53	223	106.204	7	8.2197	32430	33180	1.369	1.401	0.028	12	5.381	0.626	14	6.278	1.281	10	4.484	1.043	6	2.691	0.489	12	5.381	1.856	8	3.587	0.92	9	4.036	0.673	29	13.004	1.548	4	1.794	0.897	5	2.242	0.498	14	6.278	0.848	6	2.691	0.408	2	0.897	0.528
3GW3	40772.84	367	111.098	-3.5	5.8427	43890	44265	1.076	1.086	0.529	39	10.627	1.236	24	6.54	1.335	7	1.907	0.444	17	4.632	0.842	6	1.635	0.564	22	5.995	1.537	26	7.084	1.181	30	8.174	0.973	9	2.452	1.226	11	2.997	0.666	43	11.717	1.583	11	2.997	0.454	10	2.725	1.603
3KQ0	22671.35	192	118.08	-6	4.8608	38390	38640	1.693	1.704	0.778	10	5.208	0.606	8	4.167	0.85	10	5.208	1.211	11	5.729	1.042	4	2.083	0.718	13	6.771	1.736	20	10.417	1.736	7	3.646	0.434	4	2.083	1.042	10	5.208	1.157	14	7.292	0.985	15	7.812	1.184	1	0.521	0.306
3Q2C	10780.38	97	111.138	1.5	7.2125	22460	22585	2.083	2.095	0.2	3	3.093	0.36	4	4.124	0.842	0	0	0	1	1.031	0.187	3	3.093	1.066	5	5.155	1.322	8	8.247	1.375	9	9.278	1.105	3	3.093	1.546	6	6.186	1.375	11	11.34	1.532	5	5.155	0.781	0	0	0
3RGK	17048.57	153	111.429	4.5	7.647	13980	13980	0.82	0.82	0.395	13	8.497	0.988	3	1.961	0.4	3	1.961	0.456	8	5.229	0.951	0	0	0	7	4.575	1.173	14	9.15	1.525	15	9.804	1.167	9	5.882	2.941	8	5.229	1.162	17	11.111	1.502	19	12.418	1.882	3	1.961	1.153
3SVA	13363.1	120	111.359	3.5	8.1322	11460	11710	0.858	0.876	0.162	10	8.333	0.969	8	6.667	1.361	5	4.167	0.969	8	6.667	1.212	4	3.333	1.149	7	5.833	1.496	5	4.167	0.694	8	6.667	0.794	3	2.5	1.25	2	1.667	0.37	8	6.667	0.901	7	5.833	0.884	3	2.5	1.471
3T0O	27964.68	238	117.499	3.5	6.9496	61420	61920	2.196	2.214	0.418	10	4.202	0.489	12	5.042	1.029	10	4.202	0.977	15	6.303	1.146	8	3.361	1.159	15	6.303	1.616	19	7.983	1.331	11	4.622	0.55	13	5.462	2.731	11	4.622	1.027	21	8.824	1.192	19	7.983	1.21	2	0.84	0.494
4AQJ	12015.6	109	110.235	1.5	7.2423	4470	4595	0.372	0.382	0.227	10	9.174	1.067	3	2.752	0.562	5	4.587	1.067	10	9.174	1.668	2	1.835	0.633	3	2.752	0.706	5	4.587	0.765	9	8.257	0.983	3	2.752	1.376	6	5.505	1.223	7	6.422	0.868	12	11.009	1.668	6	5.505	3.238
4CYY	56274.56	506	111.215	-11.5	4.9786	68300	69050	1.214	1.227	0.455	39	7.708	0.896	16	3.162	0.645	30	5.929	1.379	30	5.929	1.078	12	2.372	0.818	16	3.162	0.811	26	5.138	0.856	29	5.731	0.682	13	2.569	1.285	26	5.138	1.142	43	8.498	1.148	22	4.348	0.659	10	1.976	1.163
4DOU	50950.54	442	115.273	-7.5	5.8945	80570	80695	1.581	1.584	0.557	19	4.299	0.5	9	2.036	0.416	31	7.014	1.631	30	6.787	1.234	3	0.679	0.234	22	4.977	1.276	19	4.299	0.716	38	8.597	1.023	23	5.204	2.602	15	3.394	0.754	34	7.692	1.04	21	4.751	0.72	9	2.036	1.198
4GLP	33476.38	310	107.988	-2.5	5.6874	30480	30855	0.91	0.922	0.288	36	11.613	1.35	19	6.129	1.251	14	4.516	1.05	16	5.161	0.938	7	2.258	0.779	13	4.194	1.075	17	5.484	0.914	18	5.806	0.691	5	1.613	0.806	4	1.29	0.287	50	16.129	2.18	9	2.903	0.44	4	1.29	0.759
4JHS	20682.36	180	114.902	9	7.852	22920	23545	1.108	1.138	0.255	8	4.444	0.517	3	1.667	0.34	6	3.333	0.775	14	7.778	1.414	10	5.556	1.916	5	2.778	0.712	10	5.556	0.926	10	5.556	0.661	14	7.778	3.889	5	2.778	0.617	7	3.889	0.526	23	12.778	1.936	2	1.111	0.654
4K0N	27034.8	243	111.254	-6.5	4.8161	17420	17670	0.644	0.654	0.565	21	8.642	1.005	9	3.704	0.756	13	5.35	1.244	12	4.938	0.898	5	2.058	0.71	8	3.292	0.844	23	9.465	1.578	14	5.761	0.686	3	1.235	0.617	7	2.881	0.64	30	12.346	1.668	18	7.407	1.122	2	0.823	0.484
4MTH	15404.27	139	110.822	3.5	7.946	43430	43805	2.819	2.844	0.026	8	5.755	0.669	6	4.317	0.881	7	5.036	1.171	6	4.317	0.785	6	4.317	1.488	2	1.439	0.369	5	3.597	0.6	11	7.914	0.942	3	2.158	1.079	4	2.878	0.639	10	7.194	0.972	7	5.036	0.763	2	1.439	0.846
4N5U	12892.19	117	110.19	-4.5	4.6509	29450	29450	2.284	2.284	0.443	7	5.983	0.696	8	6.838	1.395	2	1.709	0.398	8	6.838	1.243	1	0.855	0.295	5	4.274	1.096	8	6.838	1.14	10	8.547	1.018	3	2.564	1.282	2	1.709	0.38	4	3.419	0.462	2	1.709	0.259	2	1.709	1.006
4NH9	31046.84	273	113.725	-18	4.4398	29450	29450	0.949	0.949	0.851	15	5.495	0.639	7	2.564	0.523	16	5.861	1.363	15	5.495	0.999	1	0.366	0.126	6	2.198	0.564	40	14.652	2.442	13	4.762	0.567	4	1.465	0.733	16	5.861	1.302	24	8.791	1.188	28	10.256	1.554	7	2.564	1.508
4RQR	11930.84	109	109.457	2.5	8.0169	2980	3230	0.25	0.271	0.258	6	5.505	0.64	5	4.587	0.936	3	2.752	0.64	4	3.67	0.667	5	4.587	1.582	12	11.009	2.823	5	4.587	0.765	10	9.174	1.092	1	0.917	0.459	9	8.257	1.835	12	11.009	1.488	6	5.505	0.834	0	0	0
4XAT	30663.37	268	114.416	5	7.5599	69790	69915	2.276	2.28	0.182	14	5.224	0.607	12	4.478	0.914	20	7.463	1.736	16	5.97	1.085	2	0.746	0.257	9	3.358	0.861	7	2.612	0.435	21	7.836	0.933	10	3.731	1.866	15	5.597	1.244	19	7.09	0.958	11	4.104	0.622	8	2.985	1.756
4YEQ	23620.19	203	116.356	0.5	6.591	31400	31400	1.329	1.329	0.725	13	6.404	0.745	13	6.404	1.307	2	0.985	0.229	9	4.433	0.806	0	0	0	8	3.941	1.01	20	9.852	1.642	13	6.404	0.762	9	4.433	2.217	18	8.867	1.97	17	8.374	1.132	12	5.911	0.896	8	3.941	2.318
4YU8	15095.47	139	108.6	-2.5	5.5263	13980	14605	0.926	0.968	0.446	11	7.914	0.92	3	2.158	0.44	4	2.878	0.669	4	2.878	0.523	10	7.194	2.481	7	5.036	1.291	11	7.914	1.319	8	5.755	0.685	5	3.597	1.799	6	4.317	0.959	13	9.353	1.264	7	5.036	0.763	4	2.878	1.693
5DQY	11737.5	105	111.786	-4.5	4.5481	6990	7240	0.596	0.617	0.796	8	7.619	0.886	0	0	0	3	2.857	0.664	7	6.667	1.212	5	4.762	1.642	5	4.762	1.221	10	9.524	1.587	5	4.762	0.567	1	0.952	0.476	4	3.81	0.847	6	5.714	0.772	12	11.429	1.732	3	2.857	1.681
5EC3	44934.34	393	114.337	3.5	6.9731	51340	51465	1.143	1.145	0.403	22	5.598	0.651	16	4.071	0.831	17	4.326	1.006	19	4.835	0.879	3	0.763	0.263	19	4.835	1.24	33	8.397	1.399	28	7.125	0.848	13	3.308	1.654	21	5.344	1.187	32	8.142	1.1	33	8.397	1.272	11	2.799	1.646
5H1D	16402.7	143	114.704	0.5	6.6453	25440	25440	1.551	1.551	0.504	6	4.196	0.488	6	4.196	0.856	4	2.797	0.651	9	6.294	1.144	1	0.699	0.241	2	1.399	0.359	13	9.091	1.515	9	6.294	0.749	5	3.497	1.748	5	3.497	0.777	11	7.692	1.04	14	9.79	1.483	4	2.797	1.645
5IR3	11917.88	112	106.41	-4.5	4.4501	12950	13075	1.087	1.097	0.233	5	4.464	0.519	3	2.679	0.547	4	3.571	0.831	9	8.036	1.461	2	1.786	0.616	6	5.357	1.374	3	2.679	0.446	12	10.714	1.276	3	2.679	1.339	4	3.571	0.794	4	3.571	0.483	3	2.679	0.406	1	0.893	0.525
5LLK	28519.47	266	107.216	1	6.6338	26470	26595	0.928	0.933	0.232	22	8.271	0.962	11	4.135	0.844	9	3.383	0.787	15	5.639	1.025	2	0.752	0.259	7	2.632	0.675	13	4.887	0.815	19	7.143	0.85	12	4.511	2.256	13	4.887	1.086	24	9.023	1.219	12	4.511	0.684	6	2.256	1.327
5M9V	14221.12	124	114.686	12	9.636	11460	11835	0.806	0.832	0.221	5	4.032	0.469	12	9.677	1.975	9	7.258	1.688	6	4.839	0.88	7	5.645	1.947	6	4.839	1.241	4	3.226	0.538	8	6.452	0.768	6	4.839	2.419	7	5.645	1.254	6	4.839	0.654	7	5.645	0.855	2	1.613	0.949
5MPI	27552.24	238	115.766	10	9.2316	29910	30160	1.086	1.095	0.158	10	4.202	0.489	13	5.462	1.115	13	5.462	1.27	16	6.723	1.222	4	1.681	0.58	12	5.042	1.293	13	5.462	0.91	8	3.361	0.4	8	3.361	1.681	18	7.563	1.681	13	5.462	0.738	22	9.244	1.401	3	1.261	0.741
5O7D	44589.69	417	106.93	4.5	7.8998	27960	28335	0.627	0.635	0.198	41	9.832	1.143	10	2.398	0.489	23	5.516	1.283	23	5.516	1.003	7	1.679	0.579	6	1.439	0.369	27	6.475	1.079	40	9.592	1.142	5	1.199	0.6	19	4.556	1.013	38	9.113	1.231	42	10.072	1.526	15	3.597	2.116
5OOH	22119.35	206	107.375	4.5	7.5458	14440	14565	0.653	0.658	0.367	20	9.709	1.129	11	5.34	1.09	2	0.971	0.226	15	7.282	1.324	2	0.971	0.335	9	4.369	1.12	5	2.427	0.405	17	8.252	0.982	9	4.369	2.184	7	3.398	0.755	18	8.738	1.181	9	4.369	0.662	6	2.913	1.713
5VC1	18389.68	157	117.132	1.5	7.0752	60390	61015	3.284	3.318	0.323	9	5.732	0.667	7	4.459	0.91	11	7.006	1.629	8	5.096	0.926	10	6.369	2.196	7	4.459	1.143	12	7.643	1.274	11	7.006	0.834	3	1.911	0.955	11	7.006	1.557	6	3.822	0.516	13	8.28	1.255	1	0.637	0.375
5VHG	16598.61	150	110.657	7.5	9.7683	25440	25565	1.533	1.54	0.078	16	10.667	1.24	6	4	0.816	9	6	1.395	4	2.667	0.485	2	1.333	0.46	8	5.333	1.368	10	6.667	1.111	12	8	0.952	3	2	1	2	1.333	0.296	8	5.333	0.721	14	9.333	1.414	2	1.333	0.784
5WY9	19723.15	176	112.063	5.5	8.1506	26930	27180	1.365	1.378	0.208	15	8.523	0.991	8	4.545	0.928	4	2.273	0.529	7	3.977	0.723	4	2.273	0.784	12	6.818	1.748	9	5.114	0.852	11	6.25	0.744	7	3.977	1.989	1	0.568	0.126	15	8.523	1.152	10	5.682	0.861	5	2.841	1.671
6JE7	66243.96	583	113.626	-6	5.8991	32320	34445	0.488	0.52	0.78	62	10.635	1.237	24	4.117	0.84	17	2.916	0.678	35	6.003	1.092	35	6.003	2.07	20	3.431	0.88	62	10.635	1.772	12	2.058	0.245	16	2.744	1.372	8	1.372	0.305	60	10.292	1.391	59	10.12	1.533	6	1.029	0.605
6M8Z	20019.18	191	104.812	0.5	6.7126	4470	4595	0.223	0.23	0.328	25	13.089	1.522	7	3.665	0.748	6	3.141	0.731	9	4.712	0.857	3	1.571	0.542	4	2.094	0.537	15	7.853	1.309	19	9.948	1.184	3	1.571	0.785	10	5.236	1.163	18	9.424	1.274	16	8.377	1.269	5	2.618	1.54
6NCO	21488.19	185	116.152	1	6.7053	27960	27960	1.301	1.301	0.694	15	8.108	0.943	19	10.27	2.096	0	0	0	7	3.784	0.688	0	0	0	18	9.73	2.495	23	12.432	2.072	10	5.405	0.644	8	4.324	2.162	0	0	0	26	14.054	1.899	8	4.324	0.655	5	2.703	1.59
6QNV	25149.92	220	114.318	4.5	7.7753	50880	51130	2.023	2.033	0.186	16	7.273	0.846	14	6.364	1.299	16	7.273	1.691	16	7.273	1.322	4	1.818	0.627	7	3.182	0.816	10	4.545	0.758	23	10.455	1.245	7	3.182	1.591	5	2.273	0.505	15	6.818	0.921	13	5.909	0.895	6	2.727	1.604
9CA2	29310.1	260	112.731	5	7.3484	51910	51910	1.771	1.771	0.22	13	5	0.581	7	2.692	0.549	10	3.846	0.894	19	7.308	1.329	1	0.385	0.133	11	4.231	1.085	13	5	0.833	22	8.462	1.007	12	4.615	2.308	9	3.462	0.769	26	10	1.351	24	9.231	1.399	2	0.769	0.452
1AX8	15969.35	146	109.379	-2	5.5412	8480	8605	0.531	0.539	0.429	5	3.425	0.398	4	2.74	0.559	4	2.74	0.637	10	6.849	1.245	2	1.37	0.472	11	7.534	1.932	5	3.425	0.571	8	5.479	0.652	4	2.74	1.37	10	6.849	1.522	23	15.753	2.129	7	4.795	0.726	3	2.055	1.209
1F5F	22584.65	205	110.169	-4	5.2843	28990	29115	1.284	1.289	0.353	12	5.854	0.681	14	6.829	1.394	5	2.439	0.567	15	7.317	1.33	2	0.976	0.336	8	3.902	1.001	12	5.854	0.976	17	8.293	0.987	6	2.927	1.463	8	3.902	0.867	25	12.195	1.648	6	2.927	0.443	4	1.951	1.148
1GQV	15594.75	135	115.517	9.5	8.9104	16960	17460	1.088	1.12	0.127	6	4.444	0.517	8	5.926	1.209	17	12.593	2.929	4	2.963	0.539	8	5.926	2.043	13	9.63	2.469	1	0.741	0.123	2	1.481	0.176	5	3.704	1.852	7	5.185	1.152	5	3.704	0.501	4	2.963	0.449	5	3.704	2.179
1HPT	6340.09	56	113.216	-1	4.9001	5960	6335	0.94	0.999	0.268	1	1.786	0.208	4	7.143	1.458	4	7.143	1.661	3	5.357	0.974	6	10.714	3.695	2	3.571	0.916	5	8.929	1.488	5	8.929	1.063	0	0	0	2	3.571	0.794	4	7.143	0.965	3	5.357	0.812	0	0	0
1HUP	15616.69	141	110.757	-2.5	4.9569	17990	18240	1.152	1.168	0.433	13	9.22	1.072	4	2.837	0.579	12	8.511	1.979	5	3.546	0.645	4	2.837	0.978	6	4.255	1.091	13	9.22	1.537	10	7.092	0.844	1	0.709	0.355	6	4.255	0.946	13	9.22	1.246	11	7.801	1.182	2	1.418	0.834
1IMV	44276.71	398	111.248	-2.5	5.954	31400	31400	0.709	0.709	0.329	23	5.779	0.672	18	4.523	0.923	11	2.764	0.643	25	6.281	1.142	1	0.251	0.087	13	3.266	0.838	26	6.533	1.089	21	5.276	0.628	7	1.759	0.879	21	5.276	1.173	51	12.814	1.732	27	6.784	1.028	6	1.508	0.887
1NUH	63147.13	558	113.167	13.5	8.4467	86860	87110	1.376	1.379	0.294	40	7.168	0.834	27	4.839	0.987	28	5.018	1.167	27	4.839	0.88	4	0.717	0.247	29	5.197	1.333	32	5.735	0.956	41	7.348	0.875	21	3.763	1.882	32	5.735	1.274	53	9.498	1.284	35	6.272	0.95	15	2.688	1.581
1QDD	16189.97	144	112.43	-2	5.1559	43430	43805	2.683	2.706	0.216	9	6.25	0.727	4	2.778	0.567	9	6.25	1.453	8	5.556	1.01	6	4.167	1.437	6	4.167	1.068	8	5.556	0.926	10	6.944	0.827	2	1.389	0.694	4	2.778	0.617	8	5.556	0.751	9	6.25	0.947	1	0.694	0.408
1YCK	19434.95	175	111.057	6.5	7.9429	39420	39795	2.028	2.048	0.094	14	8	0.93	10	5.714	1.166	10	5.714	1.329	5	2.857	0.519	7	4	1.379	12	6.857	1.758	6	3.429	0.571	16	9.143	1.088	9	5.143	2.571	6	3.429	0.762	15	8.571	1.158	3	1.714	0.26	4	2.286	1.345
1ZXQ	21358.34	192	111.241	2	6.89	11460	11835	0.537	0.554	0.313	11	5.729	0.666	7	3.646	0.744	10	5.208	1.211	6	3.125	0.568	6	3.125	1.078	9	4.688	1.202	14	7.292	1.215	10	5.208	0.62	8	4.167	2.083	6	3.125	0.694	20	10.417	1.408	11	5.729	0.868	3	1.562	0.919
2FJ9	9913.23	86	115.27	0	6.4761	16960	16960	1.711	1.711	0.605	8	9.302	1.082	2	2.326	0.475	3	3.488	0.811	5	5.814	1.057	0	0	0	2	2.326	0.596	11	12.791	2.132	6	6.977	0.831	2	2.326	1.163	4	4.651	1.034	5	5.814	0.786	13	15.116	2.29	3	3.488	2.052
2HGS	52384.83	474	110.517	-4	5.73	34380	34505	0.656	0.659	0.455	50	10.549	1.227	29	6.118	1.249	17	3.586	0.834	21	4.43	0.806	3	0.633	0.218	30	6.329	1.623	38	8.017	1.336	31	6.54	0.779	8	1.688	0.844	22	4.641	1.031	59	12.447	1.682	22	4.641	0.703	9	1.899	1.117
2HZR	19823.45	174	113.928	0.5	6.5771	26930	27180	1.358	1.371	0.37	11	6.322	0.735	4	2.299	0.469	15	8.621	2.005	7	4.023	0.731	4	2.299	0.793	6	3.448	0.884	12	6.897	1.149	6	3.448	0.411	9	5.172	2.586	10	5.747	1.277	13	7.471	1.01	11	6.322	0.958	3	1.724	1.014
2I5F	12431.16	109	114.047	4	8.4956	16960	17085	1.364	1.374	0.258	9	8.257	0.96	8	7.339	1.498	4	3.67	0.853	4	3.67	0.667	2	1.835	0.633	4	3.67	0.941	10	9.174	1.529	8	7.339	0.874	4	3.67	1.835	8	7.339	1.631	8	7.339	0.992	8	7.339	1.112	1	0.917	0.54
2I6Q	58386.57	517	112.933	6.5	7.0522	61420	62045	1.052	1.063	0.301	30	5.803	0.675	27	5.222	1.066	33	6.383	1.484	31	5.996	1.09	11	2.128	0.734	22	4.255	1.091	30	5.803	0.967	32	6.19	0.737	21	4.062	2.031	27	5.222	1.161	53	10.251	1.385	30	5.803	0.879	16	3.095	1.82
2KNT	6630.49	58	114.319	0	6.148	15470	15845	2.333	2.39	0.245	2	3.448	0.401	2	3.448	0.704	3	5.172	1.203	4	6.897	1.254	6	10.345	3.567	1	1.724	0.442	5	8.621	1.437	6	10.345	1.232	0	0	0	2	3.448	0.766	2	3.448	0.466	7	12.069	1.829	0	0	0
2NSM	50117.56	439	114.163	9.5	7.6441	65780	66030	1.313	1.318	0.19	24	5.467	0.636	30	6.834	1.395	30	6.834	1.589	20	4.556	0.828	5	1.139	0.393	20	4.556	1.168	28	6.378	1.063	34	7.745	0.922	19	4.328	2.164	17	3.872	0.861	38	8.656	1.17	18	4.1	0.621	9	2.05	1.206
2PKT	9723.9	91	106.856	-3	4.6645	5500	5625	0.566	0.578	0.46	7	7.692	0.894	4	4.396	0.897	5	5.495	1.278	6	6.593	1.199	2	2.198	0.758	5	5.495	1.409	5	5.495	0.916	9	9.89	1.177	2	2.198	1.099	6	6.593	1.465	9	9.89	1.337	3	3.297	0.5	2	2.198	1.293
2QYQ	21056.78	187	112.603	3	7.4278	42400	42525	2.014	2.02	0.189	8	4.278	0.497	9	4.813	0.982	4	2.139	0.497	15	8.021	1.458	2	1.07	0.369	7	3.743	0.96	9	4.813	0.802	15	8.021	0.955	6	3.209	1.604	3	1.604	0.357	19	10.16	1.373	15	8.021	1.215	2	1.07	0.629
2RHP	69235.72	622	111.311	-66	4.0029	85260	87510	1.231	1.264	0.899	24	3.859	0.449	24	3.859	0.787	45	7.235	1.682	95	15.273	2.777	36	5.788	1.996	29	4.662	1.195	25	4.019	0.67	57	9.164	1.091	20	3.215	1.608	20	3.215	0.715	29	4.662	0.63	20	3.215	0.487	5	0.804	0.473
3APX	22658.28	190	119.254	-1.5	6.2257	32890	33140	1.452	1.463	0.682	8	4.211	0.49	11	5.789	1.182	10	5.263	1.224	10	5.263	0.957	4	2.105	0.726	10	5.263	1.35	20	10.526	1.754	8	4.211	0.501	9	4.737	2.368	7	3.684	0.819	15	7.895	1.067	13	6.842	1.037	3	1.579	0.929
3DHP	55241.72	496	111.374	2	6.7581	95800	96425	1.734	1.746	0.145	32	6.452	0.75	28	5.645	1.152	41	8.266	1.922	35	7.056	1.283	11	2.218	0.765	12	2.419	0.62	20	4.032	0.672	51	10.282	1.224	12	2.419	1.21	27	5.444	1.21	24	4.839	0.654	23	4.637	0.703	10	2.016	1.186
3ERB	23683.53	223	106.204	7	8.2197	32430	33180	1.369	1.401	0.028	12	5.381	0.626	14	6.278	1.281	10	4.484	1.043	6	2.691	0.489	12	5.381	1.856	8	3.587	0.92	9	4.036	0.673	29	13.004	1.548	4	1.794	0.897	5	2.242	0.498	14	6.278	0.848	6	2.691	0.408	2	0.897	0.528
3GW3	40772.84	367	111.098	-3.5	5.8427	43890	44265	1.076	1.086	0.529	39	10.627	1.236	24	6.54	1.335	7	1.907	0.444	17	4.632	0.842	6	1.635	0.564	22	5.995	1.537	26	7.084	1.181	30	8.174	0.973	9	2.452	1.226	11	2.997	0.666	43	11.717	1.583	11	2.997	0.454	10	2.725	1.603
3KQ0	22671.35	192	118.08	-6	4.8608	38390	38640	1.693	1.704	0.778	10	5.208	0.606	8	4.167	0.85	10	5.208	1.211	11	5.729	1.042	4	2.083	0.718	13	6.771	1.736	20	10.417	1.736	7	3.646	0.434	4	2.083	1.042	10	5.208	1.157	14	7.292	0.985	15	7.812	1.184	1	0.521	0.306
3Q2C	10780.38	97	111.138	1.5	7.2125	22460	22585	2.083	2.095	0.2	3	3.093	0.36	4	4.124	0.842	0	0	0	1	1.031	0.187	3	3.093	1.066	5	5.155	1.322	8	8.247	1.375	9	9.278	1.105	3	3.093	1.546	6	6.186	1.375	11	11.34	1.532	5	5.155	0.781	0	0	0
3RGK	17048.57	153	111.429	4.5	7.647	13980	13980	0.82	0.82	0.395	13	8.497	0.988	3	1.961	0.4	3	1.961	0.456	8	5.229	0.951	0	0	0	7	4.575	1.173	14	9.15	1.525	15	9.804	1.167	9	5.882	2.941	8	5.229	1.162	17	11.111	1.502	19	12.418	1.882	3	1.961	1.153
3SVA	13363.1	120	111.359	3.5	8.1322	11460	11710	0.858	0.876	0.162	10	8.333	0.969	8	6.667	1.361	5	4.167	0.969	8	6.667	1.212	4	3.333	1.149	7	5.833	1.496	5	4.167	0.694	8	6.667	0.794	3	2.5	1.25	2	1.667	0.37	8	6.667	0.901	7	5.833	0.884	3	2.5	1.471
3T0O	27964.68	238	117.499	3.5	6.9496	61420	61920	2.196	2.214	0.418	10	4.202	0.489	12	5.042	1.029	10	4.202	0.977	15	6.303	1.146	8	3.361	1.159	15	6.303	1.616	19	7.983	1.331	11	4.622	0.55	13	5.462	2.731	11	4.622	1.027	21	8.824	1.192	19	7.983	1.21	2	0.84	0.494
4AQJ	12015.6	109	110.235	1.5	7.2423	4470	4595	0.372	0.382	0.227	10	9.174	1.067	3	2.752	0.562	5	4.587	1.067	10	9.174	1.668	2	1.835	0.633	3	2.752	0.706	5	4.587	0.765	9	8.257	0.983	3	2.752	1.376	6	5.505	1.223	7	6.422	0.868	12	11.009	1.668	6	5.505	3.238
4CYY	56274.56	506	111.215	-11.5	4.9786	68300	69050	1.214	1.227	0.455	39	7.708	0.896	16	3.162	0.645	30	5.929	1.379	30	5.929	1.078	12	2.372	0.818	16	3.162	0.811	26	5.138	0.856	29	5.731	0.682	13	2.569	1.285	26	5.138	1.142	43	8.498	1.148	22	4.348	0.659	10	1.976	1.163
4DOU	50950.54	442	115.273	-7.5	5.8945	80570	80695	1.581	1.584	0.557	19	4.299	0.5	9	2.036	0.416	31	7.014	1.631	30	6.787	1.234	3	0.679	0.234	22	4.977	1.276	19	4.299	0.716	38	8.597	1.023	23	5.204	2.602	15	3.394	0.754	34	7.692	1.04	21	4.751	0.72	9	2.036	1.198
4GLP	33476.38	310	107.988	-2.5	5.6874	30480	30855	0.91	0.922	0.288	36	11.613	1.35	19	6.129	1.251	14	4.516	1.05	16	5.161	0.938	7	2.258	0.779	13	4.194	1.075	17	5.484	0.914	18	5.806	0.691	5	1.613	0.806	4	1.29	0.287	50	16.129	2.18	9	2.903	0.44	4	1.29	0.759
4JHS	20682.36	180	114.902	9	7.852	22920	23545	1.108	1.138	0.255	8	4.444	0.517	3	1.667	0.34	6	3.333	0.775	14	7.778	1.414	10	5.556	1.916	5	2.778	0.712	10	5.556	0.926	10	5.556	0.661	14	7.778	3.889	5	2.778	0.617	7	3.889	0.526	23	12.778	1.936	2	1.111	0.654
4K0N	27034.8	243	111.254	-6.5	4.8161	17420	17670	0.644	0.654	0.565	21	8.642	1.005	9	3.704	0.756	13	5.35	1.244	12	4.938	0.898	5	2.058	0.71	8	3.292	0.844	23	9.465	1.578	14	5.761	0.686	3	1.235	0.617	7	2.881	0.64	30	12.346	1.668	18	7.407	1.122	2	0.823	0.484
4MTH	15404.27	139	110.822	3.5	7.946	43430	43805	2.819	2.844	0.026	8	5.755	0.669	6	4.317	0.881	7	5.036	1.171	6	4.317	0.785	6	4.317	1.488	2	1.439	0.369	5	3.597	0.6	11	7.914	0.942	3	2.158	1.079	4	2.878	0.639	10	7.194	0.972	7	5.036	0.763	2	1.439	0.846
4N5U	12892.19	117	110.19	-4.5	4.6509	29450	29450	2.284	2.284	0.443	7	5.983	0.696	8	6.838	1.395	2	1.709	0.398	8	6.838	1.243	1	0.855	0.295	5	4.274	1.096	8	6.838	1.14	10	8.547	1.018	3	2.564	1.282	2	1.709	0.38	4	3.419	0.462	2	1.709	0.259	2	1.709	1.006
4NH9	31046.84	273	113.725	-18	4.4398	29450	29450	0.949	0.949	0.851	15	5.495	0.639	7	2.564	0.523	16	5.861	1.363	15	5.495	0.999	1	0.366	0.126	6	2.198	0.564	40	14.652	2.442	13	4.762	0.567	4	1.465	0.733	16	5.861	1.302	24	8.791	1.188	28	10.256	1.554	7	2.564	1.508
4RQR	11930.84	109	109.457	2.5	8.0169	2980	3230	0.25	0.271	0.258	6	5.505	0.64	5	4.587	0.936	3	2.752	0.64	4	3.67	0.667	5	4.587	1.582	12	11.009	2.823	5	4.587	0.765	10	9.174	1.092	1	0.917	0.459	9	8.257	1.835	12	11.009	1.488	6	5.505	0.834	0	0	0
4XAT	30663.37	268	114.416	5	7.5599	69790	69915	2.276	2.28	0.182	14	5.224	0.607	12	4.478	0.914	20	7.463	1.736	16	5.97	1.085	2	0.746	0.257	9	3.358	0.861	7	2.612	0.435	21	7.836	0.933	10	3.731	1.866	15	5.597	1.244	19	7.09	0.958	11	4.104	0.622	8	2.985	1.756
4YEQ	23620.19	203	116.356	0.5	6.591	31400	31400	1.329	1.329	0.725	13	6.404	0.745	13	6.404	1.307	2	0.985	0.229	9	4.433	0.806	0	0	0	8	3.941	1.01	20	9.852	1.642	13	6.404	0.762	9	4.433	2.217	18	8.867	1.97	17	8.374	1.132	12	5.911	0.896	8	3.941	2.318
4YU8	15095.47	139	108.6	-2.5	5.5263	13980	14605	0.926	0.968	0.446	11	7.914	0.92	3	2.158	0.44	4	2.878	0.669	4	2.878	0.523	10	7.194	2.481	7	5.036	1.291	11	7.914	1.319	8	5.755	0.685	5	3.597	1.799	6	4.317	0.959	13	9.353	1.264	7	5.036	0.763	4	2.878	1.693
5DQY	11737.5	105	111.786	-4.5	4.5481	6990	7240	0.596	0.617	0.796	8	7.619	0.886	0	0	0	3	2.857	0.664	7	6.667	1.212	5	4.762	1.642	5	4.762	1.221	10	9.524	1.587	5	4.762	0.567	1	0.952	0.476	4	3.81	0.847	6	5.714	0.772	12	11.429	1.732	3	2.857	1.681
5EC3	44934.34	393	114.337	3.5	6.9731	51340	51465	1.143	1.145	0.403	22	5.598	0.651	16	4.071	0.831	17	4.326	1.006	19	4.835	0.879	3	0.763	0.263	19	4.835	1.24	33	8.397	1.399	28	7.125	0.848	13	3.308	1.654	21	5.344	1.187	32	8.142	1.1	33	8.397	1.272	11	2.799	1.646
5H1D	16402.7	143	114.704	0.5	6.6453	25440	25440	1.551	1.551	0.504	6	4.196	0.488	6	4.196	0.856	4	2.797	0.651	9	6.294	1.144	1	0.699	0.241	2	1.399	0.359	13	9.091	1.515	9	6.294	0.749	5	3.497	1.748	5	3.497	0.777	11	7.692	1.04	14	9.79	1.483	4	2.797	1.645
5IR3	11917.88	112	106.41	-4.5	4.4501	12950	13075	1.087	1.097	0.233	5	4.464	0.519	3	2.679	0.547	4	3.571	0.831	9	8.036	1.461	2	1.786	0.616	6	5.357	1.374	3	2.679	0.446	12	10.714	1.276	3	2.679	1.339	4	3.571	0.794	4	3.571	0.483	3	2.679	0.406	1	0.893	0.525
5LLK	28519.47	266	107.216	1	6.6338	26470	26595	0.928	0.933	0.232	22	8.271	0.962	11	4.135	0.844	9	3.383	0.787	15	5.639	1.025	2	0.752	0.259	7	2.632	0.675	13	4.887	0.815	19	7.143	0.85	12	4.511	2.256	13	4.887	1.086	24	9.023	1.219	12	4.511	0.684	6	2.256	1.327
5M9V	14221.12	124	114.686	12	9.636	11460	11835	0.806	0.832	0.221	5	4.032	0.469	12	9.677	1.975	9	7.258	1.688	6	4.839	0.88	7	5.645	1.947	6	4.839	1.241	4	3.226	0.538	8	6.452	0.768	6	4.839	2.419	7	5.645	1.254	6	4.839	0.654	7	5.645	0.855	2	1.613	0.949
5MPI	27552.24	238	115.766	10	9.2316	29910	30160	1.086	1.095	0.158	10	4.202	0.489	13	5.462	1.115	13	5.462	1.27	16	6.723	1.222	4	1.681	0.58	12	5.042	1.293	13	5.462	0.91	8	3.361	0.4	8	3.361	1.681	18	7.563	1.681	13	5.462	0.738	22	9.244	1.401	3	1.261	0.741
5O7D	44589.69	417	106.93	4.5	7.8998	27960	28335	0.627	0.635	0.198	41	9.832	1.143	10	2.398	0.489	23	5.516	1.283	23	5.516	1.003	7	1.679	0.579	6	1.439	0.369	27	6.475	1.079	40	9.592	1.142	5	1.199	0.6	19	4.556	1.013	38	9.113	1.231	42	10.072	1.526	15	3.597	2.116
5OOH	22119.35	206	107.375	4.5	7.5458	14440	14565	0.653	0.658	0.367	20	9.709	1.129	11	5.34	1.09	2	0.971	0.226	15	7.282	1.324	2	0.971	0.335	9	4.369	1.12	5	2.427	0.405	17	8.252	0.982	9	4.369	2.184	7	3.398	0.755	18	8.738	1.181	9	4.369	0.662	6	2.913	1.713
5VC1	18389.68	157	117.132	1.5	7.0752	60390	61015	3.284	3.318	0.323	9	5.732	0.667	7	4.459	0.91	11	7.006	1.629	8	5.096	0.926	10	6.369	2.196	7	4.459	1.143	12	7.643	1.274	11	7.006	0.834	3	1.911	0.955	11	7.006	1.557	6	3.822	0.516	13	8.28	1.255	1	0.637	0.375
5VHG	16598.61	150	110.657	7.5	9.7683	25440	25565	1.533	1.54	0.078	16	10.667	1.24	6	4	0.816	9	6	1.395	4	2.667	0.485	2	1.333	0.46	8	5.333	1.368	10	6.667	1.111	12	8	0.952	3	2	1	2	1.333	0.296	8	5.333	0.721	14	9.333	1.414	2	1.333	0.784
5WY9	19723.15	176	112.063	5.5	8.1506	26930	27180	1.365	1.378	0.208	15	8.523	0.991	8	4.545	0.928	4	2.273	0.529	7	3.977	0.723	4	2.273	0.784	12	6.818	1.748	9	5.114	0.852	11	6.25	0.744	7	3.977	1.989	1	0.568	0.126	15	8.523	1.152	10	5.682	0.861	5	2.841	1.671
6JE7	66243.96	583	113.626	-6	5.8991	32320	34445	0.488	0.52	0.78	62	10.635	1.237	24	4.117	0.84	17	2.916	0.678	35	6.003	1.092	35	6.003	2.07	20	3.431	0.88	62	10.635	1.772	12	2.058	0.245	16	2.744	1.372	8	1.372	0.305	60	10.292	1.391	59	10.12	1.533	6	1.029	0.605
6M8Z	20019.18	191	104.812	0.5	6.7126	4470	4595	0.223	0.23	0.328	25	13.089	1.522	7	3.665	0.748	6	3.141	0.731	9	4.712	0.857	3	1.571	0.542	4	2.094	0.537	15	7.853	1.309	19	9.948	1.184	3	1.571	0.785	10	5.236	1.163	18	9.424	1.274	16	8.377	1.269	5	2.618	1.54
6NCO	21488.19	185	116.152	1	6.7053	27960	27960	1.301	1.301	0.694	15	8.108	0.943	19	10.27	2.096	0	0	0	7	3.784	0.688	0	0	0	18	9.73	2.495	23	12.432	2.072	10	5.405	0.644	8	4.324	2.162	0	0	0	26	14.054	1.899	8	4.324	0.655	5	2.703	1.59
6QNV	25149.92	220	114.318	4.5	7.7753	50880	51130	2.023	2.033	0.186	16	7.273	0.846	14	6.364	1.299	16	7.273	1.691	16	7.273	1.322	4	1.818	0.627	7	3.182	0.816	10	4.545	0.758	23	10.455	1.245	7	3.182	1.591	5	2.273	0.505	15	6.818	0.921	13	5.909	0.895	6	2.727	1.604
9CA2	29310.1	260	112.731	5	7.3484	51910	51910	1.771	1.771	0.22	13	5	0.581	7	2.692	0.549	10	3.846	0.894	19	7.308	1.329	1	0.385	0.133	11	4.231	1.085	13	5	0.833	22	8.462	1.007	12	4.615	2.308	9	3.462	0.769	26	10	1.351	24	9.231	1.399	2	0.769	0.452
1AX8	15969.35	146	109.379	-2	5.5412	8480	8605	0.531	0.539	0.429	5	3.425	0.398	4	2.74	0.559	4	2.74	0.637	10	6.849	1.245	2	1.37	0.472	11	7.534	1.932	5	3.425	0.571	8	5.479	0.652	4	2.74	1.37	10	6.849	1.522	23	15.753	2.129	7	4.795	0.726	3	2.055	1.209
1F5F	22584.65	205	110.169	-4	5.2843	28990	29115	1.284	1.289	0.353	12	5.854	0.681	14	6.829	1.394	5	2.439	0.567	15	7.317	1.33	2	0.976	0.336	8	3.902	1.001	12	5.854	0.976	17	8.293	0.987	6	2.927	1.463	8	3.902	0.867	25	12.195	1.648	6	2.927	0.443	4	1.951	1.148
1GQV	15594.75	135	115.517	9.5	8.9104	16960	17460	1.088	1.12	0.127	6	4.444	0.517	8	5.926	1.209	17	12.593	2.929	4	2.963	0.539	8	5.926	2.043	13	9.63	2.469	1	0.741	0.123	2	1.481	0.176	5	3.704	1.852	7	5.185	1.152	5	3.704	0.501	4	2.963	0.449	5	3.704	2.179
1HPT	6340.09	56	113.216	-1	4.9001	5960	6335	0.94	0.999	0.268	1	1.786	0.208	4	7.143	1.458	4	7.143	1.661	3	5.357	0.974	6	10.714	3.695	2	3.571	0.916	5	8.929	1.488	5	8.929	1.063	0	0	0	2	3.571	0.794	4	7.143	0.965	3	5.357	0.812	0	0	0
1HUP	15616.69	141	110.757	-2.5	4.9569	17990	18240	1.152	1.168	0.433	13	9.22	1.072	4	2.837	0.579	12	8.511	1.979	5	3.546	0.645	4	2.837	0.978	6	4.255	1.091	13	9.22	1.537	10	7.092	0.844	1	0.709	0.355	6	4.255	0.946	13	9.22	1.246	11	7.801	1.182	2	1.418	0.834
1IMV	44276.71	398	111.248	-2.5	5.954	31400	31400	0.709	0.709	0.329	23	5.779	0.672	18	4.523	0.923	11	2.764	0.643	25	6.281	1.142	1	0.251	0.087	13	3.266	0.838	26	6.533	1.089	21	5.276	0.628	7	1.759	0.879	21	5.276	1.173	51	12.814	1.732	27	6.784	1.028	6	1.508	0.887
1NUH	63147.13	558	113.167	13.5	8.4467	86860	87110	1.376	1.379	0.294	40	7.168	0.834	27	4.839	0.987	28	5.018	1.167	27	4.839	0.88	4	0.717	0.247	29	5.197	1.333	32	5.735	0.956	41	7.348	0.875	21	3.763	1.882	32	5.735	1.274	53	9.498	1.284	35	6.272	0.95	15	2.688	1.581
1QDD	16189.97	144	112.43	-2	5.1559	43430	43805	2.683	2.706	0.216	9	6.25	0.727	4	2.778	0.567	9	6.25	1.453	8	5.556	1.01	6	4.167	1.437	6	4.167	1.068	8	5.556	0.926	10	6.944	0.827	2	1.389	0.694	4	2.778	0.617	8	5.556	0.751	9	6.25	0.947	1	0.694	0.408
1YCK	19434.95	175	111.057	6.5	7.9429	39420	39795	2.028	2.048	0.094	14	8	0.93	10	5.714	1.166	10	5.714	1.329	5	2.857	0.519	7	4	1.379	12	6.857	1.758	6	3.429	0.571	16	9.143	1.088	9	5.143	2.571	6	3.429	0.762	15	8.571	1.158	3	1.714	0.26	4	2.286	1.345
1ZXQ	21358.34	192	111.241	2	6.89	11460	11835	0.537	0.554	0.313	11	5.729	0.666	7	3.646	0.744	10	5.208	1.211	6	3.125	0.568	6	3.125	1.078	9	4.688	1.202	14	7.292	1.215	10	5.208	0.62	8	4.167	2.083	6	3.125	0.694	20	10.417	1.408	11	5.729	0.868	3	1.562	0.919
2FJ9	9913.23	86	115.27	0	6.4761	16960	16960	1.711	1.711	0.605	8	9.302	1.082	2	2.326	0.475	3	3.488	0.811	5	5.814	1.057	0	0	0	2	2.326	0.596	11	12.791	2.132	6	6.977	0.831	2	2.326	1.163	4	4.651	1.034	5	5.814	0.786	13	15.116	2.29	3	3.488	2.052
2HGS	52384.83	474	110.517	-4	5.73	34380	34505	0.656	0.659	0.455	50	10.549	1.227	29	6.118	1.249	17	3.586	0.834	21	4.43	0.806	3	0.633	0.218	30	6.329	1.623	38	8.017	1.336	31	6.54	0.779	8	1.688	0.844	22	4.641	1.031	59	12.447	1.682	22	4.641	0.703	9	1.899	1.117
2HZR	19823.45	174	113.928	0.5	6.5771	26930	27180	1.358	1.371	0.37	11	6.322	0.735	4	2.299	0.469	15	8.621	2.005	7	4.023	0.731	4	2.299	0.793	6	3.448	0.884	12	6.897	1.149	6	3.448	0.411	9	5.172	2.586	10	5.747	1.277	13	7.471	1.01	11	6.322	0.958	3	1.724	1.014
2I5F	12431.16	109	114.047	4	8.4956	16960	17085	1.364	1.374	0.258	9	8.257	0.96	8	7.339	1.498	4	3.67	0.853	4	3.67	0.667	2	1.835	0.633	4	3.67	0.941	10	9.174	1.529	8	7.339	0.874	4	3.67	1.835	8	7.339	1.631	8	7.339	0.992	8	7.339	1.112	1	0.917	0.54
2I6Q	58386.57	517	112.933	6.5	7.0522	61420	62045	1.052	1.063	0.301	30	5.803	0.675	27	5.222	1.066	33	6.383	1.484	31	5.996	1.09	11	2.128	0.734	22	4.255	1.091	30	5.803	0.967	32	6.19	0.737	21	4.062	2.031	27	5.222	1.161	53	10.251	1.385	30	5.803	0.879	16	3.095	1.82
2KNT	6630.49	58	114.319	0	6.148	15470	15845	2.333	2.39	0.245	2	3.448	0.401	2	3.448	0.704	3	5.172	1.203	4	6.897	1.254	6	10.345	3.567	1	1.724	0.442	5	8.621	1.437	6	10.345	1.232	0	0	0	2	3.448	0.766	2	3.448	0.466	7	12.069	1.829	0	0	0
2NSM	50117.56	439	114.163	9.5	7.6441	65780	66030	1.313	1.318	0.19	24	5.467	0.636	30	6.834	1.395	30	6.834	1.589	20	4.556	0.828	5	1.139	0.393	20	4.556	1.168	28	6.378	1.063	34	7.745	0.922	19	4.328	2.164	17	3.872	0.861	38	8.656	1.17	18	4.1	0.621	9	2.05	1.206
2PKT	9723.9	91	106.856	-3	4.6645	5500	5625	0.566	0.578	0.46	7	7.692	0.894	4	4.396	0.897	5	5.495	1.278	6	6.593	1.199	2	2.198	0.758	5	5.495	1.409	5	5.495	0.916	9	9.89	1.177	2	2.198	1.099	6	6.593	1.465	9	9.89	1.337	3	3.297	0.5	2	2.198	1.293
2QYQ	21056.78	187	112.603	3	7.4278	42400	42525	2.014	2.02	0.189	8	4.278	0.497	9	4.813	0.982	4	2.139	0.497	15	8.021	1.458	2	1.07	0.369	7	3.743	0.96	9	4.813	0.802	15	8.021	0.955	6	3.209	1.604	3	1.604	0.357	19	10.16	1.373	15	8.021	1.215	2	1.07	0.629
2RHP	69235.72	622	111.311	-66	4.0029	85260	87510	1.231	1.264	0.899	24	3.859	0.449	24	3.859	0.787	45	7.235	1.682	95	15.273	2.777	36	5.788	1.996	29	4.662	1.195	25	4.019	0.67	57	9.164	1.091	20	3.215	1.608	20	3.215	0.715	29	4.662	0.63	20	3.215	0.487	5	0.804	0.473
3APX	22658.28	190	119.254	-1.5	6.2257	32890	33140	1.452	1.463	0.682	8	4.211	0.49	11	5.789	1.182	10	5.263	1.224	10	5.263	0.957	4	2.105	0.726	10	5.263	1.35	20	10.526	1.754	8	4.211	0.501	9	4.737	2.368	7	3.684	0.819	15	7.895	1.067	13	6.842	1.037	3	1.579	0.929
3DHP	55241.72	496	111.374	2	6.7581	95800	96425	1.734	1.746	0.145	32	6.452	0.75	28	5.645	1.152	41	8.266	1.922	35	7.056	1.283	11	2.218	0.765	12	2.419	0.62	20	4.032	0.672	51	10.282	1.224	12	2.419	1.21	27	5.444	1.21	24	4.839	0.654	23	4.637	0.703	10	2.016	1.186
3ERB	23683.53	223	106.204	7	8.2197	32430	33180	1.369	1.401	0.028	12	5.381	0.626	14	6.278	1.281	10	4.484	1.043	6	2.691	0.489	12	5.381	1.856	8	3.587	0.92	9	4.036	0.673	29	13.004	1.548	4	1.794	0.897	5	2.242	0.498	14	6.278	0.848	6	2.691	0.408	2	0.897	0.528
3GW3	40772.84	367	111.098	-3.5	5.8427	43890	44265	1.076	1.086	0.529	39	10.627	1.236	24	6.54	1.335	7	1.907	0.444	17	4.632	0.842	6	1.635	0.564	22	5.995	1.537	26	7.084	1.181	30	8.174	0.973	9	2.452	1.226	11	2.997	0.666	43	11.717	1.583	11	2.997	0.454	10	2.725	1.603
3KQ0	22671.35	192	118.08	-6	4.8608	38390	38640	1.693	1.704	0.778	10	5.208	0.606	8	4.167	0.85	10	5.208	1.211	11	5.729	1.042	4	2.083	0.718	13	6.771	1.736	20	10.417	1.736	7	3.646	0.434	4	2.083	1.042	10	5.208	1.157	14	7.292	0.985	15	7.812	1.184	1	0.521	0.306
3Q2C	10780.38	97	111.138	1.5	7.2125	22460	22585	2.083	2.095	0.2	3	3.093	0.36	4	4.124	0.842	0	0	0	1	1.031	0.187	3	3.093	1.066	5	5.155	1.322	8	8.247	1.375	9	9.278	1.105	3	3.093	1.546	6	6.186	1.375	11	11.34	1.532	5	5.155	0.781	0	0	0
3RGK	17048.57	153	111.429	4.5	7.647	13980	13980	0.82	0.82	0.395	13	8.497	0.988	3	1.961	0.4	3	1.961	0.456	8	5.229	0.951	0	0	0	7	4.575	1.173	14	9.15	1.525	15	9.804	1.167	9	5.882	2.941	8	5.229	1.162	17	11.111	1.502	19	12.418	1.882	3	1.961	1.153
3SVA	13363.1	120	111.359	3.5	8.1322	11460	11710	0.858	0.876	0.162	10	8.333	0.969	8	6.667	1.361	5	4.167	0.969	8	6.667	1.212	4	3.333	1.149	7	5.833	1.496	5	4.167	0.694	8	6.667	0.794	3	2.5	1.25	2	1.667	0.37	8	6.667	0.901	7	5.833	0.884	3	2.5	1.471
3T0O	27964.68	238	117.499	3.5	6.9496	61420	61920	2.196	2.214	0.418	10	4.202	0.489	12	5.042	1.029	10	4.202	0.977	15	6.303	1.146	8	3.361	1.159	15	6.303	1.616	19	7.983	1.331	11	4.622	0.55	13	5.462	2.731	11	4.622	1.027	21	8.824	1.192	19	7.983	1.21	2	0.84	0.494
4AQJ	12015.6	109	110.235	1.5	7.2423	4470	4595	0.372	0.382	0.227	10	9.174	1.067	3	2.752	0.562	5	4.587	1.067	10	9.174	1.668	2	1.835	0.633	3	2.752	0.706	5	4.587	0.765	9	8.257	0.983	3	2.752	1.376	6	5.505	1.223	7	6.422	0.868	12	11.009	1.668	6	5.505	3.238
4CYY	56274.56	506	111.215	-11.5	4.9786	68300	69050	1.214	1.227	0.455	39	7.708	0.896	16	3.162	0.645	30	5.929	1.379	30	5.929	1.078	12	2.372	0.818	16	3.162	0.811	26	5.138	0.856	29	5.731	0.682	13	2.569	1.285	26	5.138	1.142	43	8.498	1.148	22	4.348	0.659	10	1.976	1.163
4DOU	50950.54	442	115.273	-7.5	5.8945	80570	80695	1.581	1.584	0.557	19	4.299	0.5	9	2.036	0.416	31	7.014	1.631	30	6.787	1.234	3	0.679	0.234	22	4.977	1.276	19	4.299	0.716	38	8.597	1.023	23	5.204	2.602	15	3.394	0.754	34	7.692	1.04	21	4.751	0.72	9	2.036	1.198
4GLP	33476.38	310	107.988	-2.5	5.6874	30480	30855	0.91	0.922	0.288	36	11.613	1.35	19	6.129	1.251	14	4.516	1.05	16	5.161	0.938	7	2.258	0.779	13	4.194	1.075	17	5.484	0.914	18	5.806	0.691	5	1.613	0.806	4	1.29	0.287	50	16.129	2.18	9	2.903	0.44	4	1.29	0.759
4JHS	20682.36	180	114.902	9	7.852	22920	23545	1.108	1.138	0.255	8	4.444	0.517	3	1.667	0.34	6	3.333	0.775	14	7.778	1.414	10	5.556	1.916	5	2.778	0.712	10	5.556	0.926	10	5.556	0.661	14	7.778	3.889	5	2.778	0.617	7	3.889	0.526	23	12.778	1.936	2	1.111	0.654
4K0N	27034.8	243	111.254	-6.5	4.8161	17420	17670	0.644	0.654	0.565	21	8.642	1.005	9	3.704	0.756	13	5.35	1.244	12	4.938	0.898	5	2.058	0.71	8	3.292	0.844	23	9.465	1.578	14	5.761	0.686	3	1.235	0.617	7	2.881	0.64	30	12.346	1.668	18	7.407	1.122	2	0.823	0.484
4MTH	15404.27	139	110.822	3.5	7.946	43430	43805	2.819	2.844	0.026	8	5.755	0.669	6	4.317	0.881	7	5.036	1.171	6	4.317	0.785	6	4.317	1.488	2	1.439	0.369	5	3.597	0.6	11	7.914	0.942	3	2.158	1.079	4	2.878	0.639	10	7.194	0.972	7	5.036	0.763	2	1.439	0.846
4N5U	12892.19	117	110.19	-4.5	4.6509	29450	29450	2.284	2.284	0.443	7	5.983	0.696	8	6.838	1.395	2	1.709	0.398	8	6.838	1.243	1	0.855	0.295	5	4.274	1.096	8	6.838	1.14	10	8.547	1.018	3	2.564	1.282	2	1.709	0.38	4	3.419	0.462	2	1.709	0.259	2	1.709	1.006
4NH9	31046.84	273	113.725	-18	4.4398	29450	29450	0.949	0.949	0.851	15	5.495	0.639	7	2.564	0.523	16	5.861	1.363	15	5.495	0.999	1	0.366	0.126	6	2.198	0.564	40	14.652	2.442	13	4.762	0.567	4	1.465	0.733	16	5.861	1.302	24	8.791	1.188	28	10.256	1.554	7	2.564	1.508
4RQR	11930.84	109	109.457	2.5	8.0169	2980	3230	0.25	0.271	0.258	6	5.505	0.64	5	4.587	0.936	3	2.752	0.64	4	3.67	0.667	5	4.587	1.582	12	11.009	2.823	5	4.587	0.765	10	9.174	1.092	1	0.917	0.459	9	8.257	1.835	12	11.009	1.488	6	5.505	0.834	0	0	0
4XAT	30663.37	268	114.416	5	7.5599	69790	69915	2.276	2.28	0.182	14	5.224	0.607	12	4.478	0.914	20	7.463	1.736	16	5.97	1.085	2	0.746	0.257	9	3.358	0.861	7	2.612	0.435	21	7.836	0.933	10	3.731	1.866	15	5.597	1.244	19	7.09	0.958	11	4.104	0.622	8	2.985	1.756
4YEQ	23620.19	203	116.356	0.5	6.591	31400	31400	1.329	1.329	0.725	13	6.404	0.745	13	6.404	1.307	2	0.985	0.229	9	4.433	0.806	0	0	0	8	3.941	1.01	20	9.852	1.642	13	6.404	0.762	9	4.433	2.217	18	8.867	1.97	17	8.374	1.132	12	5.911	0.896	8	3.941	2.318
4YU8	15095.47	139	108.6	-2.5	5.5263	13980	14605	0.926	0.968	0.446	11	7.914	0.92	3	2.158	0.44	4	2.878	0.669	4	2.878	0.523	10	7.194	2.481	7	5.036	1.291	11	7.914	1.319	8	5.755	0.685	5	3.597	1.799	6	4.317	0.959	13	9.353	1.264	7	5.036	0.763	4	2.878	1.693
5DQY	11737.5	105	111.786	-4.5	4.5481	6990	7240	0.596	0.617	0.796	8	7.619	0.886	0	0	0	3	2.857	0.664	7	6.667	1.212	5	4.762	1.642	5	4.762	1.221	10	9.524	1.587	5	4.762	0.567	1	0.952	0.476	4	3.81	0.847	6	5.714	0.772	12	11.429	1.732	3	2.857	1.681
5EC3	44934.34	393	114.337	3.5	6.9731	51340	51465	1.143	1.145	0.403	22	5.598	0.651	16	4.071	0.831	17	4.326	1.006	19	4.835	0.879	3	0.763	0.263	19	4.835	1.24	33	8.397	1.399	28	7.125	0.848	13	3.308	1.654	21	5.344	1.187	32	8.142	1.1	33	8.397	1.272	11	2.799	1.646
5H1D	16402.7	143	114.704	0.5	6.6453	25440	25440	1.551	1.551	0.504	6	4.196	0.488	6	4.196	0.856	4	2.797	0.651	9	6.294	1.144	1	0.699	0.241	2	1.399	0.359	13	9.091	1.515	9	6.294	0.749	5	3.497	1.748	5	3.497	0.777	11	7.692	1.04	14	9.79	1.483	4	2.797	1.645
5IR3	11917.88	112	106.41	-4.5	4.4501	12950	13075	1.087	1.097	0.233	5	4.464	0.519	3	2.679	0.547	4	3.571	0.831	9	8.036	1.461	2	1.786	0.616	6	5.357	1.374	3	2.679	0.446	12	10.714	1.276	3	2.679	1.339	4	3.571	0.794	4	3.571	0.483	3	2.679	0.406	1	0.893	0.525
5LLK	28519.47	266	107.216	1	6.6338	26470	26595	0.928	0.933	0.232	22	8.271	0.962	11	4.135	0.844	9	3.383	0.787	15	5.639	1.025	2	0.752	0.259	7	2.632	0.675	13	4.887	0.815	19	7.143	0.85	12	4.511	2.256	13	4.887	1.086	24	9.023	1.219	12	4.511	0.684	6	2.256	1.327
5M9V	14221.12	124	114.686	12	9.636	11460	11835	0.806	0.832	0.221	5	4.032	0.469	12	9.677	1.975	9	7.258	1.688	6	4.839	0.88	7	5.645	1.947	6	4.839	1.241	4	3.226	0.538	8	6.452	0.768	6	4.839	2.419	7	5.645	1.254	6	4.839	0.654	7	5.645	0.855	2	1.613	0.949
5MPI	27552.24	238	115.766	10	9.2316	29910	30160	1.086	1.095	0.158	10	4.202	0.489	13	5.462	1.115	13	5.462	1.27	16	6.723	1.222	4	1.681	0.58	12	5.042	1.293	13	5.462	0.91	8	3.361	0.4	8	3.361	1.681	18	7.563	1.681	13	5.462	0.738	22	9.244	1.401	3	1.261	0.741
5O7D	44589.69	417	106.93	4.5	7.8998	27960	28335	0.627	0.635	0.198	41	9.832	1.143	10	2.398	0.489	23	5.516	1.283	23	5.516	1.003	7	1.679	0.579	6	1.439	0.369	27	6.475	1.079	40	9.592	1.142	5	1.199	0.6	19	4.556	1.013	38	9.113	1.231	42	10.072	1.526	15	3.597	2.116
5OOH	22119.35	206	107.375	4.5	7.5458	14440	14565	0.653	0.658	0.367	20	9.709	1.129	11	5.34	1.09	2	0.971	0.226	15	7.282	1.324	2	0.971	0.335	9	4.369	1.12	5	2.427	0.405	17	8.252	0.982	9	4.369	2.184	7	3.398	0.755	18	8.738	1.181	9	4.369	0.662	6	2.913	1.713
5VC1	18389.68	157	117.132	1.5	7.0752	60390	61015	3.284	3.318	0.323	9	5.732	0.667	7	4.459	0.91	11	7.006	1.629	8	5.096	0.926	10	6.369	2.196	7	4.459	1.143	12	7.643	1.274	11	7.006	0.834	3	1.911	0.955	11	7.006	1.557	6	3.822	0.516	13	8.28	1.255	1	0.637	0.375
5VHG	16598.61	150	110.657	7.5	9.7683	25440	25565	1.533	1.54	0.078	16	10.667	1.24	6	4	0.816	9	6	1.395	4	2.667	0.485	2	1.333	0.46	8	5.333	1.368	10	6.667	1.111	12	8	0.952	3	2	1	2	1.333	0.296	8	5.333	0.721	14	9.333	1.414	2	1.333	0.784
5WY9	19723.15	176	112.063	5.5	8.1506	26930	27180	1.365	1.378	0.208	15	8.523	0.991	8	4.545	0.928	4	2.273	0.529	7	3.977	0.723	4	2.273	0.784	12	6.818	1.748	9	5.114	0.852	11	6.25	0.744	7	3.977	1.989	1	0.568	0.126	15	8.523	1.152	10	5.682	0.861	5	2.841	1.671
6JE7	66243.96	583	113.626	-6	5.8991	32320	34445	0.488	0.52	0.78	62	10.635	1.237	24	4.117	0.84	17	2.916	0.678	35	6.003	1.092	35	6.003	2.07	20	3.431	0.88	62	10.635	1.772	12	2.058	0.245	16	2.744	1.372	8	1.372	0.305	60	10.292	1.391	59	10.12	1.533	6	1.029	0.605
6M8Z	20019.18	191	104.812	0.5	6.7126	4470	4595	0.223	0.23	0.328	25	13.089	1.522	7	3.665	0.748	6	3.141	0.731	9	4.712	0.857	3	1.571	0.542	4	2.094	0.537	15	7.853	1.309	19	9.948	1.184	3	1.571	0.785	10	5.236	1.163	18	9.424	1.274	16	8.377	1.269	5	2.618	1.54
6NCO	21488.19	185	116.152	1	6.7053	27960	27960	1.301	1.301	0.694	15	8.108	0.943	19	10.27	2.096	0	0	0	7	3.784	0.688	0	0	0	18	9.73	2.495	23	12.432	2.072	10	5.405	0.644	8	4.324	2.162	0	0	0	26	14.054	1.899	8	4.324	0.655	5	2.703	1.59
6QNV	25149.92	220	114.318	4.5	7.7753	50880	51130	2.023	2.033	0.186	16	7.273	0.846	14	6.364	1.299	16	7.273	1.691	16	7.273	1.322	4	1.818	0.627	7	3.182	0.816	10	4.545	0.758	23	10.455	1.245	7	3.182	1.591	5	2.273	0.505	15	6.818	0.921	13	5.909	0.895	6	2.727	1.604
9CA2	29310.1	260	112.731	5	7.3484	51910	51910	1.771	1.771	0.22	13	5	0.581	7	2.692	0.549	10	3.846	0.894	19	7.308	1.329	1	0.385	0.133	11	4.231	1.085	13	5	0.833	22	8.462	1.007	12	4.615	2.308	9	3.462	0.769	26	10	1.351	24	9.231	1.399	2	0.769	0.452
1AX8	15969.35	146	109.379	-2	5.5412	8480	8605	0.531	0.539	0.429	5	3.425	0.398	4	2.74	0.559	4	2.74	0.637	10	6.849	1.245	2	1.37	0.472	11	7.534	1.932	5	3.425	0.571	8	5.479	0.652	4	2.74	1.37	10	6.849	1.522	23	15.753	2.129	7	4.795	0.726	3	2.055	1.209
1F5F	22584.65	205	110.169	-4	5.2843	28990	29115	1.284	1.289	0.353	12	5.854	0.681	14	6.829	1.394	5	2.439	0.567	15	7.317	1.33	2	0.976	0.336	8	3.902	1.001	12	5.854	0.976	17	8.293	0.987	6	2.927	1.463	8	3.902	0.867	25	12.195	1.648	6	2.927	0.443	4	1.951	1.148
1GQV	15594.75	135	115.517	9.5	8.9104	16960	17460	1.088	1.12	0.127	6	4.444	0.517	8	5.926	1.209	17	12.593	2.929	4	2.963	0.539	8	5.926	2.043	13	9.63	2.469	1	0.741	0.123	2	1.481	0.176	5	3.704	1.852	7	5.185	1.152	5	3.704	0.501	4	2.963	0.449	5	3.704	2.179
1HPT	6340.09	56	113.216	-1	4.9001	5960	6335	0.94	0.999	0.268	1	1.786	0.208	4	7.143	1.458	4	7.143	1.661	3	5.357	0.974	6	10.714	3.695	2	3.571	0.916	5	8.929	1.488	5	8.929	1.063	0	0	0	2	3.571	0.794	4	7.143	0.965	3	5.357	0.812	0	0	0
1HUP	15616.69	141	110.757	-2.5	4.9569	17990	18240	1.152	1.168	0.433	13	9.22	1.072	4	2.837	0.579	12	8.511	1.979	5	3.546	0.645	4	2.837	0.978	6	4.255	1.091	13	9.22	1.537	10	7.092	0.844	1	0.709	0.355	6	4.255	0.946	13	9.22	1.246	11	7.801	1.182	2	1.418	0.834
1IMV	44276.71	398	111.248	-2.5	5.954	31400	31400	0.709	0.709	0.329	23	5.779	0.672	18	4.523	0.923	11	2.764	0.643	25	6.281	1.142	1	0.251	0.087	13	3.266	0.838	26	6.533	1.089	21	5.276	0.628	7	1.759	0.879	21	5.276	1.173	51	12.814	1.732	27	6.784	1.028	6	1.508	0.887
1NUH	63147.13	558	113.167	13.5	8.4467	86860	87110	1.376	1.379	0.294	40	7.168	0.834	27	4.839	0.987	28	5.018	1.167	27	4.839	0.88	4	0.717	0.247	29	5.197	1.333	32	5.735	0.956	41	7.348	0.875	21	3.763	1.882	32	5.735	1.274	53	9.498	1.284	35	6.272	0.95	15	2.688	1.581
1QDD	16189.97	144	112.43	-2	5.1559	43430	43805	2.683	2.706	0.216	9	6.25	0.727	4	2.778	0.567	9	6.25	1.453	8	5.556	1.01	6	4.167	1.437	6	4.167	1.068	8	5.556	0.926	10	6.944	0.827	2	1.389	0.694	4	2.778	0.617	8	5.556	0.751	9	6.25	0.947	1	0.694	0.408
1YCK	19434.95	175	111.057	6.5	7.9429	39420	39795	2.028	2.048	0.094	14	8	0.93	10	5.714	1.166	10	5.714	1.329	5	2.857	0.519	7	4	1.379	12	6.857	1.758	6	3.429	0.571	16	9.143	1.088	9	5.143	2.571	6	3.429	0.762	15	8.571	1.158	3	1.714	0.26	4	2.286	1.345
1ZXQ	21358.34	192	111.241	2	6.89	11460	11835	0.537	0.554	0.313	11	5.729	0.666	7	3.646	0.744	10	5.208	1.211	6	3.125	0.568	6	3.125	1.078	9	4.688	1.202	14	7.292	1.215	10	5.208	0.62	8	4.167	2.083	6	3.125	0.694	20	10.417	1.408	11	5.729	0.868	3	1.562	0.919
2FJ9	9913.23	86	115.27	0	6.4761	16960	16960	1.711	1.711	0.605	8	9.302	1.082	2	2.326	0.475	3	3.488	0.811	5	5.814	1.057	0	0	0	2	2.326	0.596	11	12.791	2.132	6	6.977	0.831	2	2.326	1.163	4	4.651	1.034	5	5.814	0.786	13	15.116	2.29	3	3.488	2.052
2HGS	52384.83	474	110.517	-4	5.73	34380	34505	0.656	0.659	0.455	50	10.549	1.227	29	6.118	1.249	17	3.586	0.834	21	4.43	0.806	3	0.633	0.218	30	6.329	1.623	38	8.017	1.336	31	6.54	0.779	8	1.688	0.844	22	4.641	1.031	59	12.447	1.682	22	4.641	0.703	9	1.899	1.117
2HZR	19823.45	174	113.928	0.5	6.5771	26930	27180	1.358	1.371	0.37	11	6.322	0.735	4	2.299	0.469	15	8.621	2.005	7	4.023	0.731	4	2.299	0.793	6	3.448	0.884	12	6.897	1.149	6	3.448	0.411	9	5.172	2.586	10	5.747	1.277	13	7.471	1.01	11	6.322	0.958	3	1.724	1.014
2I5F	12431.16	109	114.047	4	8.4956	16960	17085	1.364	1.374	0.258	9	8.257	0.96	8	7.339	1.498	4	3.67	0.853	4	3.67	0.667	2	1.835	0.633	4	3.67	0.941	10	9.174	1.529	8	7.339	0.874	4	3.67	1.835	8	7.339	1.631	8	7.339	0.992	8	7.339	1.112	1	0.917	0.54
2I6Q	58386.57	517	112.933	6.5	7.0522	61420	62045	1.052	1.063	0.301	30	5.803	0.675	27	5.222	1.066	33	6.383	1.484	31	5.996	1.09	11	2.128	0.734	22	4.255	1.091	30	5.803	0.967	32	6.19	0.737	21	4.062	2.031	27	5.222	1.161	53	10.251	1.385	30	5.803	0.879	16	3.095	1.82
2KNT	6630.49	58	114.319	0	6.148	15470	15845	2.333	2.39	0.245	2	3.448	0.401	2	3.448	0.704	3	5.172	1.203	4	6.897	1.254	6	10.345	3.567	1	1.724	0.442	5	8.621	1.437	6	10.345	1.232	0	0	0	2	3.448	0.766	2	3.448	0.466	7	12.069	1.829	0	0	0
2NSM	50117.56	439	114.163	9.5	7.6441	65780	66030	1.313	1.318	0.19	24	5.467	0.636	30	6.834	1.395	30	6.834	1.589	20	4.556	0.828	5	1.139	0.393	20	4.556	1.168	28	6.378	1.063	34	7.745	0.922	19	4.328	2.164	17	3.872	0.861	38	8.656	1.17	18	4.1	0.621	9	2.05	1.206
2PKT	9723.9	91	106.856	-3	4.6645	5500	5625	0.566	0.578	0.46	7	7.692	0.894	4	4.396	0.897	5	5.495	1.278	6	6.593	1.199	2	2.198	0.758	5	5.495	1.409	5	5.495	0.916	9	9.89	1.177	2	2.198	1.099	6	6.593	1.465	9	9.89	1.337	3	3.297	0.5	2	2.198	1.293
2QYQ	21056.78	187	112.603	3	7.4278	42400	42525	2.014	2.02	0.189	8	4.278	0.497	9	4.813	0.982	4	2.139	0.497	15	8.021	1.458	2	1.07	0.369	7	3.743	0.96	9	4.813	0.802	15	8.021	0.955	6	3.209	1.604	3	1.604	0.357	19	10.16	1.373	15	8.021	1.215	2	1.07	0.629
2RHP	69235.72	622	111.311	-66	4.0029	85260	87510	1.231	1.264	0.899	24	3.859	0.449	24	3.859	0.787	45	7.235	1.682	95	15.273	2.777	36	5.788	1.996	29	4.662	1.195	25	4.019	0.67	57	9.164	1.091	20	3.215	1.608	20	3.215	0.715	29	4.662	0.63	20	3.215	0.487	5	0.804	0.473
3APX	22658.28	190	119.254	-1.5	6.2257	32890	33140	1.452	1.463	0.682	8	4.211	0.49	11	5.789	1.182	10	5.263	1.224	10	5.263	0.957	4	2.105	0.726	10	5.263	1.35	20	10.526	1.754	8	4.211	0.501	9	4.737	2.368	7	3.684	0.819	15	7.895	1.067	13	6.842	1.037	3	1.579	0.929
3DHP	55241.72	496	111.374	2	6.7581	95800	96425	1.734	1.746	0.145	32	6.452	0.75	28	5.645	1.152	41	8.266	1.922	35	7.056	1.283	11	2.218	0.765	12	2.419	0.62	20	4.032	0.672	51	10.282	1.224	12	2.419	1.21	27	5.444	1.21	24	4.839	0.654	23	4.637	0.703	10	2.016	1.186
3ERB	23683.53	223	106.204	7	8.2197	32430	33180	1.369	1.401	0.028	12	5.381	0.626	14	6.278	1.281	10	4.484	1.043	6	2.691	0.489	12	5.381	1.856	8	3.587	0.92	9	4.036	0.673	29	13.004	1.548	4	1.794	0.897	5	2.242	0.498	14	6.278	0.848	6	2.691	0.408	2	0.897	0.528
3GW3	40772.84	367	111.098	-3.5	5.8427	43890	44265	1.076	1.086	0.529	39	10.627	1.236	24	6.54	1.335	7	1.907	0.444	17	4.632	0.842	6	1.635	0.564	22	5.995	1.537	26	7.084	1.181	30	8.174	0.973	9	2.452	1.226	11	2.997	0.666	43	11.717	1.583	11	2.997	0.454	10	2.725	1.603
3KQ0	22671.35	192	118.08	-6	4.8608	38390	38640	1.693	1.704	0.778	10	5.208	0.606	8	4.167	0.85	10	5.208	1.211	11	5.729	1.042	4	2.083	0.718	13	6.771	1.736	20	10.417	1.736	7	3.646	0.434	4	2.083	1.042	10	5.208	1.157	14	7.292	0.985	15	7.812	1.184	1	0.521	0.306
3Q2C	10780.38	97	111.138	1.5	7.2125	22460	22585	2.083	2.095	0.2	3	3.093	0.36	4	4.124	0.842	0	0	0	1	1.031	0.187	3	3.093	1.066	5	5.155	1.322	8	8.247	1.375	9	9.278	1.105	3	3.093	1.546	6	6.186	1.375	11	11.34	1.532	5	5.155	0.781	0	0	0
3RGK	17048.57	153	111.429	4.5	7.647	13980	13980	0.82	0.82	0.395	13	8.497	0.988	3	1.961	0.4	3	1.961	0.456	8	5.229	0.951	0	0	0	7	4.575	1.173	14	9.15	1.525	15	9.804	1.167	9	5.882	2.941	8	5.229	1.162	17	11.111	1.502	19	12.418	1.882	3	1.961	1.153
3SVA	13363.1	120	111.359	3.5	8.1322	11460	11710	0.858	0.876	0.162	10	8.333	0.969	8	6.667	1.361	5	4.167	0.969	8	6.667	1.212	4	3.333	1.149	7	5.833	1.496	5	4.167	0.694	8	6.667	0.794	3	2.5	1.25	2	1.667	0.37	8	6.667	0.901	7	5.833	0.884	3	2.5	1.471
3T0O	27964.68	238	117.499	3.5	6.9496	61420	61920	2.196	2.214	0.418	10	4.202	0.489	12	5.042	1.029	10	4.202	0.977	15	6.303	1.146	8	3.361	1.159	15	6.303	1.616	19	7.983	1.331	11	4.622	0.55	13	5.462	2.731	11	4.622	1.027	21	8.824	1.192	19	7.983	1.21	2	0.84	0.494
4AQJ	12015.6	109	110.235	1.5	7.2423	4470	4595	0.372	0.382	0.227	10	9.174	1.067	3	2.752	0.562	5	4.587	1.067	10	9.174	1.668	2	1.835	0.633	3	2.752	0.706	5	4.587	0.765	9	8.257	0.983	3	2.752	1.376	6	5.505	1.223	7	6.422	0.868	12	11.009	1.668	6	5.505	3.238
4CYY	56274.56	506	111.215	-11.5	4.9786	68300	69050	1.214	1.227	0.455	39	7.708	0.896	16	3.162	0.645	30	5.929	1.379	30	5.929	1.078	12	2.372	0.818	16	3.162	0.811	26	5.138	0.856	29	5.731	0.682	13	2.569	1.285	26	5.138	1.142	43	8.498	1.148	22	4.348	0.659	10	1.976	1.163
4DOU	50950.54	442	115.273	-7.5	5.8945	80570	80695	1.581	1.584	0.557	19	4.299	0.5	9	2.036	0.416	31	7.014	1.631	30	6.787	1.234	3	0.679	0.234	22	4.977	1.276	19	4.299	0.716	38	8.597	1.023	23	5.204	2.602	15	3.394	0.754	34	7.692	1.04	21	4.751	0.72	9	2.036	1.198
4GLP	33476.38	310	107.988	-2.5	5.6874	30480	30855	0.91	0.922	0.288	36	11.613	1.35	19	6.129	1.251	14	4.516	1.05	16	5.161	0.938	7	2.258	0.779	13	4.194	1.075	17	5.484	0.914	18	5.806	0.691	5	1.613	0.806	4	1.29	0.287	50	16.129	2.18	9	2.903	0.44	4	1.29	0.759
4JHS	20682.36	180	114.902	9	7.852	22920	23545	1.108	1.138	0.255	8	4.444	0.517	3	1.667	0.34	6	3.333	0.775	14	7.778	1.414	10	5.556	1.916	5	2.778	0.712	10	5.556	0.926	10	5.556	0.661	14	7.778	3.889	5	2.778	0.617	7	3.889	0.526	23	12.778	1.936	2	1.111	0.654
4K0N	27034.8	243	111.254	-6.5	4.8161	17420	17670	0.644	0.654	0.565	21	8.642	1.005	9	3.704	0.756	13	5.35	1.244	12	4.938	0.898	5	2.058	0.71	8	3.292	0.844	23	9.465	1.578	14	5.761	0.686	3	1.235	0.617	7	2.881	0.64	30	12.346	1.668	18	7.407	1.122	2	0.823	0.484
4MTH	15404.27	139	110.822	3.5	7.946	43430	43805	2.819	2.844	0.026	8	5.755	0.669	6	4.317	0.881	7	5.036	1.171	6	4.317	0.785	6	4.317	1.488	2	1.439	0.369	5	3.597	0.6	11	7.914	0.942	3	2.158	1.079	4	2.878	0.639	10	7.194	0.972	7	5.036	0.763	2	1.439	0.846
4N5U	12892.19	117	110.19	-4.5	4.6509	29450	29450	2.284	2.284	0.443	7	5.983	0.696	8	6.838	1.395	2	1.709	0.398	8	6.838	1.243	1	0.855	0.295	5	4.274	1.096	8	6.838	1.14	10	8.547	1.018	3	2.564	1.282	2	1.709	0.38	4	3.419	0.462	2	1.709	0.259	2	1.709	1.006
4NH9	31046.84	273	113.725	-18	4.4398	29450	29450	0.949	0.949	0.851	15	5.495	0.639	7	2.564	0.523	16	5.861	1.363	15	5.495	0.999	1	0.366	0.126	6	2.198	0.564	40	14.652	2.442	13	4.762	0.567	4	1.465	0.733	16	5.861	1.302	24	8.791	1.188	28	10.256	1.554	7	2.564	1.508
4RQR	11930.84	109	109.457	2.5	8.0169	2980	3230	0.25	0.271	0.258	6	5.505	0.64	5	4.587	0.936	3	2.752	0.64	4	3.67	0.667	5	4.587	1.582	12	11.009	2.823	5	4.587	0.765	10	9.174	1.092	1	0.917	0.459	9	8.257	1.835	12	11.009	1.488	6	5.505	0.834	0	0	0
4XAT	30663.37	268	114.416	5	7.5599	69790	69915	2.276	2.28	0.182	14	5.224	0.607	12	4.478	0.914	20	7.463	1.736	16	5.97	1.085	2	0.746	0.257	9	3.358	0.861	7	2.612	0.435	21	7.836	0.933	10	3.731	1.866	15	5.597	1.244	19	7.09	0.958	11	4.104	0.622	8	2.985	1.756
4YEQ	23620.19	203	116.356	0.5	6.591	31400	31400	1.329	1.329	0.725	13	6.404	0.745	13	6.404	1.307	2	0.985	0.229	9	4.433	0.806	0	0	0	8	3.941	1.01	20	9.852	1.642	13	6.404	0.762	9	4.433	2.217	18	8.867	1.97	17	8.374	1.132	12	5.911	0.896	8	3.941	2.318
4YU8	15095.47	139	108.6	-2.5	5.5263	13980	14605	0.926	0.968	0.446	11	7.914	0.92	3	2.158	0.44	4	2.878	0.669	4	2.878	0.523	10	7.194	2.481	7	5.036	1.291	11	7.914	1.319	8	5.755	0.685	5	3.597	1.799	6	4.317	0.959	13	9.353	1.264	7	5.036	0.763	4	2.878	1.693
5DQY	11737.5	105	111.786	-4.5	4.5481	6990	7240	0.596	0.617	0.796	8	7.619	0.886	0	0	0	3	2.857	0.664	7	6.667	1.212	5	4.762	1.642	5	4.762	1.221	10	9.524	1.587	5	4.762	0.567	1	0.952	0.476	4	3.81	0.847	6	5.714	0.772	12	11.429	1.732	3	2.857	1.681
5EC3	44934.34	393	114.337	3.5	6.9731	51340	51465	1.143	1.145	0.403	22	5.598	0.651	16	4.071	0.831	17	4.326	1.006	19	4.835	0.879	3	0.763	0.263	19	4.835	1.24	33	8.397	1.399	28	7.125	0.848	13	3.308	1.654	21	5.344	1.187	32	8.142	1.1	33	8.397	1.272	11	2.799	1.646
5H1D	16402.7	143	114.704	0.5	6.6453	25440	25440	1.551	1.551	0.504	6	4.196	0.488	6	4.196	0.856	4	2.797	0.651	9	6.294	1.144	1	0.699	0.241	2	1.399	0.359	13	9.091	1.515	9	6.294	0.749	5	3.497	1.748	5	3.497	0.777	11	7.692	1.04	14	9.79	1.483	4	2.797	1.645
5IR3	11917.88	112	106.41	-4.5	4.4501	12950	13075	1.087	1.097	0.233	5	4.464	0.519	3	2.679	0.547	4	3.571	0.831	9	8.036	1.461	2	1.786	0.616	6	5.357	1.374	3	2.679	0.446	12	10.714	1.276	3	2.679	1.339	4	3.571	0.794	4	3.571	0.483	3	2.679	0.406	1	0.893	0.525
5LLK	28519.47	266	107.216	1	6.6338	26470	26595	0.928	0.933	0.232	22	8.271	0.962	11	4.135	0.844	9	3.383	0.787	15	5.639	1.025	2	0.752	0.259	7	2.632	0.675	13	4.887	0.815	19	7.143	0.85	12	4.511	2.256	13	4.887	1.086	24	9.023	1.219	12	4.511	0.684	6	2.256	1.327
5M9V	14221.12	124	114.686	12	9.636	11460	11835	0.806	0.832	0.221	5	4.032	0.469	12	9.677	1.975	9	7.258	1.688	6	4.839	0.88	7	5.645	1.947	6	4.839	1.241	4	3.226	0.538	8	6.452	0.768	6	4.839	2.419	7	5.645	1.254	6	4.839	0.654	7	5.645	0.855	2	1.613	0.949
5MPI	27552.24	238	115.766	10	9.2316	29910	30160	1.086	1.095	0.158	10	4.202	0.489	13	5.462	1.115	13	5.462	1.27	16	6.723	1.222	4	1.681	0.58	12	5.042	1.293	13	5.462	0.91	8	3.361	0.4	8	3.361	1.681	18	7.563	1.681	13	5.462	0.738	22	9.244	1.401	3	1.261	0.741
5O7D	44589.69	417	106.93	4.5	7.8998	27960	28335	0.627	0.635	0.198	41	9.832	1.143	10	2.398	0.489	23	5.516	1.283	23	5.516	1.003	7	1.679	0.579	6	1.439	0.369	27	6.475	1.079	40	9.592	1.142	5	1.199	0.6	19	4.556	1.013	38	9.113	1.231	42	10.072	1.526	15	3.597	2.116
5OOH	22119.35	206	107.375	4.5	7.5458	14440	14565	0.653	0.658	0.367	20	9.709	1.129	11	5.34	1.09	2	0.971	0.226	15	7.282	1.324	2	0.971	0.335	9	4.369	1.12	5	2.427	0.405	17	8.252	0.982	9	4.369	2.184	7	3.398	0.755	18	8.738	1.181	9	4.369	0.662	6	2.913	1.713
5VC1	18389.68	157	117.132	1.5	7.0752	60390	61015	3.284	3.318	0.323	9	5.732	0.667	7	4.459	0.91	11	7.006	1.629	8	5.096	0.926	10	6.369	2.196	7	4.459	1.143	12	7.643	1.274	11	7.006	0.834	3	1.911	0.955	11	7.006	1.557	6	3.822	0.516	13	8.28	1.255	1	0.637	0.375
5VHG	16598.61	150	110.657	7.5	9.7683	25440	25565	1.533	1.54	0.078	16	10.667	1.24	6	4	0.816	9	6	1.395	4	2.667	0.485	2	1.333	0.46	8	5.333	1.368	10	6.667	1.111	12	8	0.952	3	2	1	2	1.333	0.296	8	5.333	0.721	14	9.333	1.414	2	1.333	0.784
5WY9	19723.15	176	112.063	5.5	8.1506	26930	27180	1.365	1.378	0.208	15	8.523	0.991	8	4.545	0.928	4	2.273	0.529	7	3.977	0.723	4	2.273	0.784	12	6.818	1.748	9	5.114	0.852	11	6.25	0.744	7	3.977	1.989	1	0.568	0.126	15	8.523	1.152	10	5.682	0.861	5	2.841	1.671
6JE7	66243.96	583	113.626	-6	5.8991	32320	34445	0.488	0.52	0.78	62	10.635	1.237	24	4.117	0.84	17	2.916	0.678	35	6.003	1.092	35	6.003	2.07	20	3.431	0.88	62	10.635	1.772	12	2.058	0.245	16	2.744	1.372	8	1.372	0.305	60	10.292	1.391	59	10.12	1.533	6	1.029	0.605
6M8Z	20019.18	191	104.812	0.5	6.7126	4470	4595	0.223	0.23	0.328	25	13.089	1.522	7	3.665	0.748	6	3.141	0.731	9	4.712	0.857	3	1.571	0.542	4	2.094	0.537	15	7.853	1.309	19	9.948	1.184	3	1.571	0.785	10	5.236	1.163	18	9.424	1.274	16	8.377	1.269	5	2.618	1.54
6NCO	21488.19	185	116.152	1	6.7053	27960	27960	1.301	1.301	0.694	15	8.108	0.943	19	10.27	2.096	0	0	0	7	3.784	0.688	0	0	0	18	9.73	2.495	23	12.432	2.072	10	5.405	0.644	8	4.324	2.162	0	0	0	26	14.054	1.899	8	4.324	0.655	5	2.703	1.59
6QNV	25149.92	220	114.318	4.5	7.7753	50880	51130	2.023	2.033	0.186	16	7.273	0.846	14	6.364	1.299	16	7.273	1.691	16	7.273	1.322	4	1.818	0.627	7	3.182	0.816	10	4.545	0.758	23	10.455	1.245	7	3.182	1.591	5	2.273	0.505	15	6.818	0.921	13	5.909	0.895	6	2.727	1.604
9CA2	29310.1	260	112.731	5	7.3484	51910	51910	1.771	1.771	0.22	13	5	0.581	7	2.692	0.549	10	3.846	0.894	19	7.308	1.329	1	0.385	0.133	11	4.231	1.085	13	5	0.833	22	8.462	1.007	12	4.615	2.308	9	3.462	0.769	26	10	1.351	24	9.231	1.399	2	0.769	0.452
1AX8	15969.35	146	109.379	-2	5.5412	8480	8605	0.531	0.539	0.429	5	3.425	0.398	4	2.74	0.559	4	2.74	0.637	10	6.849	1.245	2	1.37	0.472	11	7.534	1.932	5	3.425	0.571	8	5.479	0.652	4	2.74	1.37	10	6.849	1.522	23	15.753	2.129	7	4.795	0.726	3	2.055	1.209
1F5F	22584.65	205	110.169	-4	5.2843	28990	29115	1.284	1.289	0.353	12	5.854	0.681	14	6.829	1.394	5	2.439	0.567	15	7.317	1.33	2	0.976	0.336	8	3.902	1.001	12	5.854	0.976	17	8.293	0.987	6	2.927	1.463	8	3.902	0.867	25	12.195	1.648	6	2.927	0.443	4	1.951	1.148
1GQV	15594.75	135	115.517	9.5	8.9104	16960	17460	1.088	1.12	0.127	6	4.444	0.517	8	5.926	1.209	17	12.593	2.929	4	2.963	0.539	8	5.926	2.043	13	9.63	2.469	1	0.741	0.123	2	1.481	0.176	5	3.704	1.852	7	5.185	1.152	5	3.704	0.501	4	2.963	0.449	5	3.704	2.179
1HPT	6340.09	56	113.216	-1	4.9001	5960	6335	0.94	0.999	0.268	1	1.786	0.208	4	7.143	1.458	4	7.143	1.661	3	5.357	0.974	6	10.714	3.695	2	3.571	0.916	5	8.929	1.488	5	8.929	1.063	0	0	0	2	3.571	0.794	4	7.143	0.965	3	5.357	0.812	0	0	0
1HUP	15616.69	141	110.757	-2.5	4.9569	17990	18240	1.152	1.168	0.433	13	9.22	1.072	4	2.837	0.579	12	8.511	1.979	5	3.546	0.645	4	2.837	0.978	6	4.255	1.091	13	9.22	1.537	10	7.092	0.844	1	0.709	0.355	6	4.255	0.946	13	9.22	1.246	11	7.801	1.182	2	1.418	0.834
1IMV	44276.71	398	111.248	-2.5	5.954	31400	31400	0.709	0.709	0.329	23	5.779	0.672	18	4.523	0.923	11	2.764	0.643	25	6.281	1.142	1	0.251	0.087	13	3.266	0.838	26	6.533	1.089	21	5.276	0.628	7	1.759	0.879	21	5.276	1.173	51	12.814	1.732	27	6.784	1.028	6	1.508	0.887
1NUH	63147.13	558	113.167	13.5	8.4467	86860	87110	1.376	1.379	0.294	40	7.168	0.834	27	4.839	0.987	28	5.018	1.167	27	4.839	0.88	4	0.717	0.247	29	5.197	1.333	32	5.735	0.956	41	7.348	0.875	21	3.763	1.882	32	5.735	1.274	53	9.498	1.284	35	6.272	0.95	15	2.688	1.581
1QDD	16189.97	144	112.43	-2	5.1559	43430	43805	2.683	2.706	0.216	9	6.25	0.727	4	2.778	0.567	9	6.25	1.453	8	5.556	1.01	6	4.167	1.437	6	4.167	1.068	8	5.556	0.926	10	6.944	0.827	2	1.389	0.694	4	2.778	0.617	8	5.556	0.751	9	6.25	0.947	1	0.694	0.408
1YCK	19434.95	175	111.057	6.5	7.9429	39420	39795	2.028	2.048	0.094	14	8	0.93	10	5.714	1.166	10	5.714	1.329	5	2.857	0.519	7	4	1.379	12	6.857	1.758	6	3.429	0.571	16	9.143	1.088	9	5.143	2.571	6	3.429	0.762	15	8.571	1.158	3	1.714	0.26	4	2.286	1.345
1ZXQ	21358.34	192	111.241	2	6.89	11460	11835	0.537	0.554	0.313	11	5.729	0.666	7	3.646	0.744	10	5.208	1.211	6	3.125	0.568	6	3.125	1.078	9	4.688	1.202	14	7.292	1.215	10	5.208	0.62	8	4.167	2.083	6	3.125	0.694	20	10.417	1.408	11	5.729	0.868	3	1.562	0.919
2FJ9	9913.23	86	115.27	0	6.4761	16960	16960	1.711	1.711	0.605	8	9.302	1.082	2	2.326	0.475	3	3.488	0.811	5	5.814	1.057	0	0	0	2	2.326	0.596	11	12.791	2.132	6	6.977	0.831	2	2.326	1.163	4	4.651	1.034	5	5.814	0.786	13	15.116	2.29	3	3.488	2.052
2HGS	52384.83	474	110.517	-4	5.73	34380	34505	0.656	0.659	0.455	50	10.549	1.227	29	6.118	1.249	17	3.586	0.834	21	4.43	0.806	3	0.633	0.218	30	6.329	1.623	38	8.017	1.336	31	6.54	0.779	8	1.688	0.844	22	4.641	1.031	59	12.447	1.682	22	4.641	0.703	9	1.899	1.117
2HZR	19823.45	174	113.928	0.5	6.5771	26930	27180	1.358	1.371	0.37	11	6.322	0.735	4	2.299	0.469	15	8.621	2.005	7	4.023	0.731	4	2.299	0.793	6	3.448	0.884	12	6.897	1.149	6	3.448	0.411	9	5.172	2.586	10	5.747	1.277	13	7.471	1.01	11	6.322	0.958	3	1.724	1.014
2I5F	12431.16	109	114.047	4	8.4956	16960	17085	1.364	1.374	0.258	9	8.257	0.96	8	7.339	1.498	4	3.67	0.853	4	3.67	0.667	2	1.835	0.633	4	3.67	0.941	10	9.174	1.529	8	7.339	0.874	4	3.67	1.835	8	7.339	1.631	8	7.339	0.992	8	7.339	1.112	1	0.917	0.54
2I6Q	58386.57	517	112.933	6.5	7.0522	61420	62045	1.052	1.063	0.301	30	5.803	0.675	27	5.222	1.066	33	6.383	1.484	31	5.996	1.09	11	2.128	0.734	22	4.255	1.091	30	5.803	0.967	32	6.19	0.737	21	4.062	2.031	27	5.222	1.161	53	10.251	1.385	30	5.803	0.879	16	3.095	1.82
2KNT	6630.49	58	114.319	0	6.148	15470	15845	2.333	2.39	0.245	2	3.448	0.401	2	3.448	0.704	3	5.172	1.203	4	6.897	1.254	6	10.345	3.567	1	1.724	0.442	5	8.621	1.437	6	10.345	1.232	0	0	0	2	3.448	0.766	2	3.448	0.466	7	12.069	1.829	0	0	0
2NSM	50117.56	439	114.163	9.5	7.6441	65780	66030	1.313	1.318	0.19	24	5.467	0.636	30	6.834	1.395	30	6.834	1.589	20	4.556	0.828	5	1.139	0.393	20	4.556	1.168	28	6.378	1.063	34	7.745	0.922	19	4.328	2.164	17	3.872	0.861	38	8.656	1.17	18	4.1	0.621	9	2.05	1.206
2PKT	9723.9	91	106.856	-3	4.6645	5500	5625	0.566	0.578	0.46	7	7.692	0.894	4	4.396	0.897	5	5.495	1.278	6	6.593	1.199	2	2.198	0.758	5	5.495	1.409	5	5.495	0.916	9	9.89	1.177	2	2.198	1.099	6	6.593	1.465	9	9.89	1.337	3	3.297	0.5	2	2.198	1.293
2QYQ	21056.78	187	112.603	3	7.4278	42400	42525	2.014	2.02	0.189	8	4.278	0.497	9	4.813	0.982	4	2.139	0.497	15	8.021	1.458	2	1.07	0.369	7	3.743	0.96	9	4.813	0.802	15	8.021	0.955	6	3.209	1.604	3	1.604	0.357	19	10.16	1.373	15	8.021	1.215	2	1.07	0.629
2RHP	69235.72	622	111.311	-66	4.0029	85260	87510	1.231	1.264	0.899	24	3.859	0.449	24	3.859	0.787	45	7.235	1.682	95	15.273	2.777	36	5.788	1.996	29	4.662	1.195	25	4.019	0.67	57	9.164	1.091	20	3.215	1.608	20	3.215	0.715	29	4.662	0.63	20	3.215	0.487	5	0.804	0.473
3APX	22658.28	190	119.254	-1.5	6.2257	32890	33140	1.452	1.463	0.682	8	4.211	0.49	11	5.789	1.182	10	5.263	1.224	10	5.263	0.957	4	2.105	0.726	10	5.263	1.35	20	10.526	1.754	8	4.211	0.501	9	4.737	2.368	7	3.684	0.819	15	7.895	1.067	13	6.842	1.037	3	1.579	0.929
3DHP	55241.72	496	111.374	2	6.7581	95800	96425	1.734	1.746	0.145	32	6.452	0.75	28	5.645	1.152	41	8.266	1.922	35	7.056	1.283	11	2.218	0.765	12	2.419	0.62	20	4.032	0.672	51	10.282	1.224	12	2.419	1.21	27	5.444	1.21	24	4.839	0.654	23	4.637	0.703	10	2.016	1.186
3ERB	23683.53	223	106.204	7	8.2197	32430	33180	1.369	1.401	0.028	12	5.381	0.626	14	6.278	1.281	10	4.484	1.043	6	2.691	0.489	12	5.381	1.856	8	3.587	0.92	9	4.036	0.673	29	13.004	1.548	4	1.794	0.897	5	2.242	0.498	14	6.278	0.848	6	2.691	0.408	2	0.897	0.528
3GW3	40772.84	367	111.098	-3.5	5.8427	43890	44265	1.076	1.086	0.529	39	10.627	1.236	24	6.54	1.335	7	1.907	0.444	17	4.632	0.842	6	1.635	0.564	22	5.995	1.537	26	7.084	1.181	30	8.174	0.973	9	2.452	1.226	11	2.997	0.666	43	11.717	1.583	11	2.997	0.454	10	2.725	1.603
3KQ0	22671.35	192	118.08	-6	4.8608	38390	38640	1.693	1.704	0.778	10	5.208	0.606	8	4.167	0.85	10	5.208	1.211	11	5.729	1.042	4	2.083	0.718	13	6.771	1.736	20	10.417	1.736	7	3.646	0.434	4	2.083	1.042	10	5.208	1.157	14	7.292	0.985	15	7.812	1.184	1	0.521	0.306
3Q2C	10780.38	97	111.138	1.5	7.2125	22460	22585	2.083	2.095	0.2	3	3.093	0.36	4	4.124	0.842	0	0	0	1	1.031	0.187	3	3.093	1.066	5	5.155	1.322	8	8.247	1.375	9	9.278	1.105	3	3.093	1.546	6	6.186	1.375	11	11.34	1.532	5	5.155	0.781	0	0	0
3RGK	17048.57	153	111.429	4.5	7.647	13980	13980	0.82	0.82	0.395	13	8.497	0.988	3	1.961	0.4	3	1.961	0.456	8	5.229	0.951	0	0	0	7	4.575	1.173	14	9.15	1.525	15	9.804	1.167	9	5.882	2.941	8	5.229	1.162	17	11.111	1.502	19	12.418	1.882	3	1.961	1.153
3SVA	13363.1	120	111.359	3.5	8.1322	11460	11710	0.858	0.876	0.162	10	8.333	0.969	8	6.667	1.361	5	4.167	0.969	8	6.667	1.212	4	3.333	1.149	7	5.833	1.496	5	4.167	0.694	8	6.667	0.794	3	2.5	1.25	2	1.667	0.37	8	6.667	0.901	7	5.833	0.884	3	2.5	1.471
3T0O	27964.68	238	117.499	3.5	6.9496	61420	61920	2.196	2.214	0.418	10	4.202	0.489	12	5.042	1.029	10	4.202	0.977	15	6.303	1.146	8	3.361	1.159	15	6.303	1.616	19	7.983	1.331	11	4.622	0.55	13	5.462	2.731	11	4.622	1.027	21	8.824	1.192	19	7.983	1.21	2	0.84	0.494
4AQJ	12015.6	109	110.235	1.5	7.2423	4470	4595	0.372	0.382	0.227	10	9.174	1.067	3	2.752	0.562	5	4.587	1.067	10	9.174	1.668	2	1.835	0.633	3	2.752	0.706	5	4.587	0.765	9	8.257	0.983	3	2.752	1.376	6	5.505	1.223	7	6.422	0.868	12	11.009	1.668	6	5.505	3.238
4CYY	56274.56	506	111.215	-11.5	4.9786	68300	69050	1.214	1.227	0.455	39	7.708	0.896	16	3.162	0.645	30	5.929	1.379	30	5.929	1.078	12	2.372	0.818	16	3.162	0.811	26	5.138	0.856	29	5.731	0.682	13	2.569	1.285	26	5.138	1.142	43	8.498	1.148	22	4.348	0.659	10	1.976	1.163
4DOU	50950.54	442	115.273	-7.5	5.8945	80570	80695	1.581	1.584	0.557	19	4.299	0.5	9	2.036	0.416	31	7.014	1.631	30	6.787	1.234	3	0.679	0.234	22	4.977	1.276	19	4.299	0.716	38	8.597	1.023	23	5.204	2.602	15	3.394	0.754	34	7.692	1.04	21	4.751	0.72	9	2.036	1.198
4GLP	33476.38	310	107.988	-2.5	5.6874	30480	30855	0.91	0.922	0.288	36	11.613	1.35	19	6.129	1.251	14	4.516	1.05	16	5.161	0.938	7	2.258	0.779	13	4.194	1.075	17	5.484	0.914	18	5.806	0.691	5	1.613	0.806	4	1.29	0.287	50	16.129	2.18	9	2.903	0.44	4	1.29	0.759
4JHS	20682.36	180	114.902	9	7.852	22920	23545	1.108	1.138	0.255	8	4.444	0.517	3	1.667	0.34	6	3.333	0.775	14	7.778	1.414	10	5.556	1.916	5	2.778	0.712	10	5.556	0.926	10	5.556	0.661	14	7.778	3.889	5	2.778	0.617	7	3.889	0.526	23	12.778	1.936	2	1.111	0.654
4K0N	27034.8	243	111.254	-6.5	4.8161	17420	17670	0.644	0.654	0.565	21	8.642	1.005	9	3.704	0.756	13	5.35	1.244	12	4.938	0.898	5	2.058	0.71	8	3.292	0.844	23	9.465	1.578	14	5.761	0.686	3	1.235	0.617	7	2.881	0.64	30	12.346	1.668	18	7.407	1.122	2	0.823	0.484
4MTH	15404.27	139	110.822	3.5	7.946	43430	43805	2.819	2.844	0.026	8	5.755	0.669	6	4.317	0.881	7	5.036	1.171	6	4.317	0.785	6	4.317	1.488	2	1.439	0.369	5	3.597	0.6	11	7.914	0.942	3	2.158	1.079	4	2.878	0.639	10	7.194	0.972	7	5.036	0.763	2	1.439	0.846
4N5U	12892.19	117	110.19	-4.5	4.6509	29450	29450	2.284	2.284	0.443	7	5.983	0.696	8	6.838	1.395	2	1.709	0.398	8	6.838	1.243	1	0.855	0.295	5	4.274	1.096	8	6.838	1.14	10	8.547	1.018	3	2.564	1.282	2	1.709	0.38	4	3.419	0.462	2	1.709	0.259	2	1.709	1.006
4NH9	31046.84	273	113.725	-18	4.4398	29450	29450	0.949	0.949	0.851	15	5.495	0.639	7	2.564	0.523	16	5.861	1.363	15	5.495	0.999	1	0.366	0.126	6	2.198	0.564	40	14.652	2.442	13	4.762	0.567	4	1.465	0.733	16	5.861	1.302	24	8.791	1.188	28	10.256	1.554	7	2.564	1.508
4RQR	11930.84	109	109.457	2.5	8.0169	2980	3230	0.25	0.271	0.258	6	5.505	0.64	5	4.587	0.936	3	2.752	0.64	4	3.67	0.667	5	4.587	1.582	12	11.009	2.823	5	4.587	0.765	10	9.174	1.092	1	0.917	0.459	9	8.257	1.835	12	11.009	1.488	6	5.505	0.834	0	0	0
4XAT	30663.37	268	114.416	5	7.5599	69790	69915	2.276	2.28	0.182	14	5.224	0.607	12	4.478	0.914	20	7.463	1.736	16	5.97	1.085	2	0.746	0.257	9	3.358	0.861	7	2.612	0.435	21	7.836	0.933	10	3.731	1.866	15	5.597	1.244	19	7.09	0.958	11	4.104	0.622	8	2.985	1.756
4YEQ	23620.19	203	116.356	0.5	6.591	31400	31400	1.329	1.329	0.725	13	6.404	0.745	13	6.404	1.307	2	0.985	0.229	9	4.433	0.806	0	0	0	8	3.941	1.01	20	9.852	1.642	13	6.404	0.762	9	4.433	2.217	18	8.867	1.97	17	8.374	1.132	12	5.911	0.896	8	3.941	2.318
4YU8	15095.47	139	108.6	-2.5	5.5263	13980	14605	0.926	0.968	0.446	11	7.914	0.92	3	2.158	0.44	4	2.878	0.669	4	2.878	0.523	10	7.194	2.481	7	5.036	1.291	11	7.914	1.319	8	5.755	0.685	5	3.597	1.799	6	4.317	0.959	13	9.353	1.264	7	5.036	0.763	4	2.878	1.693
5DQY	11737.5	105	111.786	-4.5	4.5481	6990	7240	0.596	0.617	0.796	8	7.619	0.886	0	0	0	3	2.857	0.664	7	6.667	1.212	5	4.762	1.642	5	4.762	1.221	10	9.524	1.587	5	4.762	0.567	1	0.952	0.476	4	3.81	0.847	6	5.714	0.772	12	11.429	1.732	3	2.857	1.681
5EC3	44934.34	393	114.337	3.5	6.9731	51340	51465	1.143	1.145	0.403	22	5.598	0.651	16	4.071	0.831	17	4.326	1.006	19	4.835	0.879	3	0.763	0.263	19	4.835	1.24	33	8.397	1.399	28	7.125	0.848	13	3.308	1.654	21	5.344	1.187	32	8.142	1.1	33	8.397	1.272	11	2.799	1.646
5H1D	16402.7	143	114.704	0.5	6.6453	25440	25440	1.551	1.551	0.504	6	4.196	0.488	6	4.196	0.856	4	2.797	0.651	9	6.294	1.144	1	0.699	0.241	2	1.399	0.359	13	9.091	1.515	9	6.294	0.749	5	3.497	1.748	5	3.497	0.777	11	7.692	1.04	14	9.79	1.483	4	2.797	1.645
5IR3	11917.88	112	106.41	-4.5	4.4501	12950	13075	1.087	1.097	0.233	5	4.464	0.519	3	2.679	0.547	4	3.571	0.831	9	8.036	1.461	2	1.786	0.616	6	5.357	1.374	3	2.679	0.446	12	10.714	1.276	3	2.679	1.339	4	3.571	0.794	4	3.571	0.483	3	2.679	0.406	1	0.893	0.525
5LLK	28519.47	266	107.216	1	6.6338	26470	26595	0.928	0.933	0.232	22	8.271	0.962	11	4.135	0.844	9	3.383	0.787	15	5.639	1.025	2	0.752	0.259	7	2.632	0.675	13	4.887	0.815	19	7.143	0.85	12	4.511	2.256	13	4.887	1.086	24	9.023	1.219	12	4.511	0.684	6	2.256	1.327
5M9V	14221.12	124	114.686	12	9.636	11460	11835	0.806	0.832	0.221	5	4.032	0.469	12	9.677	1.975	9	7.258	1.688	6	4.839	0.88	7	5.645	1.947	6	4.839	1.241	4	3.226	0.538	8	6.452	0.768	6	4.839	2.419	7	5.645	1.254	6	4.839	0.654	7	5.645	0.855	2	1.613	0.949
5MPI	27552.24	238	115.766	10	9.2316	29910	30160	1.086	1.095	0.158	10	4.202	0.489	13	5.462	1.115	13	5.462	1.27	16	6.723	1.222	4	1.681	0.58	12	5.042	1.293	13	5.462	0.91	8	3.361	0.4	8	3.361	1.681	18	7.563	1.681	13	5.462	0.738	22	9.244	1.401	3	1.261	0.741
5O7D	44589.69	417	106.93	4.5	7.8998	27960	28335	0.627	0.635	0.198	41	9.832	1.143	10	2.398	0.489	23	5.516	1.283	23	5.516	1.003	7	1.679	0.579	6	1.439	0.369	27	6.475	1.079	40	9.592	1.142	5	1.199	0.6	19	4.556	1.013	38	9.113	1.231	42	10.072	1.526	15	3.597	2.116
5OOH	22119.35	206	107.375	4.5	7.5458	14440	14565	0.653	0.658	0.367	20	9.709	1.129	11	5.34	1.09	2	0.971	0.226	15	7.282	1.324	2	0.971	0.335	9	4.369	1.12	5	2.427	0.405	17	8.252	0.982	9	4.369	2.184	7	3.398	0.755	18	8.738	1.181	9	4.369	0.662	6	2.913	1.713
5VC1	18389.68	157	117.132	1.5	7.0752	60390	61015	3.284	3.318	0.323	9	5.732	0.667	7	4.459	0.91	11	7.006	1.629	8	5.096	0.926	10	6.369	2.196	7	4.459	1.143	12	7.643	1.274	11	7.006	0.834	3	1.911	0.955	11	7.006	1.557	6	3.822	0.516	13	8.28	1.255	1	0.637	0.375
5VHG	16598.61	150	110.657	7.5	9.7683	25440	25565	1.533	1.54	0.078	16	10.667	1.24	6	4	0.816	9	6	1.395	4	2.667	0.485	2	1.333	0.46	8	5.333	1.368	10	6.667	1.111	12	8	0.952	3	2	1	2	1.333	0.296	8	5.333	0.721	14	9.333	1.414	2	1.333	0.784
5WY9	19723.15	176	112.063	5.5	8.1506	26930	27180	1.365	1.378	0.208	15	8.523	0.991	8	4.545	0.928	4	2.273	0.529	7	3.977	0.723	4	2.273	0.784	12	6.818	1.748	9	5.114	0.852	11	6.25	0.744	7	3.977	1.989	1	0.568	0.126	15	8.523	1.152	10	5.682	0.861	5	2.841	1.671
6JE7	66243.96	583	113.626	-6	5.8991	32320	34445	0.488	0.52	0.78	62	10.635	1.237	24	4.117	0.84	17	2.916	0.678	35	6.003	1.092	35	6.003	2.07	20	3.431	0.88	62	10.635	1.772	12	2.058	0.245	16	2.744	1.372	8	1.372	0.305	60	10.292	1.391	59	10.12	1.533	6	1.029	0.605
6M8Z	20019.18	191	104.812	0.5	6.7126	4470	4595	0.223	0.23	0.328	25	13.089	1.522	7	3.665	0.748	6	3.141	0.731	9	4.712	0.857	3	1.571	0.542	4	2.094	0.537	15	7.853	1.309	19	9.948	1.184	3	1.571	0.785	10	5.236	1.163	18	9.424	1.274	16	8.377	1.269	5	2.618	1.54
6NCO	21488.19	185	116.152	1	6.7053	27960	27960	1.301	1.301	0.694	15	8.108	0.943	19	10.27	2.096	0	0	0	7	3.784	0.688	0	0	0	18	9.73	2.495	23	12.432	2.072	10	5.405	0.644	8	4.324	2.162	0	0	0	26	14.054	1.899	8	4.324	0.655	5	2.703	1.59
6QNV	25149.92	220	114.318	4.5	7.7753	50880	51130	2.023	2.033	0.186	16	7.273	0.846	14	6.364	1.299	16	7.273	1.691	16	7.273	1.322	4	1.818	0.627	7	3.182	0.816	10	4.545	0.758	23	10.455	1.245	7	3.182	1.591	5	2.273	0.505	15	6.818	0.921	13	5.909	0.895	6	2.727	1.604
9CA2	29310.1	260	112.731	5	7.3484	51910	51910	1.771	1.771	0.22	13	5	0.581	7	2.692	0.549	10	3.846	0.894	19	7.308	1.329	1	0.385	0.133	11	4.231	1.085	13	5	0.833	22	8.462	1.007	12	4.615	2.308	9	3.462	0.769	26	10	1.351	24	9.231	1.399	2	0.769	0.452
1AX8	15969.35	146	109.379	-2	5.5412	8480	8605	0.531	0.539	0.429	5	3.425	0.398	4	2.74	0.559	4	2.74	0.637	10	6.849	1.245	2	1.37	0.472	11	7.534	1.932	5	3.425	0.571	8	5.479	0.652	4	2.74	1.37	10	6.849	1.522	23	15.753	2.129	7	4.795	0.726	3	2.055	1.209
1F5F	22584.65	205	110.169	-4	5.2843	28990	29115	1.284	1.289	0.353	12	5.854	0.681	14	6.829	1.394	5	2.439	0.567	15	7.317	1.33	2	0.976	0.336	8	3.902	1.001	12	5.854	0.976	17	8.293	0.987	6	2.927	1.463	8	3.902	0.867	25	12.195	1.648	6	2.927	0.443	4	1.951	1.148
1GQV	15594.75	135	115.517	9.5	8.9104	16960	17460	1.088	1.12	0.127	6	4.444	0.517	8	5.926	1.209	17	12.593	2.929	4	2.963	0.539	8	5.926	2.043	13	9.63	2.469	1	0.741	0.123	2	1.481	0.176	5	3.704	1.852	7	5.185	1.152	5	3.704	0.501	4	2.963	0.449	5	3.704	2.179
1HPT	6340.09	56	113.216	-1	4.9001	5960	6335	0.94	0.999	0.268	1	1.786	0.208	4	7.143	1.458	4	7.143	1.661	3	5.357	0.974	6	10.714	3.695	2	3.571	0.916	5	8.929	1.488	5	8.929	1.063	0	0	0	2	3.571	0.794	4	7.143	0.965	3	5.357	0.812	0	0	0
1HUP	15616.69	141	110.757	-2.5	4.9569	17990	18240	1.152	1.168	0.433	13	9.22	1.072	4	2.837	0.579	12	8.511	1.979	5	3.546	0.645	4	2.837	0.978	6	4.255	1.091	13	9.22	1.537	10	7.092	0.844	1	0.709	0.355	6	4.255	0.946	13	9.22	1.246	11	7.801	1.182	2	1.418	0.834
1IMV	44276.71	398	111.248	-2.5	5.954	31400	31400	0.709	0.709	0.329	23	5.779	0.672	18	4.523	0.923	11	2.764	0.643	25	6.281	1.142	1	0.251	0.087	13	3.266	0.838	26	6.533	1.089	21	5.276	0.628	7	1.759	0.879	21	5.276	1.173	51	12.814	1.732	27	6.784	1.028	6	1.508	0.887
1NUH	63147.13	558	113.167	13.5	8.4467	86860	87110	1.376	1.379	0.294	40	7.168	0.834	27	4.839	0.987	28	5.018	1.167	27	4.839	0.88	4	0.717	0.247	29	5.197	1.333	32	5.735	0.956	41	7.348	0.875	21	3.763	1.882	32	5.735	1.274	53	9.498	1.284	35	6.272	0.95	15	2.688	1.581
1QDD	16189.97	144	112.43	-2	5.1559	43430	43805	2.683	2.706	0.216	9	6.25	0.727	4	2.778	0.567	9	6.25	1.453	8	5.556	1.01	6	4.167	1.437	6	4.167	1.068	8	5.556	0.926	10	6.944	0.827	2	1.389	0.694	4	2.778	0.617	8	5.556	0.751	9	6.25	0.947	1	0.694	0.408
1YCK	19434.95	175	111.057	6.5	7.9429	39420	39795	2.028	2.048	0.094	14	8	0.93	10	5.714	1.166	10	5.714	1.329	5	2.857	0.519	7	4	1.379	12	6.857	1.758	6	3.429	0.571	16	9.143	1.088	9	5.143	2.571	6	3.429	0.762	15	8.571	1.158	3	1.714	0.26	4	2.286	1.345
1ZXQ	21358.34	192	111.241	2	6.89	11460	11835	0.537	0.554	0.313	11	5.729	0.666	7	3.646	0.744	10	5.208	1.211	6	3.125	0.568	6	3.125	1.078	9	4.688	1.202	14	7.292	1.215	10	5.208	0.62	8	4.167	2.083	6	3.125	0.694	20	10.417	1.408	11	5.729	0.868	3	1.562	0.919
2FJ9	9913.23	86	115.27	0	6.4761	16960	16960	1.711	1.711	0.605	8	9.302	1.082	2	2.326	0.475	3	3.488	0.811	5	5.814	1.057	0	0	0	2	2.326	0.596	11	12.791	2.132	6	6.977	0.831	2	2.326	1.163	4	4.651	1.034	5	5.814	0.786	13	15.116	2.29	3	3.488	2.052
2HGS	52384.83	474	110.517	-4	5.73	34380	34505	0.656	0.659	0.455	50	10.549	1.227	29	6.118	1.249	17	3.586	0.834	21	4.43	0.806	3	0.633	0.218	30	6.329	1.623	38	8.017	1.336	31	6.54	0.779	8	1.688	0.844	22	4.641	1.031	59	12.447	1.682	22	4.641	0.703	9	1.899	1.117
2HZR	19823.45	174	113.928	0.5	6.5771	26930	27180	1.358	1.371	0.37	11	6.322	0.735	4	2.299	0.469	15	8.621	2.005	7	4.023	0.731	4	2.299	0.793	6	3.448	0.884	12	6.897	1.149	6	3.448	0.411	9	5.172	2.586	10	5.747	1.277	13	7.471	1.01	11	6.322	0.958	3	1.724	1.014
2I5F	12431.16	109	114.047	4	8.4956	16960	17085	1.364	1.374	0.258	9	8.257	0.96	8	7.339	1.498	4	3.67	0.853	4	3.67	0.667	2	1.835	0.633	4	3.67	0.941	10	9.174	1.529	8	7.339	0.874	4	3.67	1.835	8	7.339	1.631	8	7.339	0.992	8	7.339	1.112	1	0.917	0.54
2I6Q	58386.57	517	112.933	6.5	7.0522	61420	62045	1.052	1.063	0.301	30	5.803	0.675	27	5.222	1.066	33	6.383	1.484	31	5.996	1.09	11	2.128	0.734	22	4.255	1.091	30	5.803	0.967	32	6.19	0.737	21	4.062	2.031	27	5.222	1.161	53	10.251	1.385	30	5.803	0.879	16	3.095	1.82
2KNT	6630.49	58	114.319	0	6.148	15470	15845	2.333	2.39	0.245	2	3.448	0.401	2	3.448	0.704	3	5.172	1.203	4	6.897	1.254	6	10.345	3.567	1	1.724	0.442	5	8.621	1.437	6	10.345	1.232	0	0	0	2	3.448	0.766	2	3.448	0.466	7	12.069	1.829	0	0	0
2NSM	50117.56	439	114.163	9.5	7.6441	65780	66030	1.313	1.318	0.19	24	5.467	0.636	30	6.834	1.395	30	6.834	1.589	20	4.556	0.828	5	1.139	0.393	20	4.556	1.168	28	6.378	1.063	34	7.745	0.922	19	4.328	2.164	17	3.872	0.861	38	8.656	1.17	18	4.1	0.621	9	2.05	1.206
2PKT	9723.9	91	106.856	-3	4.6645	5500	5625	0.566	0.578	0.46	7	7.692	0.894	4	4.396	0.897	5	5.495	1.278	6	6.593	1.199	2	2.198	0.758	5	5.495	1.409	5	5.495	0.916	9	9.89	1.177	2	2.198	1.099	6	6.593	1.465	9	9.89	1.337	3	3.297	0.5	2	2.198	1.293
2QYQ	21056.78	187	112.603	3	7.4278	42400	42525	2.014	2.02	0.189	8	4.278	0.497	9	4.813	0.982	4	2.139	0.497	15	8.021	1.458	2	1.07	0.369	7	3.743	0.96	9	4.813	0.802	15	8.021	0.955	6	3.209	1.604	3	1.604	0.357	19	10.16	1.373	15	8.021	1.215	2	1.07	0.629
2RHP	69235.72	622	111.311	-66	4.0029	85260	87510	1.231	1.264	0.899	24	3.859	0.449	24	3.859	0.787	45	7.235	1.682	95	15.273	2.777	36	5.788	1.996	29	4.662	1.195	25	4.019	0.67	57	9.164	1.091	20	3.215	1.608	20	3.215	0.715	29	4.662	0.63	20	3.215	0.487	5	0.804	0.473
3APX	22658.28	190	119.254	-1.5	6.2257	32890	33140	1.452	1.463	0.682	8	4.211	0.49	11	5.789	1.182	10	5.263	1.224	10	5.263	0.957	4	2.105	0.726	10	5.263	1.35	20	10.526	1.754	8	4.211	0.501	9	4.737	2.368	7	3.684	0.819	15	7.895	1.067	13	6.842	1.037	3	1.579	0.929
3DHP	55241.72	496	111.374	2	6.7581	95800	96425	1.734	1.746	0.145	32	6.452	0.75	28	5.645	1.152	41	8.266	1.922	35	7.056	1.283	11	2.218	0.765	12	2.419	0.62	20	4.032	0.672	51	10.282	1.224	12	2.419	1.21	27	5.444	1.21	24	4.839	0.654	23	4.637	0.703	10	2.016	1.186
3ERB	23683.53	223	106.204	7	8.2197	32430	33180	1.369	1.401	0.028	12	5.381	0.626	14	6.278	1.281	10	4.484	1.043	6	2.691	0.489	12	5.381	1.856	8	3.587	0.92	9	4.036	0.673	29	13.004	1.548	4	1.794	0.897	5	2.242	0.498	14	6.278	0.848	6	2.691	0.408	2	0.897	0.528
3GW3	40772.84	367	111.098	-3.5	5.8427	43890	44265	1.076	1.086	0.529	39	10.627	1.236	24	6.54	1.335	7	1.907	0.444	17	4.632	0.842	6	1.635	0.564	22	5.995	1.537	26	7.084	1.181	30	8.174	0.973	9	2.452	1.226	11	2.997	0.666	43	11.717	1.583	11	2.997	0.454	10	2.725	1.603
3KQ0	22671.35	192	118.08	-6	4.8608	38390	38640	1.693	1.704	0.778	10	5.208	0.606	8	4.167	0.85	10	5.208	1.211	11	5.729	1.042	4	2.083	0.718	13	6.771	1.736	20	10.417	1.736	7	3.646	0.434	4	2.083	1.042	10	5.208	1.157	14	7.292	0.985	15	7.812	1.184	1	0.521	0.306
3Q2C	10780.38	97	111.138	1.5	7.2125	22460	22585	2.083	2.095	0.2	3	3.093	0.36	4	4.124	0.842	0	0	0	1	1.031	0.187	3	3.093	1.066	5	5.155	1.322	8	8.247	1.375	9	9.278	1.105	3	3.093	1.546	6	6.186	1.375	11	11.34	1.532	5	5.155	0.781	0	0	0
3RGK	17048.57	153	111.429	4.5	7.647	13980	13980	0.82	0.82	0.395	13	8.497	0.988	3	1.961	0.4	3	1.961	0.456	8	5.229	0.951	0	0	0	7	4.575	1.173	14	9.15	1.525	15	9.804	1.167	9	5.882	2.941	8	5.229	1.162	17	11.111	1.502	19	12.418	1.882	3	1.961	1.153
3SVA	13363.1	120	111.359	3.5	8.1322	11460	11710	0.858	0.876	0.162	10	8.333	0.969	8	6.667	1.361	5	4.167	0.969	8	6.667	1.212	4	3.333	1.149	7	5.833	1.496	5	4.167	0.694	8	6.667	0.794	3	2.5	1.25	2	1.667	0.37	8	6.667	0.901	7	5.833	0.884	3	2.5	1.471
3T0O	27964.68	238	117.499	3.5	6.9496	61420	61920	2.196	2.214	0.418	10	4.202	0.489	12	5.042	1.029	10	4.202	0.977	15	6.303	1.146	8	3.361	1.159	15	6.303	1.616	19	7.983	1.331	11	4.622	0.55	13	5.462	2.731	11	4.622	1.027	21	8.824	1.192	19	7.983	1.21	2	0.84	0.494
4AQJ	12015.6	109	110.235	1.5	7.2423	4470	4595	0.372	0.382	0.227	10	9.174	1.067	3	2.752	0.562	5	4.587	1.067	10	9.174	1.668	2	1.835	0.633	3	2.752	0.706	5	4.587	0.765	9	8.257	0.983	3	2.752	1.376	6	5.505	1.223	7	6.422	0.868	12	11.009	1.668	6	5.505	3.238
4CYY	56274.56	506	111.215	-11.5	4.9786	68300	69050	1.214	1.227	0.455	39	7.708	0.896	16	3.162	0.645	30	5.929	1.379	30	5.929	1.078	12	2.372	0.818	16	3.162	0.811	26	5.138	0.856	29	5.731	0.682	13	2.569	1.285	26	5.138	1.142	43	8.498	1.148	22	4.348	0.659	10	1.976	1.163
4DOU	50950.54	442	115.273	-7.5	5.8945	80570	80695	1.581	1.584	0.557	19	4.299	0.5	9	2.036	0.416	31	7.014	1.631	30	6.787	1.234	3	0.679	0.234	22	4.977	1.276	19	4.299	0.716	38	8.597	1.023	23	5.204	2.602	15	3.394	0.754	34	7.692	1.04	21	4.751	0.72	9	2.036	1.198
4GLP	33476.38	310	107.988	-2.5	5.6874	30480	30855	0.91	0.922	0.288	36	11.613	1.35	19	6.129	1.251	14	4.516	1.05	16	5.161	0.938	7	2.258	0.779	13	4.194	1.075	17	5.484	0.914	18	5.806	0.691	5	1.613	0.806	4	1.29	0.287	50	16.129	2.18	9	2.903	0.44	4	1.29	0.759
4JHS	20682.36	180	114.902	9	7.852	22920	23545	1.108	1.138	0.255	8	4.444	0.517	3	1.667	0.34	6	3.333	0.775	14	7.778	1.414	10	5.556	1.916	5	2.778	0.712	10	5.556	0.926	10	5.556	0.661	14	7.778	3.889	5	2.778	0.617	7	3.889	0.526	23	12.778	1.936	2	1.111	0.654
4K0N	27034.8	243	111.254	-6.5	4.8161	17420	17670	0.644	0.654	0.565	21	8.642	1.005	9	3.704	0.756	13	5.35	1.244	12	4.938	0.898	5	2.058	0.71	8	3.292	0.844	23	9.465	1.578	14	5.761	0.686	3	1.235	0.617	7	2.881	0.64	30	12.346	1.668	18	7.407	1.122	2	0.823	0.484
4MTH	15404.27	139	110.822	3.5	7.946	43430	43805	2.819	2.844	0.026	8	5.755	0.669	6	4.317	0.881	7	5.036	1.171	6	4.317	0.785	6	4.317	1.488	2	1.439	0.369	5	3.597	0.6	11	7.914	0.942	3	2.158	1.079	4	2.878	0.639	10	7.194	0.972	7	5.036	0.763	2	1.439	0.846
4N5U	12892.19	117	110.19	-4.5	4.6509	29450	29450	2.284	2.284	0.443	7	5.983	0.696	8	6.838	1.395	2	1.709	0.398	8	6.838	1.243	1	0.855	0.295	5	4.274	1.096	8	6.838	1.14	10	8.547	1.018	3	2.564	1.282	2	1.709	0.38	4	3.419	0.462	2	1.709	0.259	2	1.709	1.006
4NH9	31046.84	273	113.725	-18	4.4398	29450	29450	0.949	0.949	0.851	15	5.495	0.639	7	2.564	0.523	16	5.861	1.363	15	5.495	0.999	1	0.366	0.126	6	2.198	0.564	40	14.652	2.442	13	4.762	0.567	4	1.465	0.733	16	5.861	1.302	24	8.791	1.188	28	10.256	1.554	7	2.564	1.508
4RQR	11930.84	109	109.457	2.5	8.0169	2980	3230	0.25	0.271	0.258	6	5.505	0.64	5	4.587	0.936	3	2.752	0.64	4	3.67	0.667	5	4.587	1.582	12	11.009	2.823	5	4.587	0.765	10	9.174	1.092	1	0.917	0.459	9	8.257	1.835	12	11.009	1.488	6	5.505	0.834	0	0	0
4XAT	30663.37	268	114.416	5	7.5599	69790	69915	2.276	2.28	0.182	14	5.224	0.607	12	4.478	0.914	20	7.463	1.736	16	5.97	1.085	2	0.746	0.257	9	3.358	0.861	7	2.612	0.435	21	7.836	0.933	10	3.731	1.866	15	5.597	1.244	19	7.09	0.958	11	4.104	0.622	8	2.985	1.756
4YEQ	23620.19	203	116.356	0.5	6.591	31400	31400	1.329	1.329	0.725	13	6.404	0.745	13	6.404	1.307	2	0.985	0.229	9	4.433	0.806	0	0	0	8	3.941	1.01	20	9.852	1.642	13	6.404	0.762	9	4.433	2.217	18	8.867	1.97	17	8.374	1.132	12	5.911	0.896	8	3.941	2.318
4YU8	15095.47	139	108.6	-2.5	5.5263	13980	14605	0.926	0.968	0.446	11	7.914	0.92	3	2.158	0.44	4	2.878	0.669	4	2.878	0.523	10	7.194	2.481	7	5.036	1.291	11	7.914	1.319	8	5.755	0.685	5	3.597	1.799	6	4.317	0.959	13	9.353	1.264	7	5.036	0.763	4	2.878	1.693
5DQY	11737.5	105	111.786	-4.5	4.5481	6990	7240	0.596	0.617	0.796	8	7.619	0.886	0	0	0	3	2.857	0.664	7	6.667	1.212	5	4.762	1.642	5	4.762	1.221	10	9.524	1.587	5	4.762	0.567	1	0.952	0.476	4	3.81	0.847	6	5.714	0.772	12	11.429	1.732	3	2.857	1.681
5EC3	44934.34	393	114.337	3.5	6.9731	51340	51465	1.143	1.145	0.403	22	5.598	0.651	16	4.071	0.831	17	4.326	1.006	19	4.835	0.879	3	0.763	0.263	19	4.835	1.24	33	8.397	1.399	28	7.125	0.848	13	3.308	1.654	21	5.344	1.187	32	8.142	1.1	33	8.397	1.272	11	2.799	1.646
5H1D	16402.7	143	114.704	0.5	6.6453	25440	25440	1.551	1.551	0.504	6	4.196	0.488	6	4.196	0.856	4	2.797	0.651	9	6.294	1.144	1	0.699	0.241	2	1.399	0.359	13	9.091	1.515	9	6.294	0.749	5	3.497	1.748	5	3.497	0.777	11	7.692	1.04	14	9.79	1.483	4	2.797	1.645
5IR3	11917.88	112	106.41	-4.5	4.4501	12950	13075	1.087	1.097	0.233	5	4.464	0.519	3	2.679	0.547	4	3.571	0.831	9	8.036	1.461	2	1.786	0.616	6	5.357	1.374	3	2.679	0.446	12	10.714	1.276	3	2.679	1.339	4	3.571	0.794	4	3.571	0.483	3	2.679	0.406	1	0.893	0.525
5LLK	28519.47	266	107.216	1	6.6338	26470	26595	0.928	0.933	0.232	22	8.271	0.962	11	4.135	0.844	9	3.383	0.787	15	5.639	1.025	2	0.752	0.259	7	2.632	0.675	13	4.887	0.815	19	7.143	0.85	12	4.511	2.256	13	4.887	1.086	24	9.023	1.219	12	4.511	0.684	6	2.256	1.327
5M9V	14221.12	124	114.686	12	9.636	11460	11835	0.806	0.832	0.221	5	4.032	0.469	12	9.677	1.975	9	7.258	1.688	6	4.839	0.88	7	5.645	1.947	6	4.839	1.241	4	3.226	0.538	8	6.452	0.768	6	4.839	2.419	7	5.645	1.254	6	4.839	0.654	7	5.645	0.855	2	1.613	0.949
5MPI	27552.24	238	115.766	10	9.2316	29910	30160	1.086	1.095	0.158	10	4.202	0.489	13	5.462	1.115	13	5.462	1.27	16	6.723	1.222	4	1.681	0.58	12	5.042	1.293	13	5.462	0.91	8	3.361	0.4	8	3.361	1.681	18	7.563	1.681	13	5.462	0.738	22	9.244	1.401	3	1.261	0.741
5O7D	44589.69	417	106.93	4.5	7.8998	27960	28335	0.627	0.635	0.198	41	9.832	1.143	10	2.398	0.489	23	5.516	1.283	23	5.516	1.003	7	1.679	0.579	6	1.439	0.369	27	6.475	1.079	40	9.592	1.142	5	1.199	0.6	19	4.556	1.013	38	9.113	1.231	42	10.072	1.526	15	3.597	2.116
5OOH	22119.35	206	107.375	4.5	7.5458	14440	14565	0.653	0.658	0.367	20	9.709	1.129	11	5.34	1.09	2	0.971	0.226	15	7.282	1.324	2	0.971	0.335	9	4.369	1.12	5	2.427	0.405	17	8.252	0.982	9	4.369	2.184	7	3.398	0.755	18	8.738	1.181	9	4.369	0.662	6	2.913	1.713
5VC1	18389.68	157	117.132	1.5	7.0752	60390	61015	3.284	3.318	0.323	9	5.732	0.667	7	4.459	0.91	11	7.006	1.629	8	5.096	0.926	10	6.369	2.196	7	4.459	1.143	12	7.643	1.274	11	7.006	0.834	3	1.911	0.955	11	7.006	1.557	6	3.822	0.516	13	8.28	1.255	1	0.637	0.375
5VHG	16598.61	150	110.657	7.5	9.7683	25440	25565	1.533	1.54	0.078	16	10.667	1.24	6	4	0.816	9	6	1.395	4	2.667	0.485	2	1.333	0.46	8	5.333	1.368	10	6.667	1.111	12	8	0.952	3	2	1	2	1.333	0.296	8	5.333	0.721	14	9.333	1.414	2	1.333	0.784
5WY9	19723.15	176	112.063	5.5	8.1506	26930	27180	1.365	1.378	0.208	15	8.523	0.991	8	4.545	0.928	4	2.273	0.529	7	3.977	0.723	4	2.273	0.784	12	6.818	1.748	9	5.114	0.852	11	6.25	0.744	7	3.977	1.989	1	0.568	0.126	15	8.523	1.152	10	5.682	0.861	5	2.841	1.671
6JE7	66243.96	583	113.626	-6	5.8991	32320	34445	0.488	0.52	0.78	62	10.635	1.237	24	4.117	0.84	17	2.916	0.678	35	6.003	1.092	35	6.003	2.07	20	3.431	0.88	62	10.635	1.772	12	2.058	0.245	16	2.744	1.372	8	1.372	0.305	60	10.292	1.391	59	10.12	1.533	6	1.029	0.605
6M8Z	20019.18	191	104.812	0.5	6.7126	4470	4595	0.223	0.23	0.328	25	13.089	1.522	7	3.665	0.748	6	3.141	0.731	9	4.712	0.857	3	1.571	0.542	4	2.094	0.537	15	7.853	1.309	19	9.948	1.184	3	1.571	0.785	10	5.236	1.163	18	9.424	1.274	16	8.377	1.269	5	2.618	1.54
6NCO	21488.19	185	116.152	1	6.7053	27960	27960	1.301	1.301	0.694	15	8.108	0.943	19	10.27	2.096	0	0	0	7	3.784	0.688	0	0	0	18	9.73	2.495	23	12.432	2.072	10	5.405	0.644	8	4.324	2.162	0	0	0	26	14.054	1.899	8	4.324	0.655	5	2.703	1.59
6QNV	25149.92	220	114.318	4.5	7.7753	50880	51130	2.023	2.033	0.186	16	7.273	0.846	14	6.364	1.299	16	7.273	1.691	16	7.273	1.322	4	1.818	0.627	7	3.182	0.816	10	4.545	0.758	23	10.455	1.245	7	3.182	1.591	5	2.273	0.505	15	6.818	0.921	13	5.909	0.895	6	2.727	1.604
9CA2	29310.1	260	112.731	5	7.3484	51910	51910	1.771	1.771	0.22	13	5	0.581	7	2.692	0.549	10	3.846	0.894	19	7.308	1.329	1	0.385	0.133	11	4.231	1.085	13	5	0.833	22	8.462	1.007	12	4.615	2.308	9	3.462	0.769	26	10	1.351	24	9.231	1.399	2	0.769	0.452
1AX8	15969.35	146	109.379	-2	5.5412	8480	8605	0.531	0.539	0.429	5	3.425	0.398	4	2.74	0.559	4	2.74	0.637	10	6.849	1.245	2	1.37	0.472	11	7.534	1.932	5	3.425	0.571	8	5.479	0.652	4	2.74	1.37	10	6.849	1.522	23	15.753	2.129	7	4.795	0.726	3	2.055	1.209
1F5F	22584.65	205	110.169	-4	5.2843	28990	29115	1.284	1.289	0.353	12	5.854	0.681	14	6.829	1.394	5	2.439	0.567	15	7.317	1.33	2	0.976	0.336	8	3.902	1.001	12	5.854	0.976	17	8.293	0.987	6	2.927	1.463	8	3.902	0.867	25	12.195	1.648	6	2.927	0.443	4	1.951	1.148
1GQV	15594.75	135	115.517	9.5	8.9104	16960	17460	1.088	1.12	0.127	6	4.444	0.517	8	5.926	1.209	17	12.593	2.929	4	2.963	0.539	8	5.926	2.043	13	9.63	2.469	1	0.741	0.123	2	1.481	0.176	5	3.704	1.852	7	5.185	1.152	5	3.704	0.501	4	2.963	0.449	5	3.704	2.179
1HPT	6340.09	56	113.216	-1	4.9001	5960	6335	0.94	0.999	0.268	1	1.786	0.208	4	7.143	1.458	4	7.143	1.661	3	5.357	0.974	6	10.714	3.695	2	3.571	0.916	5	8.929	1.488	5	8.929	1.063	0	0	0	2	3.571	0.794	4	7.143	0.965	3	5.357	0.812	0	0	0
1HUP	15616.69	141	110.757	-2.5	4.9569	17990	18240	1.152	1.168	0.433	13	9.22	1.072	4	2.837	0.579	12	8.511	1.979	5	3.546	0.645	4	2.837	0.978	6	4.255	1.091	13	9.22	1.537	10	7.092	0.844	1	0.709	0.355	6	4.255	0.946	13	9.22	1.246	11	7.801	1.182	2	1.418	0.834
1IMV	44276.71	398	111.248	-2.5	5.954	31400	31400	0.709	0.709	0.329	23	5.779	0.672	18	4.523	0.923	11	2.764	0.643	25	6.281	1.142	1	0.251	0.087	13	3.266	0.838	26	6.533	1.089	21	5.276	0.628	7	1.759	0.879	21	5.276	1.173	51	12.814	1.732	27	6.784	1.028	6	1.508	0.887
1NUH	63147.13	558	113.167	13.5	8.4467	86860	87110	1.376	1.379	0.294	40	7.168	0.834	27	4.839	0.987	28	5.018	1.167	27	4.839	0.88	4	0.717	0.247	29	5.197	1.333	32	5.735	0.956	41	7.348	0.875	21	3.763	1.882	32	5.735	1.274	53	9.498	1.284	35	6.272	0.95	15	2.688	1.581
1QDD	16189.97	144	112.43	-2	5.1559	43430	43805	2.683	2.706	0.216	9	6.25	0.727	4	2.778	0.567	9	6.25	1.453	8	5.556	1.01	6	4.167	1.437	6	4.167	1.068	8	5.556	0.926	10	6.944	0.827	2	1.389	0.694	4	2.778	0.617	8	5.556	0.751	9	6.25	0.947	1	0.694	0.408
1YCK	19434.95	175	111.057	6.5	7.9429	39420	39795	2.028	2.048	0.094	14	8	0.93	10	5.714	1.166	10	5.714	1.329	5	2.857	0.519	7	4	1.379	12	6.857	1.758	6	3.429	0.571	16	9.143	1.088	9	5.143	2.571	6	3.429	0.762	15	8.571	1.158	3	1.714	0.26	4	2.286	1.345
1ZXQ	21358.34	192	111.241	2	6.89	11460	11835	0.537	0.554	0.313	11	5.729	0.666	7	3.646	0.744	10	5.208	1.211	6	3.125	0.568	6	3.125	1.078	9	4.688	1.202	14	7.292	1.215	10	5.208	0.62	8	4.167	2.083	6	3.125	0.694	20	10.417	1.408	11	5.729	0.868	3	1.562	0.919
2FJ9	9913.23	86	115.27	0	6.4761	16960	16960	1.711	1.711	0.605	8	9.302	1.082	2	2.326	0.475	3	3.488	0.811	5	5.814	1.057	0	0	0	2	2.326	0.596	11	12.791	2.132	6	6.977	0.831	2	2.326	1.163	4	4.651	1.034	5	5.814	0.786	13	15.116	2.29	3	3.488	2.052
2HGS	52384.83	474	110.517	-4	5.73	34380	34505	0.656	0.659	0.455	50	10.549	1.227	29	6.118	1.249	17	3.586	0.834	21	4.43	0.806	3	0.633	0.218	30	6.329	1.623	38	8.017	1.336	31	6.54	0.779	8	1.688	0.844	22	4.641	1.031	59	12.447	1.682	22	4.641	0.703	9	1.899	1.117
2HZR	19823.45	174	113.928	0.5	6.5771	26930	27180	1.358	1.371	0.37	11	6.322	0.735	4	2.299	0.469	15	8.621	2.005	7	4.023	0.731	4	2.299	0.793	6	3.448	0.884	12	6.897	1.149	6	3.448	0.411	9	5.172	2.586	10	5.747	1.277	13	7.471	1.01	11	6.322	0.958	3	1.724	1.014
2I5F	12431.16	109	114.047	4	8.4956	16960	17085	1.364	1.374	0.258	9	8.257	0.96	8	7.339	1.498	4	3.67	0.853	4	3.67	0.667	2	1.835	0.633	4	3.67	0.941	10	9.174	1.529	8	7.339	0.874	4	3.67	1.835	8	7.339	1.631	8	7.339	0.992	8	7.339	1.112	1	0.917	0.54
2I6Q	58386.57	517	112.933	6.5	7.0522	61420	62045	1.052	1.063	0.301	30	5.803	0.675	27	5.222	1.066	33	6.383	1.484	31	5.996	1.09	11	2.128	0.734	22	4.255	1.091	30	5.803	0.967	32	6.19	0.737	21	4.062	2.031	27	5.222	1.161	53	10.251	1.385	30	5.803	0.879	16	3.095	1.82
2KNT	6630.49	58	114.319	0	6.148	15470	15845	2.333	2.39	0.245	2	3.448	0.401	2	3.448	0.704	3	5.172	1.203	4	6.897	1.254	6	10.345	3.567	1	1.724	0.442	5	8.621	1.437	6	10.345	1.232	0	0	0	2	3.448	0.766	2	3.448	0.466	7	12.069	1.829	0	0	0
2NSM	50117.56	439	114.163	9.5	7.6441	65780	66030	1.313	1.318	0.19	24	5.467	0.636	30	6.834	1.395	30	6.834	1.589	20	4.556	0.828	5	1.139	0.393	20	4.556	1.168	28	6.378	1.063	34	7.745	0.922	19	4.328	2.164	17	3.872	0.861	38	8.656	1.17	18	4.1	0.621	9	2.05	1.206
2PKT	9723.9	91	106.856	-3	4.6645	5500	5625	0.566	0.578	0.46	7	7.692	0.894	4	4.396	0.897	5	5.495	1.278	6	6.593	1.199	2	2.198	0.758	5	5.495	1.409	5	5.495	0.916	9	9.89	1.177	2	2.198	1.099	6	6.593	1.465	9	9.89	1.337	3	3.297	0.5	2	2.198	1.293
2QYQ	21056.78	187	112.603	3	7.4278	42400	42525	2.014	2.02	0.189	8	4.278	0.497	9	4.813	0.982	4	2.139	0.497	15	8.021	1.458	2	1.07	0.369	7	3.743	0.96	9	4.813	0.802	15	8.021	0.955	6	3.209	1.604	3	1.604	0.357	19	10.16	1.373	15	8.021	1.215	2	1.07	0.629
2RHP	69235.72	622	111.311	-66	4.0029	85260	87510	1.231	1.264	0.899	24	3.859	0.449	24	3.859	0.787	45	7.235	1.682	95	15.273	2.777	36	5.788	1.996	29	4.662	1.195	25	4.019	0.67	57	9.164	1.091	20	3.215	1.608	20	3.215	0.715	29	4.662	0.63	20	3.215	0.487	5	0.804	0.473
3APX	22658.28	190	119.254	-1.5	6.2257	32890	33140	1.452	1.463	0.682	8	4.211	0.49	11	5.789	1.182	10	5.263	1.224	10	5.263	0.957	4	2.105	0.726	10	5.263	1.35	20	10.526	1.754	8	4.211	0.501	9	4.737	2.368	7	3.684	0.819	15	7.895	1.067	13	6.842	1.037	3	1.579	0.929
3DHP	55241.72	496	111.374	2	6.7581	95800	96425	1.734	1.746	0.145	32	6.452	0.75	28	5.645	1.152	41	8.266	1.922	35	7.056	1.283	11	2.218	0.765	12	2.419	0.62	20	4.032	0.672	51	10.282	1.224	12	2.419	1.21	27	5.444	1.21	24	4.839	0.654	23	4.637	0.703	10	2.016	1.186
3ERB	23683.53	223	106.204	7	8.2197	32430	33180	1.369	1.401	0.028	12	5.381	0.626	14	6.278	1.281	10	4.484	1.043	6	2.691	0.489	12	5.381	1.856	8	3.587	0.92	9	4.036	0.673	29	13.004	1.548	4	1.794	0.897	5	2.242	0.498	14	6.278	0.848	6	2.691	0.408	2	0.897	0.528
3GW3	40772.84	367	111.098	-3.5	5.8427	43890	44265	1.076	1.086	0.529	39	10.627	1.236	24	6.54	1.335	7	1.907	0.444	17	4.632	0.842	6	1.635	0.564	22	5.995	1.537	26	7.084	1.181	30	8.174	0.973	9	2.452	1.226	11	2.997	0.666	43	11.717	1.583	11	2.997	0.454	10	2.725	1.603
3KQ0	22671.35	192	118.08	-6	4.8608	38390	38640	1.693	1.704	0.778	10	5.208	0.606	8	4.167	0.85	10	5.208	1.211	11	5.729	1.042	4	2.083	0.718	13	6.771	1.736	20	10.417	1.736	7	3.646	0.434	4	2.083	1.042	10	5.208	1.157	14	7.292	0.985	15	7.812	1.184	1	0.521	0.306
3Q2C	10780.38	97	111.138	1.5	7.2125	22460	22585	2.083	2.095	0.2	3	3.093	0.36	4	4.124	0.842	0	0	0	1	1.031	0.187	3	3.093	1.066	5	5.155	1.322	8	8.247	1.375	9	9.278	1.105	3	3.093	1.546	6	6.186	1.375	11	11.34	1.532	5	5.155	0.781	0	0	0
3RGK	17048.57	153	111.429	4.5	7.647	13980	13980	0.82	0.82	0.395	13	8.497	0.988	3	1.961	0.4	3	1.961	0.456	8	5.229	0.951	0	0	0	7	4.575	1.173	14	9.15	1.525	15	9.804	1.167	9	5.882	2.941	8	5.229	1.162	17	11.111	1.502	19	12.418	1.882	3	1.961	1.153
3SVA	13363.1	120	111.359	3.5	8.1322	11460	11710	0.858	0.876	0.162	10	8.333	0.969	8	6.667	1.361	5	4.167	0.969	8	6.667	1.212	4	3.333	1.149	7	5.833	1.496	5	4.167	0.694	8	6.667	0.794	3	2.5	1.25	2	1.667	0.37	8	6.667	0.901	7	5.833	0.884	3	2.5	1.471
3T0O	27964.68	238	117.499	3.5	6.9496	61420	61920	2.196	2.214	0.418	10	4.202	0.489	12	5.042	1.029	10	4.202	0.977	15	6.303	1.146	8	3.361	1.159	15	6.303	1.616	19	7.983	1.331	11	4.622	0.55	13	5.462	2.731	11	4.622	1.027	21	8.824	1.192	19	7.983	1.21	2	0.84	0.494
4AQJ	12015.6	109	110.235	1.5	7.2423	4470	4595	0.372	0.382	0.227	10	9.174	1.067	3	2.752	0.562	5	4.587	1.067	10	9.174	1.668	2	1.835	0.633	3	2.752	0.706	5	4.587	0.765	9	8.257	0.983	3	2.752	1.376	6	5.505	1.223	7	6.422	0.868	12	11.009	1.668	6	5.505	3.238
4CYY	56274.56	506	111.215	-11.5	4.9786	68300	69050	1.214	1.227	0.455	39	7.708	0.896	16	3.162	0.645	30	5.929	1.379	30	5.929	1.078	12	2.372	0.818	16	3.162	0.811	26	5.138	0.856	29	5.731	0.682	13	2.569	1.285	26	5.138	1.142	43	8.498	1.148	22	4.348	0.659	10	1.976	1.163
4DOU	50950.54	442	115.273	-7.5	5.8945	80570	80695	1.581	1.584	0.557	19	4.299	0.5	9	2.036	0.416	31	7.014	1.631	30	6.787	1.234	3	0.679	0.234	22	4.977	1.276	19	4.299	0.716	38	8.597	1.023	23	5.204	2.602	15	3.394	0.754	34	7.692	1.04	21	4.751	0.72	9	2.036	1.198
4GLP	33476.38	310	107.988	-2.5	5.6874	30480	30855	0.91	0.922	0.288	36	11.613	1.35	19	6.129	1.251	14	4.516	1.05	16	5.161	0.938	7	2.258	0.779	13	4.194	1.075	17	5.484	0.914	18	5.806	0.691	5	1.613	0.806	4	1.29	0.287	50	16.129	2.18	9	2.903	0.44	4	1.29	0.759
4JHS	20682.36	180	114.902	9	7.852	22920	23545	1.108	1.138	0.255	8	4.444	0.517	3	1.667	0.34	6	3.333	0.775	14	7.778	1.414	10	5.556	1.916	5	2.778	0.712	10	5.556	0.926	10	5.556	0.661	14	7.778	3.889	5	2.778	0.617	7	3.889	0.526	23	12.778	1.936	2	1.111	0.654
4K0N	27034.8	243	111.254	-6.5	4.8161	17420	17670	0.644	0.654	0.565	21	8.642	1.005	9	3.704	0.756	13	5.35	1.244	12	4.938	0.898	5	2.058	0.71	8	3.292	0.844	23	9.465	1.578	14	5.761	0.686	3	1.235	0.617	7	2.881	0.64	30	12.346	1.668	18	7.407	1.122	2	0.823	0.484
4MTH	15404.27	139	110.822	3.5	7.946	43430	43805	2.819	2.844	0.026	8	5.755	0.669	6	4.317	0.881	7	5.036	1.171	6	4.317	0.785	6	4.317	1.488	2	1.439	0.369	5	3.597	0.6	11	7.914	0.942	3	2.158	1.079	4	2.878	0.639	10	7.194	0.972	7	5.036	0.763	2	1.439	0.846
4N5U	12892.19	117	110.19	-4.5	4.6509	29450	29450	2.284	2.284	0.443	7	5.983	0.696	8	6.838	1.395	2	1.709	0.398	8	6.838	1.243	1	0.855	0.295	5	4.274	1.096	8	6.838	1.14	10	8.547	1.018	3	2.564	1.282	2	1.709	0.38	4	3.419	0.462	2	1.709	0.259	2	1.709	1.006
4NH9	31046.84	273	113.725	-18	4.4398	29450	29450	0.949	0.949	0.851	15	5.495	0.639	7	2.564	0.523	16	5.861	1.363	15	5.495	0.999	1	0.366	0.126	6	2.198	0.564	40	14.652	2.442	13	4.762	0.567	4	1.465	0.733	16	5.861	1.302	24	8.791	1.188	28	10.256	1.554	7	2.564	1.508
4RQR	11930.84	109	109.457	2.5	8.0169	2980	3230	0.25	0.271	0.258	6	5.505	0.64	5	4.587	0.936	3	2.752	0.64	4	3.67	0.667	5	4.587	1.582	12	11.009	2.823	5	4.587	0.765	10	9.174	1.092	1	0.917	0.459	9	8.257	1.835	12	11.009	1.488	6	5.505	0.834	0	0	0
4XAT	30663.37	268	114.416	5	7.5599	69790	69915	2.276	2.28	0.182	14	5.224	0.607	12	4.478	0.914	20	7.463	1.736	16	5.97	1.085	2	0.746	0.257	9	3.358	0.861	7	2.612	0.435	21	7.836	0.933	10	3.731	1.866	15	5.597	1.244	19	7.09	0.958	11	4.104	0.622	8	2.985	1.756
4YEQ	23620.19	203	116.356	0.5	6.591	31400	31400	1.329	1.329	0.725	13	6.404	0.745	13	6.404	1.307	2	0.985	0.229	9	4.433	0.806	0	0	0	8	3.941	1.01	20	9.852	1.642	13	6.404	0.762	9	4.433	2.217	18	8.867	1.97	17	8.374	1.132	12	5.911	0.896	8	3.941	2.318
4YU8	15095.47	139	108.6	-2.5	5.5263	13980	14605	0.926	0.968	0.446	11	7.914	0.92	3	2.158	0.44	4	2.878	0.669	4	2.878	0.523	10	7.194	2.481	7	5.036	1.291	11	7.914	1.319	8	5.755	0.685	5	3.597	1.799	6	4.317	0.959	13	9.353	1.264	7	5.036	0.763	4	2.878	1.693
5DQY	11737.5	105	111.786	-4.5	4.5481	6990	7240	0.596	0.617	0.796	8	7.619	0.886	0	0	0	3	2.857	0.664	7	6.667	1.212	5	4.762	1.642	5	4.762	1.221	10	9.524	1.587	5	4.762	0.567	1	0.952	0.476	4	3.81	0.847	6	5.714	0.772	12	11.429	1.732	3	2.857	1.681
5EC3	44934.34	393	114.337	3.5	6.9731	51340	51465	1.143	1.145	0.403	22	5.598	0.651	16	4.071	0.831	17	4.326	1.006	19	4.835	0.879	3	0.763	0.263	19	4.835	1.24	33	8.397	1.399	28	7.125	0.848	13	3.308	1.654	21	5.344	1.187	32	8.142	1.1	33	8.397	1.272	11	2.799	1.646
5H1D	16402.7	143	114.704	0.5	6.6453	25440	25440	1.551	1.551	0.504	6	4.196	0.488	6	4.196	0.856	4	2.797	0.651	9	6.294	1.144	1	0.699	0.241	2	1.399	0.359	13	9.091	1.515	9	6.294	0.749	5	3.497	1.748	5	3.497	0.777	11	7.692	1.04	14	9.79	1.483	4	2.797	1.645
5IR3	11917.88	112	106.41	-4.5	4.4501	12950	13075	1.087	1.097	0.233	5	4.464	0.519	3	2.679	0.547	4	3.571	0.831	9	8.036	1.461	2	1.786	0.616	6	5.357	1.374	3	2.679	0.446	12	10.714	1.276	3	2.679	1.339	4	3.571	0.794	4	3.571	0.483	3	2.679	0.406	1	0.893	0.525
5LLK	28519.47	266	107.216	1	6.6338	26470	26595	0.928	0.933	0.232	22	8.271	0.962	11	4.135	0.844	9	3.383	0.787	15	5.639	1.025	2	0.752	0.259	7	2.632	0.675	13	4.887	0.815	19	7.143	0.85	12	4.511	2.256	13	4.887	1.086	24	9.023	1.219	12	4.511	0.684	6	2.256	1.327
5M9V	14221.12	124	114.686	12	9.636	11460	11835	0.806	0.832	0.221	5	4.032	0.469	12	9.677	1.975	9	7.258	1.688	6	4.839	0.88	7	5.645	1.947	6	4.839	1.241	4	3.226	0.538	8	6.452	0.768	6	4.839	2.419	7	5.645	1.254	6	4.839	0.654	7	5.645	0.855	2	1.613	0.949
5MPI	27552.24	238	115.766	10	9.2316	29910	30160	1.086	1.095	0.158	10	4.202	0.489	13	5.462	1.115	13	5.462	1.27	16	6.723	1.222	4	1.681	0.58	12	5.042	1.293	13	5.462	0.91	8	3.361	0.4	8	3.361	1.681	18	7.563	1.681	13	5.462	0.738	22	9.244	1.401	3	1.261	0.741
5O7D	44589.69	417	106.93	4.5	7.8998	27960	28335	0.627	0.635	0.198	41	9.832	1.143	10	2.398	0.489	23	5.516	1.283	23	5.516	1.003	7	1.679	0.579	6	1.439	0.369	27	6.475	1.079	40	9.592	1.142	5	1.199	0.6	19	4.556	1.013	38	9.113	1.231	42	10.072	1.526	15	3.597	2.116
5OOH	22119.35	206	107.375	4.5	7.5458	14440	14565	0.653	0.658	0.367	20	9.709	1.129	11	5.34	1.09	2	0.971	0.226	15	7.282	1.324	2	0.971	0.335	9	4.369	1.12	5	2.427	0.405	17	8.252	0.982	9	4.369	2.184	7	3.398	0.755	18	8.738	1.181	9	4.369	0.662	6	2.913	1.713
5VC1	18389.68	157	117.132	1.5	7.0752	60390	61015	3.284	3.318	0.323	9	5.732	0.667	7	4.459	0.91	11	7.006	1.629	8	5.096	0.926	10	6.369	2.196	7	4.459	1.143	12	7.643	1.274	11	7.006	0.834	3	1.911	0.955	11	7.006	1.557	6	3.822	0.516	13	8.28	1.255	1	0.637	0.375
5VHG	16598.61	150	110.657	7.5	9.7683	25440	25565	1.533	1.54	0.078	16	10.667	1.24	6	4	0.816	9	6	1.395	4	2.667	0.485	2	1.333	0.46	8	5.333	1.368	10	6.667	1.111	12	8	0.952	3	2	1	2	1.333	0.296	8	5.333	0.721	14	9.333	1.414	2	1.333	0.784
5WY9	19723.15	176	112.063	5.5	8.1506	26930	27180	1.365	1.378	0.208	15	8.523	0.991	8	4.545	0.928	4	2.273	0.529	7	3.977	0.723	4	2.273	0.784	12	6.818	1.748	9	5.114	0.852	11	6.25	0.744	7	3.977	1.989	1	0.568	0.126	15	8.523	1.152	10	5.682	0.861	5	2.841	1.671
6JE7	66243.96	583	113.626	-6	5.8991	32320	34445	0.488	0.52	0.78	62	10.635	1.237	24	4.117	0.84	17	2.916	0.678	35	6.003	1.092	35	6.003	2.07	20	3.431	0.88	62	10.635	1.772	12	2.058	0.245	16	2.744	1.372	8	1.372	0.305	60	10.292	1.391	59	10.12	1.533	6	1.029	0.605
6M8Z	20019.18	191	104.812	0.5	6.7126	4470	4595	0.223	0.23	0.328	25	13.089	1.522	7	3.665	0.748	6	3.141	0.731	9	4.712	0.857	3	1.571	0.542	4	2.094	0.537	15	7.853	1.309	19	9.948	1.184	3	1.571	0.785	10	5.236	1.163	18	9.424	1.274	16	8.377	1.269	5	2.618	1.54
6NCO	21488.19	185	116.152	1	6.7053	27960	27960	1.301	1.301	0.694	15	8.108	0.943	19	10.27	2.096	0	0	0	7	3.784	0.688	0	0	0	18	9.73	2.495	23	12.432	2.072	10	5.405	0.644	8	4.324	2.162	0	0	0	26	14.054	1.899	8	4.324	0.655	5	2.703	1.59
6QNV	25149.92	220	114.318	4.5	7.7753	50880	51130	2.023	2.033	0.186	16	7.273	0.846	14	6.364	1.299	16	7.273	1.691	16	7.273	1.322	4	1.818	0.627	7	3.182	0.816	10	4.545	0.758	23	10.455	1.245	7	3.182	1.591	5	2.273	0.505	15	6.818	0.921	13	5.909	0.895	6	2.727	1.604
9CA2	29310.1	260	112.731	5	7.3484	51910	51910	1.771	1.771	0.22	13	5	0.581	7	2.692	0.549	10	3.846	0.894	19	7.308	1.329	1	0.385	0.133	11	4.231	1.085	13	5	0.833	22	8.462	1.007	12	4.615	2.308	9	3.462	0.769	26	10	1.351	24	9.231	1.399	2	0.769	0.452
1AX8	15969.35	146	109.379	-2	5.5412	8480	8605	0.531	0.539	0.429	5	3.425	0.398	4	2.74	0.559	4	2.74	0.637	10	6.849	1.245	2	1.37	0.472	11	7.534	1.932	5	3.425	0.571	8	5.479	0.652	4	2.74	1.37	10	6.849	1.522	23	15.753	2.129	7	4.795	0.726	3	2.055	1.209
1F5F	22584.65	205	110.169	-4	5.2843	28990	29115	1.284	1.289	0.353	12	5.854	0.681	14	6.829	1.394	5	2.439	0.567	15	7.317	1.33	2	0.976	0.336	8	3.902	1.001	12	5.854	0.976	17	8.293	0.987	6	2.927	1.463	8	3.902	0.867	25	12.195	1.648	6	2.927	0.443	4	1.951	1.148
1GQV	15594.75	135	115.517	9.5	8.9104	16960	17460	1.088	1.12	0.127	6	4.444	0.517	8	5.926	1.209	17	12.593	2.929	4	2.963	0.539	8	5.926	2.043	13	9.63	2.469	1	0.741	0.123	2	1.481	0.176	5	3.704	1.852	7	5.185	1.152	5	3.704	0.501	4	2.963	0.449	5	3.704	2.179
1HPT	6340.09	56	113.216	-1	4.9001	5960	6335	0.94	0.999	0.268	1	1.786	0.208	4	7.143	1.458	4	7.143	1.661	3	5.357	0.974	6	10.714	3.695	2	3.571	0.916	5	8.929	1.488	5	8.929	1.063	0	0	0	2	3.571	0.794	4	7.143	0.965	3	5.357	0.812	0	0	0
1HUP	15616.69	141	110.757	-2.5	4.9569	17990	18240	1.152	1.168	0.433	13	9.22	1.072	4	2.837	0.579	12	8.511	1.979	5	3.546	0.645	4	2.837	0.978	6	4.255	1.091	13	9.22	1.537	10	7.092	0.844	1	0.709	0.355	6	4.255	0.946	13	9.22	1.246	11	7.801	1.182	2	1.418	0.834
1IMV	44276.71	398	111.248	-2.5	5.954	31400	31400	0.709	0.709	0.329	23	5.779	0.672	18	4.523	0.923	11	2.764	0.643	25	6.281	1.142	1	0.251	0.087	13	3.266	0.838	26	6.533	1.089	21	5.276	0.628	7	1.759	0.879	21	5.276	1.173	51	12.814	1.732	27	6.784	1.028	6	1.508	0.887
1NUH	63147.13	558	113.167	13.5	8.4467	86860	87110	1.376	1.379	0.294	40	7.168	0.834	27	4.839	0.987	28	5.018	1.167	27	4.839	0.88	4	0.717	0.247	29	5.197	1.333	32	5.735	0.956	41	7.348	0.875	21	3.763	1.882	32	5.735	1.274	53	9.498	1.284	35	6.272	0.95	15	2.688	1.581
1QDD	16189.97	144	112.43	-2	5.1559	43430	43805	2.683	2.706	0.216	9	6.25	0.727	4	2.778	0.567	9	6.25	1.453	8	5.556	1.01	6	4.167	1.437	6	4.167	1.068	8	5.556	0.926	10	6.944	0.827	2	1.389	0.694	4	2.778	0.617	8	5.556	0.751	9	6.25	0.947	1	0.694	0.408
1YCK	19434.95	175	111.057	6.5	7.9429	39420	39795	2.028	2.048	0.094	14	8	0.93	10	5.714	1.166	10	5.714	1.329	5	2.857	0.519	7	4	1.379	12	6.857	1.758	6	3.429	0.571	16	9.143	1.088	9	5.143	2.571	6	3.429	0.762	15	8.571	1.158	3	1.714	0.26	4	2.286	1.345
1ZXQ	21358.34	192	111.241	2	6.89	11460	11835	0.537	0.554	0.313	11	5.729	0.666	7	3.646	0.744	10	5.208	1.211	6	3.125	0.568	6	3.125	1.078	9	4.688	1.202	14	7.292	1.215	10	5.208	0.62	8	4.167	2.083	6	3.125	0.694	20	10.417	1.408	11	5.729	0.868	3	1.562	0.919
2FJ9	9913.23	86	115.27	0	6.4761	16960	16960	1.711	1.711	0.605	8	9.302	1.082	2	2.326	0.475	3	3.488	0.811	5	5.814	1.057	0	0	0	2	2.326	0.596	11	12.791	2.132	6	6.977	0.831	2	2.326	1.163	4	4.651	1.034	5	5.814	0.786	13	15.116	2.29	3	3.488	2.052
2HGS	52384.83	474	110.517	-4	5.73	34380	34505	0.656	0.659	0.455	50	10.549	1.227	29	6.118	1.249	17	3.586	0.834	21	4.43	0.806	3	0.633	0.218	30	6.329	1.623	38	8.017	1.336	31	6.54	0.779	8	1.688	0.844	22	4.641	1.031	59	12.447	1.682	22	4.641	0.703	9	1.899	1.117
2HZR	19823.45	174	113.928	0.5	6.5771	26930	27180	1.358	1.371	0.37	11	6.322	0.735	4	2.299	0.469	15	8.621	2.005	7	4.023	0.731	4	2.299	0.793	6	3.448	0.884	12	6.897	1.149	6	3.448	0.411	9	5.172	2.586	10	5.747	1.277	13	7.471	1.01	11	6.322	0.958	3	1.724	1.014
2I5F	12431.16	109	114.047	4	8.4956	16960	17085	1.364	1.374	0.258	9	8.257	0.96	8	7.339	1.498	4	3.67	0.853	4	3.67	0.667	2	1.835	0.633	4	3.67	0.941	10	9.174	1.529	8	7.339	0.874	4	3.67	1.835	8	7.339	1.631	8	7.339	0.992	8	7.339	1.112	1	0.917	0.54
2I6Q	58386.57	517	112.933	6.5	7.0522	61420	62045	1.052	1.063	0.301	30	5.803	0.675	27	5.222	1.066	33	6.383	1.484	31	5.996	1.09	11	2.128	0.734	22	4.255	1.091	30	5.803	0.967	32	6.19	0.737	21	4.062	2.031	27	5.222	1.161	53	10.251	1.385	30	5.803	0.879	16	3.095	1.82
2KNT	6630.49	58	114.319	0	6.148	15470	15845	2.333	2.39	0.245	2	3.448	0.401	2	3.448	0.704	3	5.172	1.203	4	6.897	1.254	6	10.345	3.567	1	1.724	0.442	5	8.621	1.437	6	10.345	1.232	0	0	0	2	3.448	0.766	2	3.448	0.466	7	12.069	1.829	0	0	0
2NSM	50117.56	439	114.163	9.5	7.6441	65780	66030	1.313	1.318	0.19	24	5.467	0.636	30	6.834	1.395	30	6.834	1.589	20	4.556	0.828	5	1.139	0.393	20	4.556	1.168	28	6.378	1.063	34	7.745	0.922	19	4.328	2.164	17	3.872	0.861	38	8.656	1.17	18	4.1	0.621	9	2.05	1.206
2PKT	9723.9	91	106.856	-3	4.6645	5500	5625	0.566	0.578	0.46	7	7.692	0.894	4	4.396	0.897	5	5.495	1.278	6	6.593	1.199	2	2.198	0.758	5	5.495	1.409	5	5.495	0.916	9	9.89	1.177	2	2.198	1.099	6	6.593	1.465	9	9.89	1.337	3	3.297	0.5	2	2.198	1.293
2QYQ	21056.78	187	112.603	3	7.4278	42400	42525	2.014	2.02	0.189	8	4.278	0.497	9	4.813	0.982	4	2.139	0.497	15	8.021	1.458	2	1.07	0.369	7	3.743	0.96	9	4.813	0.802	15	8.021	0.955	6	3.209	1.604	3	1.604	0.357	19	10.16	1.373	15	8.021	1.215	2	1.07	0.629
2RHP	69235.72	622	111.311	-66	4.0029	85260	87510	1.231	1.264	0.899	24	3.859	0.449	24	3.859	0.787	45	7.235	1.682	95	15.273	2.777	36	5.788	1.996	29	4.662	1.195	25	4.019	0.67	57	9.164	1.091	20	3.215	1.608	20	3.215	0.715	29	4.662	0.63	20	3.215	0.487	5	0.804	0.473
3APX	22658.28	190	119.254	-1.5	6.2257	32890	33140	1.452	1.463	0.682	8	4.211	0.49	11	5.789	1.182	10	5.263	1.224	10	5.263	0.957	4	2.105	0.726	10	5.263	1.35	20	10.526	1.754	8	4.211	0.501	9	4.737	2.368	7	3.684	0.819	15	7.895	1.067	13	6.842	1.037	3	1.579	0.929
3DHP	55241.72	496	111.374	2	6.7581	95800	96425	1.734	1.746	0.145	32	6.452	0.75	28	5.645	1.152	41	8.266	1.922	35	7.056	1.283	11	2.218	0.765	12	2.419	0.62	20	4.032	0.672	51	10.282	1.224	12	2.419	1.21	27	5.444	1.21	24	4.839	0.654	23	4.637	0.703	10	2.016	1.186
3ERB	23683.53	223	106.204	7	8.2197	32430	33180	1.369	1.401	0.028	12	5.381	0.626	14	6.278	1.281	10	4.484	1.043	6	2.691	0.489	12	5.381	1.856	8	3.587	0.92	9	4.036	0.673	29	13.004	1.548	4	1.794	0.897	5	2.242	0.498	14	6.278	0.848	6	2.691	0.408	2	0.897	0.528
3GW3	40772.84	367	111.098	-3.5	5.8427	43890	44265	1.076	1.086	0.529	39	10.627	1.236	24	6.54	1.335	7	1.907	0.444	17	4.632	0.842	6	1.635	0.564	22	5.995	1.537	26	7.084	1.181	30	8.174	0.973	9	2.452	1.226	11	2.997	0.666	43	11.717	1.583	11	2.997	0.454	10	2.725	1.603
3KQ0	22671.35	192	118.08	-6	4.8608	38390	38640	1.693	1.704	0.778	10	5.208	0.606	8	4.167	0.85	10	5.208	1.211	11	5.729	1.042	4	2.083	0.718	13	6.771	1.736	20	10.417	1.736	7	3.646	0.434	4	2.083	1.042	10	5.208	1.157	14	7.292	0.985	15	7.812	1.184	1	0.521	0.306
3Q2C	10780.38	97	111.138	1.5	7.2125	22460	22585	2.083	2.095	0.2	3	3.093	0.36	4	4.124	0.842	0	0	0	1	1.031	0.187	3	3.093	1.066	5	5.155	1.322	8	8.247	1.375	9	9.278	1.105	3	3.093	1.546	6	6.186	1.375	11	11.34	1.532	5	5.155	0.781	0	0	0
3RGK	17048.57	153	111.429	4.5	7.647	13980	13980	0.82	0.82	0.395	13	8.497	0.988	3	1.961	0.4	3	1.961	0.456	8	5.229	0.951	0	0	0	7	4.575	1.173	14	9.15	1.525	15	9.804	1.167	9	5.882	2.941	8	5.229	1.162	17	11.111	1.502	19	12.418	1.882	3	1.961	1.153
3SVA	13363.1	120	111.359	3.5	8.1322	11460	11710	0.858	0.876	0.162	10	8.333	0.969	8	6.667	1.361	5	4.167	0.969	8	6.667	1.212	4	3.333	1.149	7	5.833	1.496	5	4.167	0.694	8	6.667	0.794	3	2.5	1.25	2	1.667	0.37	8	6.667	0.901	7	5.833	0.884	3	2.5	1.471
3T0O	27964.68	238	117.499	3.5	6.9496	61420	61920	2.196	2.214	0.418	10	4.202	0.489	12	5.042	1.029	10	4.202	0.977	15	6.303	1.146	8	3.361	1.159	15	6.303	1.616	19	7.983	1.331	11	4.622	0.55	13	5.462	2.731	11	4.622	1.027	21	8.824	1.192	19	7.983	1.21	2	0.84	0.494
4AQJ	12015.6	109	110.235	1.5	7.2423	4470	4595	0.372	0.382	0.227	10	9.174	1.067	3	2.752	0.562	5	4.587	1.067	10	9.174	1.668	2	1.835	0.633	3	2.752	0.706	5	4.587	0.765	9	8.257	0.983	3	2.752	1.376	6	5.505	1.223	7	6.422	0.868	12	11.009	1.668	6	5.505	3.238
4CYY	56274.56	506	111.215	-11.5	4.9786	68300	69050	1.214	1.227	0.455	39	7.708	0.896	16	3.162	0.645	30	5.929	1.379	30	5.929	1.078	12	2.372	0.818	16	3.162	0.811	26	5.138	0.856	29	5.731	0.682	13	2.569	1.285	26	5.138	1.142	43	8.498	1.148	22	4.348	0.659	10	1.976	1.163
4DOU	50950.54	442	115.273	-7.5	5.8945	80570	80695	1.581	1.584	0.557	19	4.299	0.5	9	2.036	0.416	31	7.014	1.631	30	6.787	1.234	3	0.679	0.234	22	4.977	1.276	19	4.299	0.716	38	8.597	1.023	23	5.204	2.602	15	3.394	0.754	34	7.692	1.04	21	4.751	0.72	9	2.036	1.198
4GLP	33476.38	310	107.988	-2.5	5.6874	30480	30855	0.91	0.922	0.288	36	11.613	1.35	19	6.129	1.251	14	4.516	1.05	16	5.161	0.938	7	2.258	0.779	13	4.194	1.075	17	5.484	0.914	18	5.806	0.691	5	1.613	0.806	4	1.29	0.287	50	16.129	2.18	9	2.903	0.44	4	1.29	0.759
4JHS	20682.36	180	114.902	9	7.852	22920	23545	1.108	1.138	0.255	8	4.444	0.517	3	1.667	0.34	6	3.333	0.775	14	7.778	1.414	10	5.556	1.916	5	2.778	0.712	10	5.556	0.926	10	5.556	0.661	14	7.778	3.889	5	2.778	0.617	7	3.889	0.526	23	12.778	1.936	2	1.111	0.654
4K0N	27034.8	243	111.254	-6.5	4.8161	17420	17670	0.644	0.654	0.565	21	8.642	1.005	9	3.704	0.756	13	5.35	1.244	12	4.938	0.898	5	2.058	0.71	8	3.292	0.844	23	9.465	1.578	14	5.761	0.686	3	1.235	0.617	7	2.881	0.64	30	12.346	1.668	18	7.407	1.122	2	0.823	0.484
4MTH	15404.27	139	110.822	3.5	7.946	43430	43805	2.819	2.844	0.026	8	5.755	0.669	6	4.317	0.881	7	5.036	1.171	6	4.317	0.785	6	4.317	1.488	2	1.439	0.369	5	3.597	0.6	11	7.914	0.942	3	2.158	1.079	4	2.878	0.639	10	7.194	0.972	7	5.036	0.763	2	1.439	0.846
4N5U	12892.19	117	110.19	-4.5	4.6509	29450	29450	2.284	2.284	0.443	7	5.983	0.696	8	6.838	1.395	2	1.709	0.398	8	6.838	1.243	1	0.855	0.295	5	4.274	1.096	8	6.838	1.14	10	8.547	1.018	3	2.564	1.282	2	1.709	0.38	4	3.419	0.462	2	1.709	0.259	2	1.709	1.006
4NH9	31046.84	273	113.725	-18	4.4398	29450	29450	0.949	0.949	0.851	15	5.495	0.639	7	2.564	0.523	16	5.861	1.363	15	5.495	0.999	1	0.366	0.126	6	2.198	0.564	40	14.652	2.442	13	4.762	0.567	4	1.465	0.733	16	5.861	1.302	24	8.791	1.188	28	10.256	1.554	7	2.564	1.508
4RQR	11930.84	109	109.457	2.5	8.0169	2980	3230	0.25	0.271	0.258	6	5.505	0.64	5	4.587	0.936	3	2.752	0.64	4	3.67	0.667	5	4.587	1.582	12	11.009	2.823	5	4.587	0.765	10	9.174	1.092	1	0.917	0.459	9	8.257	1.835	12	11.009	1.488	6	5.505	0.834	0	0	0
4XAT	30663.37	268	114.416	5	7.5599	69790	69915	2.276	2.28	0.182	14	5.224	0.607	12	4.478	0.914	20	7.463	1.736	16	5.97	1.085	2	0.746	0.257	9	3.358	0.861	7	2.612	0.435	21	7.836	0.933	10	3.731	1.866	15	5.597	1.244	19	7.09	0.958	11	4.104	0.622	8	2.985	1.756
4YEQ	23620.19	203	116.356	0.5	6.591	31400	31400	1.329	1.329	0.725	13	6.404	0.745	13	6.404	1.307	2	0.985	0.229	9	4.433	0.806	0	0	0	8	3.941	1.01	20	9.852	1.642	13	6.404	0.762	9	4.433	2.217	18	8.867	1.97	17	8.374	1.132	12	5.911	0.896	8	3.941	2.318
4YU8	15095.47	139	108.6	-2.5	5.5263	13980	14605	0.926	0.968	0.446	11	7.914	0.92	3	2.158	0.44	4	2.878	0.669	4	2.878	0.523	10	7.194	2.481	7	5.036	1.291	11	7.914	1.319	8	5.755	0.685	5	3.597	1.799	6	4.317	0.959	13	9.353	1.264	7	5.036	0.763	4	2.878	1.693
5DQY	11737.5	105	111.786	-4.5	4.5481	6990	7240	0.596	0.617	0.796	8	7.619	0.886	0	0	0	3	2.857	0.664	7	6.667	1.212	5	4.762	1.642	5	4.762	1.221	10	9.524	1.587	5	4.762	0.567	1	0.952	0.476	4	3.81	0.847	6	5.714	0.772	12	11.429	1.732	3	2.857	1.681
5EC3	44934.34	393	114.337	3.5	6.9731	51340	51465	1.143	1.145	0.403	22	5.598	0.651	16	4.071	0.831	17	4.326	1.006	19	4.835	0.879	3	0.763	0.263	19	4.835	1.24	33	8.397	1.399	28	7.125	0.848	13	3.308	1.654	21	5.344	1.187	32	8.142	1.1	33	8.397	1.272	11	2.799	1.646
5H1D	16402.7	143	114.704	0.5	6.6453	25440	25440	1.551	1.551	0.504	6	4.196	0.488	6	4.196	0.856	4	2.797	0.651	9	6.294	1.144	1	0.699	0.241	2	1.399	0.359	13	9.091	1.515	9	6.294	0.749	5	3.497	1.748	5	3.497	0.777	11	7.692	1.04	14	9.79	1.483	4	2.797	1.645
5IR3	11917.88	112	106.41	-4.5	4.4501	12950	13075	1.087	1.097	0.233	5	4.464	0.519	3	2.679	0.547	4	3.571	0.831	9	8.036	1.461	2	1.786	0.616	6	5.357	1.374	3	2.679	0.446	12	10.714	1.276	3	2.679	1.339	4	3.571	0.794	4	3.571	0.483	3	2.679	0.406	1	0.893	0.525
5LLK	28519.47	266	107.216	1	6.6338	26470	26595	0.928	0.933	0.232	22	8.271	0.962	11	4.135	0.844	9	3.383	0.787	15	5.639	1.025	2	0.752	0.259	7	2.632	0.675	13	4.887	0.815	19	7.143	0.85	12	4.511	2.256	13	4.887	1.086	24	9.023	1.219	12	4.511	0.684	6	2.256	1.327
5M9V	14221.12	124	114.686	12	9.636	11460	11835	0.806	0.832	0.221	5	4.032	0.469	12	9.677	1.975	9	7.258	1.688	6	4.839	0.88	7	5.645	1.947	6	4.839	1.241	4	3.226	0.538	8	6.452	0.768	6	4.839	2.419	7	5.645	1.254	6	4.839	0.654	7	5.645	0.855	2	1.613	0.949
5MPI	27552.24	238	115.766	10	9.2316	29910	30160	1.086	1.095	0.158	10	4.202	0.489	13	5.462	1.115	13	5.462	1.27	16	6.723	1.222	4	1.681	0.58	12	5.042	1.293	13	5.462	0.91	8	3.361	0.4	8	3.361	1.681	18	7.563	1.681	13	5.462	0.738	22	9.244	1.401	3	1.261	0.741
5O7D	44589.69	417	106.93	4.5	7.8998	27960	28335	0.627	0.635	0.198	41	9.832	1.143	10	2.398	0.489	23	5.516	1.283	23	5.516	1.003	7	1.679	0.579	6	1.439	0.369	27	6.475	1.079	40	9.592	1.142	5	1.199	0.6	19	4.556	1.013	38	9.113	1.231	42	10.072	1.526	15	3.597	2.116
5OOH	22119.35	206	107.375	4.5	7.5458	14440	14565	0.653	0.658	0.367	20	9.709	1.129	11	5.34	1.09	2	0.971	0.226	15	7.282	1.324	2	0.971	0.335	9	4.369	1.12	5	2.427	0.405	17	8.252	0.982	9	4.369	2.184	7	3.398	0.755	18	8.738	1.181	9	4.369	0.662	6	2.913	1.713
5VC1	18389.68	157	117.132	1.5	7.0752	60390	61015	3.284	3.318	0.323	9	5.732	0.667	7	4.459	0.91	11	7.006	1.629	8	5.096	0.926	10	6.369	2.196	7	4.459	1.143	12	7.643	1.274	11	7.006	0.834	3	1.911	0.955	11	7.006	1.557	6	3.822	0.516	13	8.28	1.255	1	0.637	0.375
5VHG	16598.61	150	110.657	7.5	9.7683	25440	25565	1.533	1.54	0.078	16	10.667	1.24	6	4	0.816	9	6	1.395	4	2.667	0.485	2	1.333	0.46	8	5.333	1.368	10	6.667	1.111	12	8	0.952	3	2	1	2	1.333	0.296	8	5.333	0.721	14	9.333	1.414	2	1.333	0.784
5WY9	19723.15	176	112.063	5.5	8.1506	26930	27180	1.365	1.378	0.208	15	8.523	0.991	8	4.545	0.928	4	2.273	0.529	7	3.977	0.723	4	2.273	0.784	12	6.818	1.748	9	5.114	0.852	11	6.25	0.744	7	3.977	1.989	1	0.568	0.126	15	8.523	1.152	10	5.682	0.861	5	2.841	1.671
6JE7	66243.96	583	113.626	-6	5.8991	32320	34445	0.488	0.52	0.78	62	10.635	1.237	24	4.117	0.84	17	2.916	0.678	35	6.003	1.092	35	6.003	2.07	20	3.431	0.88	62	10.635	1.772	12	2.058	0.245	16	2.744	1.372	8	1.372	0.305	60	10.292	1.391	59	10.12	1.533	6	1.029	0.605
6M8Z	20019.18	191	104.812	0.5	6.7126	4470	4595	0.223	0.23	0.328	25	13.089	1.522	7	3.665	0.748	6	3.141	0.731	9	4.712	0.857	3	1.571	0.542	4	2.094	0.537	15	7.853	1.309	19	9.948	1.184	3	1.571	0.785	10	5.236	1.163	18	9.424	1.274	16	8.377	1.269	5	2.618	1.54
6NCO	21488.19	185	116.152	1	6.7053	27960	27960	1.301	1.301	0.694	15	8.108	0.943	19	10.27	2.096	0	0	0	7	3.784	0.688	0	0	0	18	9.73	2.495	23	12.432	2.072	10	5.405	0.644	8	4.324	2.162	0	0	0	26	14.054	1.899	8	4.324	0.655	5	2.703	1.59
6QNV	25149.92	220	114.318	4.5	7.7753	50880	51130	2.023	2.033	0.186	16	7.273	0.846	14	6.364	1.299	16	7.273	1.691	16	7.273	1.322	4	1.818	0.627	7	3.182	0.816	10	4.545	0.758	23	10.455	1.245	7	3.182	1.591	5	2.273	0.505	15	6.818	0.921	13	5.909	0.895	6	2.727	1.604
9CA2	29310.1	260	112.731	5	7.3484	51910	51910	1.771	1.771	0.22	13	5	0.581	7	2.692	0.549	10	3.846	0.894	19	7.308	1.329	1	0.385	0.133	11	4.231	1.085	13	5	0.833	22	8.462	1.007	12	4.615	2.308	9	3.462	0.769	26	10	1.351	24	9.231	1.399	2	0.769	0.452
[truncated: 131 more columns]
