# Supplementary material for: In Silico Prediction of Protein Adsorption Energy on Titanium Dioxide and Gold Nanoparticles
Source: Nanomaterials (Basel). 2020 Oct 4;10(10):1967. doi: 10.3390/nano10101967 (PMC7601895; doi:10.3390/nano10101967)
Supplement: Supplementary file 1 [file nanomaterials-10-01967-s001.zip › SI/TableS2.xlsx]

## Sheet: Anatase-101
	Anatase, 5nm				Anatase, 50nm				Anatase, 100nm				Anatase, 200nm
	E(exp)/kBT	E(com,mask)/kBT	E(com,full)/kBT		E(exp)/kBT	E(com,mask)/kBT	E(com,full)/kBT		E(exp)/kBT	E(com,mask)/kBT	E(com,full)/kBT		E(exp)/kBT	E(com,mask)/kBT	E(com,full)/kBT
1AX8	-13.2779	-9.38305	-9.31687		-14.9891	-11.6174	-11.4448		-15.0758	-11.7883	-11.7561		-15.1257	-11.9237	-12.0006
1F5F	-16.1101	-15.5319	-16.1803		-20.0311	-18.8748	-18.9776		-20.04	-18.9301	-19.0079		-20.2818	-19.0435	-19.2126
1GQV	-2.86275	-4.32764	-4.28073		-6.33431	-9.187	-9.14964		-6.68178	-9.56029	-9.45246		-6.7742	-9.74127	-9.49137
1HPT	-7.34071	-7.13154	-7.19617		-8.69378	-9.77208	-9.72036		-8.92657	-9.92767	-9.97363		-9.03461	-10.0778	-10.0946
1HUP	-11.7319	-11.697	-11.4603		-16.8173	-14.0952	-14.1564		-16.6138	-14.5796	-14.3598		-16.4133	-14.6346	-14.6134
1IMV	-14.9516	-13.9666	-14.8012		-25.0469	-19.6709	-19.0738		-23.814	-19.8618	-19.1053		-24.5621	-20.2563	-19.1226
1NUH	-15.4104	-15.1918	-15.4028		-23.1291	-18.7574	-19.0078		-24.0598	-18.4754	-18.654		-24.8436	-18.8298	-19.163
1QDD	-16.2002	-16.4498	-16.1679		-20.3259	-19.7201	-19.8841		-20.9785	-20.0748	-20.1395		-21.2429	-20.407	-20.7126
1YCK	-5.63061	-4.89055	-12.2841		-8.56712	-7.37638	-16.8209		-8.75987	-7.57672	-17.2818		-8.83664	-7.66968	-17.4693
1ZXQ	-6.79838	-5.79669	-5.86695		-14.5846	-14.9819	-15.1184		-14.8956	-15.8371	-15.4616		-15.2133	-16.0259	-16.2685
2FJ9	-14.9604	-16.3974	-16.9395		-20.696	-24.546	-24.3431		-20.9066	-24.3504	-24.9735		-20.4905	-25.4895	-25.2129
2HGS	-14.7209	-15.878	-16.6151		-20.4029	-19.3539	-19.0343		-21.369	-20.3399	-20.2795		-20.8847	-20.6069	-20.5859
2HZR	-13.4443	-13.7337	-13.5239		-22.1901	-22.0012	-22.4696		-23.4813	-22.9268	-22.8903		-23.1012	-23.2127	-23.493
2I5F	-7.97164	-9.89584	-12.5039		-11.3283	-14.0559	-12.6022		-11.6524	-13.9899	-12.4643		-11.7504	-14.2877	-12.5655
2I6Q	-14.938	-11.1116	-11.4407		-21.3074	-22.1348	-22.2778		-23.1302	-22.3687	-22.1641		-23.3657	-21.7366	-22.1244
2KNT	-7.61642	-8.0803	-8.07389		-11.1693	-10.2457	-10.2303		-11.4099	-10.4318	-10.431		-11.4696	-10.5325	-10.5506
2NSM	-11.3796	-13.6218	-13.5465		-20.2295	-15.5404	-14.7409		-19.2329	-15.9632	-15.4809		-18.9988	-15.9587	-15.6368
2PKT	-11.0301	-10.0379	-9.90876		-14.0422	-13.7303	-13.7619		-14.2929	-13.8877	-14.0353		-14.726	-14.087	-13.8385
2QYQ	-16.2088	-14.3403	-14.0599		-25.4622	-21.23	-20.9524		-26.0315	-21.8736	-21.9389		-26.4182	-22.2646	-22.0697
2RHP	-13.4709	-10.4989	-10.1054		-20.8992	-17.4547	-17.4769		-20.525	-18.2557	-18.1727		-20.8226	-18.8276	-18.829
3APX	-15.2302	-16.3628	-16.0682		-20.9728	-23.4042	-27.3292		-21.1	-22.5856	-25.2717		-21.2847	-21.7168	-26.3201
3DHP	-15.1096	-13.1845	-13.2943		-18.9975	-20.5762	-20.8586		-19.8822	-20.0125	-19.9348		-20.2105	-20.5892	-20.2177
3ERB	-13.6789	-13.3161	-13.5517		-15.5106	-15.2018	-14.8014		-14.6171	-14.5178	-14.6146		-14.7027	-14.1128	-14.6
3GW3	-18.757	-19.8679	-19.6903		-25.2521	-25.1728	-28.7238		-26.6679	-26.464	-28.1825		-26.6883	-27.0218	-27.163
3KQ0	-13.7063	-14.4171	-15.173		-20.457	-21.6062	-24.236		-20.9057	-21.7693	-24.6935		-21.1663	-22.1692	-24.6757
3Q2C	-8.30763	-11.3514	-11.31		-12.8233	-16.4116	-16.3807		-13.0029	-16.6233	-16.7724		-13.4417	-16.9306	-17.0084
3RGK	-13.2502	-13.6922	-14.9332		-18.1796	-19.2117	-16.6544		-18.5811	-19.4381	-16.8361		-18.793	-19.6593	-16.9461
3SVA	-11.7765	-12.8575	-12.7965		-15.2601	-16.8813	-16.9995		-15.4914	-17.2173	-17.3097		-15.6326	-17.3339	-17.5147
3T0O	-17.3591	-15.7714	-16.8836		-20.0708	-22.9402	-22.9632		-20.6246	-22.7569	-22.6741		-20.7481	-22.6535	-24.079
4AQJ	-12.3256	-16.1985	-11.3632		-18.3651	-16.6271	-17.8787		-18.358	-16.8127	-18.4107		-18.1989	-17.0324	-18.5886
4CYY	-11.4464	-11.4855	-12.742		-17.97	-20.085	-20.8314		-18.7606	-21.3082	-21.9254		-18.9244	-21.61	-21.9428
4DOU	-15.6728	-18.4486	-17.7935		-24.4813	-26.2039	-26.1706		-24.9396	-26.3423	-26.3833		-25.4162	-26.4737	-26.9327
4GLP	-16.2052	-14.1898	-13.9644		-23.4995	-21.9947	-22.0542		-24.6768	-22.1454	-22.1977		-25.0618	-22.0457	-21.7448
4JHS	-18.1262	-14.1993	-14.4835		-18.5348	-19.3894	-19.9027		-19.4981	-19.8806	-20.4803		-19.7611	-20.1712	-20.8018
4K0N	-14.5993	-11.1597	-11.3421		-21.1136	-18.405	-19.0861		-22.9222	-19.406	-19.4869		-23.2463	-20.1076	-19.3281
4MTH	-4.92867	-5.09844	-5.10434		-7.60046	-8.89654	-8.88795		-7.77023	-9.03963	-9.07656		-7.87617	-9.24643	-9.21426
4N5U	-11.6114	-9.9166	-10.0119		-16.1392	-12.9414	-13.0612		-16.1673	-13.2205	-13.3898		-16.5211	-13.3192	-13.5389
4NH9	-21.2231	-16.3771	-17.5625		-23.8947	-24.3582	-25.2581		-23.6331	-25.3745	-25.925		-23.8093	-25.3734	-26.2628
4RQR	-10.3853	-10.6327	-10.9416		-15.0634	-16.2098	-16.4487		-15.4202	-16.544	-16.8304		-15.5484	-16.7658	-17.0151
4XAT	-8.21774	-5.52576	-5.59601		-11.7866	-10.4107	-10.4596		-12.3154	-11.0896	-11.142		-12.6639	-11.271	-11.2196
4YEQ	-18.2073	-10.2476	-10.4526		-16.815	-14.2313	-16.6129		-16.2348	-13.7792	-17.2632		-16.1956	-13.872	-16.3543
4YU8	-7.75836	-8.83835	-7.54123		-12.141	-11.6018	-14.7708		-11.7454	-11.8331	-14.9304		-11.7834	-11.7451	-15.5974
5DQY	-10.0519	-7.8732	-7.86857		-14.553	-11.5901	-11.572		-14.7253	-11.889	-11.9313		-14.8992	-12.0418	-12.0087
5EC3	-18.8453	-21.252	-15.2157		-21.2173	-22.9071	-23.0117		-22.6145	-23.8133	-23.3998		-22.8415	-24.0344	-23.8994
5H1D	-12.6702	-14.6614	-14.7583		-17.0544	-19.5879	-20.5713		-17.4712	-20.1094	-20.6056		-17.8064	-20.8748	-20.7111
5IR3	-6.76367	-11.2533	-10.7155		-12.9168	-15.1117	-15.4065		-13.239	-15.503	-15.9344		-13.5313	-16.0479	-15.6972
5LLK	-9.59262	-6.30071	-6.60085		-15.9622	-10.7696	-10.5958		-16.4512	-11.1588	-10.867		-15.6787	-11.3237	-10.9287
5M9V	-11.1796	-13.8686	-11.2896		-15.7685	-16.4273	-15.5623		-15.9399	-16.5545	-15.7362		-15.9696	-16.8099	-15.996
5MPI	-16.392	-15.5728	-16.0579		-16.1345	-23.0162	-26.6024		-15.8441	-23.1211	-27.1017		-15.4653	-23.1098	-26.9977
5O7D	-12.9231	-14.7575	-14.5164		-16.7683	-17.5696	-17.5315		-16.9051	-17.7309	-17.9019		-17.1815	-17.7385	-17.9234
5OOH	-10.4745	-11.6213	-10.6857		-18.6191	-17.1223	-17.1755		-19.4741	-17.44	-18.069		-19.6994	-18.1526	-18.2824
5VC1	-21.5548	-12.8839	-12.3887		-24.1868	-17.792	-17.6815		-24.6706	-17.9097	-18.2463		-25.2501	-18.2328	-18.3462
5VHG	-14.4481	-16.3967	-16.5189		-22.8768	-26.4968	-26.95		-22.9256	-27.0567	-27.0083		-23.1023	-26.5721	-26.4691
5WY9	-10.4882	-9.0874	-8.36781		-16.7492	-13.8393	-11.5306		-17.2197	-14.3695	-11.9417		-17.5217	-14.6545	-12.0687
6JE7	-15.5829	-17.4314	-17.6576		-26.7694	-26.3252	-25.9099		-23.5551	-26.2655	-26.0023		-25.1881	-25.7309	-25.9742
6M8Z	-17.031	-15.8781	-16.1312		-24.5006	-22.4914	-22.5924		-25.0248	-23.1064	-22.9542		-24.7067	-23.4521	-23.2631
6NCO	-14.91	-14.27	-13.4855		-26.1872	-26.1934	-26.5727		-25.4245	-26.6414	-26.8214		-24.3543	-27.2111	-27.0848
6QNV	-13.2401	-13.9315	-14.0084		-16.422	-17.5018	-18.014		-16.4903	-17.8027	-18.343		-16.6675	-17.9801	-18.5172
9CA2	-14.3045	-15.2942	-15.8832		-19.774	-25.3736	-25.1643		-19.8763	-25.4651	-25.0829		-19.9156	-25.4725	-25.9424

## Sheet: Gold
	Gold, 5nm				Gold, 50nm				Gold, 100nm				Gold, 200nm
	E(exp)/kBT	E(com,mask)/kBT	E(com,full)/kBT		E(exp)/kBT	E(com,mask)/kBT	E(com,full)/kBT		E(exp)/kBT	E(com,mask)/kBT	E(com,full)/kBT		E(exp)/kBT	E(com,mask)/kBT	E(com,full)/kBT
1AX8	-152.492	-168.847	-167.711		-214.161	-242.052	-247.586		-219.377	-248.95	-249.177		-222.279	-249.194	-252.12
1F5F	-130.695	-135.603	-154.922		-174.073	-175.258	-177.69		-179.088	-180.262	-180.937		-180.625	-182.258	-183.407
1GQV	-146.022	-160.921	-160.446		-195.031	-223.839	-221.263		-200.989	-228.596	-227.841		-204.299	-230.934	-230.61
1HPT	-145.608	-171.535	-171.127		-158.059	-178.822	-180.02		-159.626	-179.148	-177.903		-161.455	-180.162	-178.952
1HUP	-131.214	-126.938	-126.685		-192.823	-197.956	-200.547		-201.281	-206.373	-208.151		-204.303	-210.989	-214.408
1IMV	-149.826	-142.516	-140.972		-238.608	-232.306	-235.69		-239.605	-233.204	-235.96		-237.8	-234.654	-229.39
1NUH	-149.263	-152.728	-154.938		-215.031	-247.246	-247.641		-222.402	-255.898	-253.771		-227.363	-255.22	-257.611
1QDD	-148.09	-157.553	-158.746		-187.913	-182.463	-182.279		-195.71	-187.879	-186.444		-195.407	-189.976	-191.655
1YCK	-173.832	-142.439	-141.871		-173.442	-163.29	-163.902		-175.387	-165.399	-167.761		-173.54	-167.465	-167.92
1ZXQ	-122.469	-139.609	-140.29		-246.706	-273.252	-274.525		-225.015	-266.534	-265.54		-213.08	-261.206	-261.475
2FJ9	-185.832	-185.158	-183.216		-200.621	-198.579	-198.098		-204.58	-198.12	-200.346		-204.642	-200.681	-198.599
2HGS	-164.799	-171.284	-172.251		-222.187	-227.292	-227.882		-217.888	-227.446	-233.349		-219.314	-233.101	-232.489
2HZR	-171.151	-158.772	-148.792		-202.263	-200.603	-158.591		-197.731	-205.862	-161.412		-196.157	-208.813	-161.344
2I5F	-137.4	-132.695	-155.472		-154.371	-169.066	-201.146		-155.756	-172.468	-206.685		-155.087	-173.193	-206.426
2I6Q	-167.5	-171.609	-171.486		-219.261	-217.606	-221.308		-225.785	-230.823	-231.667		-234.322	-235.785	-239.026
2KNT	-146.935	-162.808	-163.201		-196.407	-201.361	-201.941		-197.251	-203.16	-202.964		-197.72	-204.121	-203.666
2NSM	-220.821	-167.186	-202.872		-288.174	-249.184	-253.988		-294.285	-260.044	-263.158		-291.186	-263.79	-265.327
2PKT	-149.636	-135.969	-135.921		-186.69	-163.546	-163.871		-189.563	-165.488	-165.713		-190.358	-165.591	-166.384
2QYQ	-155.946	-169.363	-167.437		-196.249	-192.116	-193.273		-200.078	-193.595	-193.412		-202.116	-195.734	-194.32
2RHP	-175.553	-154.967	-156.643		-249.878	-263.43	-262.415		-260.903	-268.151	-264.712		-270.227	-268.556	-269.44
3APX	-168.392	-149.08	-151.734		-199.123	-231.213	-202.125		-195.062	-226.236	-198.178		-196.585	-221.667	-195.955
3DHP	-192.916	-192.07	-191.775		-267.507	-279.514	-282.737		-267.091	-275.563	-277.923		-265.542	-273.467	-275.124
3ERB	-138.214	-163.124	-140.43		-234.001	-214.721	-234.024		-241.016	-214.577	-242.176		-244.759	-217.207	-245.285
3GW3	-194.681	-189.335	-188.213		-265.14	-271.984	-277.706		-270.711	-275.487	-283.143		-276.187	-280.238	-285.334
3KQ0	-143.284	-148.553	-164.403		-186.83	-169.757	-193.116		-186.112	-172.346	-195.339		-180.27	-172.897	-194.813
3Q2C	-122.954	-128.323	-127.629		-143.556	-154.974	-156.1		-143.63	-159.751	-159.797		-143.929	-161.714	-160.984
3RGK	-157.312	-164.215	-176.653		-202.51	-198.581	-196.849		-204.986	-200.711	-196.235		-206.427	-203.362	-197.213
3SVA	-134.516	-142.641	-138.831		-199.281	-153.65	-142.402		-203.943	-153.834	-145.125		-205.104	-156.476	-145.072
3T0O	-178.543	-167.67	-182.019		-194.978	-204.172	-228.679		-197.965	-212.314	-229.629		-199.352	-216.786	-224.943
4AQJ	-152.515	-127.997	-125.002		-188.763	-161.56	-166.267		-185.401	-162.001	-169.859		-186.119	-162.09	-171.118
4CYY	-168.578	-171.009	-200.538		-230.384	-245.443	-261.283		-234.303	-250.753	-267.847		-236.499	-255.927	-273.621
4DOU	-178.507	-186.75	-199.214		-223.99	-232.202	-229.141		-224.959	-227.619	-222.213		-225.024	-228.509	-231.416
4GLP	-130.304	-142.337	-142.777		-213.179	-212.194	-214.39		-228.242	-214.332	-212.354		-235.647	-212.833	-212.675
4JHS	-121.047	-163.56	-150.671		-185.262	-180.052	-200.414		-187.233	-179.741	-198.295		-189.981	-180.519	-192.033
4K0N	-144.015	-140.713	-137.208		-218.926	-204.087	-198.77		-225.121	-211.228	-202.065		-227.79	-211.425	-202.193
4MTH	-163.945	-156.937	-157.97		-193.529	-173.783	-173.608		-193.599	-174.742	-173.353		-192.119	-172.868	-173.106
4N5U	-131.44	-124.763	-127.383		-164.762	-165.129	-197.22		-163.371	-167.902	-198.385		-164.272	-167.301	-201.047
4NH9	-162.648	-151.031	-157.546		-211.365	-227.899	-237.082		-215.527	-234.369	-244.007		-214.597	-239.874	-248.881
4RQR	-139.588	-157.686	-157.812		-162.015	-176.499	-174.86		-163.873	-178.329	-178.769		-164.235	-179.651	-180.849
4XAT	-191.83	-185.828	-187.48		-244.985	-249.499	-250.152		-249.61	-256.162	-254.944		-251.22	-257.619	-258.116
4YEQ	-193.06	-169.666	-167.546		-261.562	-215.188	-205.153		-255.72	-218.369	-205.58		-253.784	-222.52	-205.918
4YU8	-126.27	-164.624	-132.953		-181.84	-234.374	-266.473		-181.49	-235.497	-266.554		-184.398	-237.358	-261.439
5DQY	-126.793	-136.332	-136.339		-172.272	-175.819	-173.718		-174.768	-174.084	-174.468		-176.539	-177.24	-176.572
5EC3	-169.089	-174.138	-169.083		-250.432	-242.083	-242.468		-256.451	-248.663	-249.595		-260.708	-252.585	-252.888
5H1D	-189.524	-156.017	-156.944		-176.57	-212.719	-212.123		-179.336	-217.208	-215.274		-182.28	-218.109	-214.188
5IR3	-128.057	-122.969	-121.394		-136.947	-133.34	-132.272		-138.883	-136.359	-136.611		-138.986	-138.533	-138.144
5LLK	-149.756	-156.042	-150.922		-190.247	-190.119	-191.306		-192.393	-192.915	-194.473		-191.048	-194.352	-195.666
5M9V	-164.001	-185.504	-170.55		-188.037	-217.367	-193.622		-189.466	-218.705	-194.858		-190.512	-219.833	-195.337
5MPI	-151.89	-161.714	-166.101		-195.559	-192.355	-195.178		-189.434	-194.96	-196.764		-190.537	-197.931	-196.121
5O7D	-158.284	-157.286	-156.968		-269.877	-289.61	-291.308		-275.057	-288.001	-291.007		-268.221	-289.397	-287.805
5OOH	-173.371	-164.75	-164.731		-222.486	-228.627	-227.638		-223.838	-231.582	-231.384		-225.752	-231.13	-233.1
5VC1	-175.557	-156.778	-157.265		-245.503	-192.716	-198.465		-248.817	-190.639	-203.446		-250.008	-190.085	-202.852
5VHG	-150.499	-162.793	-163.977		-190.228	-215.294	-215.574		-192.617	-218.946	-217.084		-194.978	-219.079	-219.971
5WY9	-146.631	-152.806	-152.215		-187.508	-163.053	-197.479		-186.162	-162.474	-199.782		-183.176	-164.212	-199.026
6JE7	-140.195	-130.62	-128.941		-243.774	-226.382	-228.868		-235.012	-235.638	-230.102		-219.359	-237.698	-232.673
6M8Z	-143.098	-147.224	-147.54		-192.477	-188.419	-190.549		-194.223	-191.42	-192.589		-195.241	-193.194	-193.763
6NCO	-197.539	-212.33	-210.062		-288.426	-320.189	-321.246		-273.239	-308.854	-311.332		-274.373	-299.174	-298.305
6QNV	-187.592	-180.497	-189.128		-223.944	-218.321	-235.208		-227.129	-224.118	-237.992		-227.154	-228.34	-239.629
9CA2	-141.575	-134.308	-133.098		-190.098	-180.425	-181.009		-195.935	-185.915	-186.83		-201.397	-188.848	-188.814

## Sheet: Rankings
Anatase												Gold
5 nm			50 nm			100 nm			200 nm			5 nm			50 nm			100 nm			200 nm
Experiment	I-TASSER (Mask)	I-TASSER (Full)	Experiment	I-TASSER (Mask)	I-TASSER (Full)	Experiment	I-TASSER (Mask)	I-TASSER (Full)	Experiment	I-TASSER (Mask)	I-TASSER (Full)	Experiment	I-TASSER (Mask)	I-TASSER (Full)	Experiment	I-TASSER (Mask)	I-TASSER (Full)	Experiment	I-TASSER (Mask)	I-TASSER (Full)	Experiment	I-TASSER (Mask)	I-TASSER (Full)
5VC1	5EC3	3GW3	6JE7	5VHG	3GW3	3GW3	5VHG	3GW3	3GW3	6NCO	3GW3	2NSM	6NCO	6NCO	6NCO	6NCO	6NCO	2NSM	6NCO	6NCO	2NSM	6NCO	6NCO
4NH9	3GW3	4DOU	6NCO	6JE7	3APX	2QYQ	6NCO	5MPI	2QYQ	3GW3	6NCO	6NCO	3DHP	2NSM	2NSM	5O7D	5O7D	5O7D	5O7D	5O7D	3GW3	5O7D	5O7D
5EC3	4DOU	6JE7	2QYQ	4DOU	5VHG	6NCO	3GW3	5VHG	4DOU	5VHG	5MPI	3GW3	3GW3	4CYY	5O7D	3DHP	3DHP	6NCO	3DHP	3GW3	6NCO	3GW3	3GW3
3GW3	6JE7	4NH9	3GW3	6NCO	5MPI	6M8Z	4DOU	6NCO	5VC1	4DOU	4DOU	4YEQ	4DOU	4DOU	3DHP	1ZXQ	3GW3	3GW3	3GW3	3DHP	2RHP	3DHP	3DHP
4YEQ	1QDD	2FJ9	1IMV	9CA2	6NCO	4DOU	6JE7	4DOU	6JE7	6JE7	5VHG	3DHP	4XAT	3DHP	3GW3	3GW3	1ZXQ	3DHP	2RHP	4CYY	5O7D	2RHP	4CYY
4JHS	2FJ9	3T0O	6M8Z	3GW3	4DOU	4GLP	9CA2	6JE7	4GLP	2FJ9	3APX	4XAT	5M9V	6QNV	4YEQ	2RHP	4YU8	2RHP	1ZXQ	4YU8	3DHP	2NSM	2RHP
3T0O	5VHG	2HGS	4DOU	2FJ9	6JE7	5VC1	4NH9	4NH9	1NUH	9CA2	4NH9	5H1D	2FJ9	3GW3	5EC3	4XAT	2RHP	5EC3	2NSM	1ZXQ	5EC3	1ZXQ	2NSM
6M8Z	4NH9	5VHG	5VC1	4NH9	4NH9	1NUH	2FJ9	3APX	6M8Z	4NH9	6JE7	6QNV	6QNV	4XAT	2RHP	2NSM	4CYY	4YEQ	4XAT	2RHP	4YEQ	4XAT	1ZXQ
5MPI	3APX	1F5F	4NH9	3APX	9CA2	1IMV	5EC3	9CA2	1IMV	5EC3	9CA2	2FJ9	5EC3	2FJ9	1ZXQ	1NUH	2NSM	4XAT	1NUH	2NSM	4XAT	4CYY	4YU8
2QYQ	4AQJ	1QDD	4GLP	5MPI	2FJ9	4NH9	5MPI	2FJ9	6NCO	6M8Z	2FJ9	3T0O	2I6Q	3T0O	5VC1	4CYY	4XAT	5VC1	4CYY	4XAT	5VC1	1NUH	4XAT
4GLP	6M8Z	6M8Z	1NUH	3T0O	3KQ0	6JE7	6M8Z	3KQ0	4NH9	2HZR	3KQ0	4DOU	1HPT	3RGK	4XAT	5EC3	1NUH	3ERB	1AX8	1NUH	3ERB	5EC3	1NUH
1QDD	2HGS	3APX	5VHG	5EC3	5EC3	2HZR	2HZR	5EC3	2I6Q	5MPI	3T0O	5VC1	2HGS	2HGS	6JE7	1AX8	1AX8	1IMV	5EC3	5EC3	1IMV	1AX8	5EC3
1F5F	3T0O	5MPI	2HZR	6M8Z	3T0O	2I6Q	3T0O	6M8Z	4K0N	3T0O	5EC3	2RHP	4CYY	2I6Q	1IMV	4YU8	5EC3	6JE7	6JE7	1AX8	4CYY	4NH9	1AX8
4DOU	5MPI	9CA2	2I6Q	2I6Q	6M8Z	5VHG	3APX	2HZR	5VHG	2QYQ	2HZR	1YCK	4YEQ	1HPT	3ERB	1IMV	4NH9	4CYY	4YU8	4NH9	4GLP	6JE7	4NH9
6JE7	1F5F	1NUH	5EC3	2HZR	2HZR	4K0N	2I6Q	3T0O	2HZR	3KQ0	6M8Z	5OOH	2QYQ	5M9V	4CYY	4DOU	1IMV	4GLP	4NH9	3ERB	2I6Q	4YU8	3ERB
1NUH	9CA2	5EC3	4K0N	4GLP	2I6Q	5EC3	4GLP	4GLP	5EC3	4GLP	2I6Q	2HZR	1AX8	5EC3	4DOU	3APX	6QNV	6QNV	1IMV	6QNV	4K0N	2I6Q	6QNV
3APX	1NUH	3KQ0	3APX	3KQ0	4GLP	2HGS	2QYQ	2I6Q	3APX	2I6Q	2QYQ	5EC3	3T0O	1AX8	6QNV	5OOH	3ERB	2I6Q	5OOH	1IMV	1NUH	1IMV	2I6Q
3DHP	5O7D	3RGK	2RHP	2QYQ	2QYQ	3APX	3KQ0	2QYQ	1QDD	3APX	4CYY	4CYY	2NSM	4YEQ	5OOH	4NH9	4DOU	4K0N	2I6Q	2HGS	6QNV	2HGS	5OOH
2FJ9	5H1D	1IMV	2FJ9	3DHP	3DHP	1QDD	4CYY	4CYY	3KQ0	4CYY	4GLP	3APX	5OOH	2QYQ	2HGS	2HGS	6JE7	1ZXQ	1GQV	2I6Q	5OOH	5OOH	6JE7
1IMV	3KQ0	5H1D	3KQ0	4CYY	4CYY	2FJ9	2HGS	5H1D	2HGS	5H1D	4JHS	2I6Q	4YU8	5MPI	2I6Q	6JE7	3T0O	4DOU	4DOU	5OOH	4DOU	1GQV	2HGS
2I6Q	2QYQ	5O7D	2HGS	1QDD	5H1D	3KQ0	5H1D	4JHS	2RHP	2HGS	1QDD	2HGS	3RGK	5OOH	4K0N	1GQV	2HGS	5OOH	2HGS	6JE7	1AX8	4DOU	4DOU
6NCO	6NCO	4JHS	1QDD	1IMV	4JHS	3T0O	1QDD	2HGS	3T0O	3DHP	5H1D	5M9V	4JHS	3KQ0	1NUH	6QNV	5OOH	1NUH	3APX	3T0O	6JE7	6QNV	1GQV
2HGS	4JHS	2QYQ	2NSM	5H1D	1QDD	2RHP	3DHP	1QDD	2FJ9	1QDD	2HGS	4MTH	3ERB	5VHG	1AX8	2I6Q	2I6Q	1AX8	6QNV	1GQV	2HGS	4YEQ	1IMV
4K0N	4GLP	6QNV	3T0O	4JHS	4K0N	1F5F	4JHS	3DHP	1F5F	1IMV	3DHP	4NH9	2KNT	2KNT	4GLP	5M9V	1GQV	2HGS	5VHG	4DOU	4NH9	3APX	3T0O
5VHG	1IMV	4GLP	1F5F	2HGS	1IMV	3DHP	1IMV	4K0N	3DHP	4JHS	4K0N	5O7D	5VHG	1GQV	4NH9	5VHG	5VHG	4NH9	5M9V	5VHG	1ZXQ	5M9V	5VHG
9CA2	6QNV	3ERB	9CA2	3RGK	2HGS	9CA2	3RGK	1IMV	9CA2	4K0N	1F5F	3RGK	5MPI	1QDD	3RGK	4YEQ	4GLP	3RGK	4YEQ	5H1D	3RGK	5VHG	1HUP
3KQ0	5M9V	2NSM	3DHP	1F5F	1NUH	4JHS	4K0N	1F5F	4JHS	3RGK	1NUH	2QYQ	1GQV	4MTH	2HZR	3ERB	5H1D	2FJ9	5H1D	4GLP	3SVA	5H1D	5H1D
3ERB	2HZR	2HZR	5OOH	1NUH	1F5F	5OOH	1F5F	1NUH	5OOH	1F5F	1IMV	4AQJ	2HZR	4RQR	2FJ9	5H1D	4YEQ	3SVA	3ERB	1HUP	2FJ9	3ERB	4GLP
2RHP	3RGK	6NCO	4JHS	4K0N	6QNV	2NSM	1NUH	4AQJ	2NSM	1NUH	2RHP	1AX8	4RQR	4NH9	3SVA	4GLP	3APX	1HUP	4GLP	2I5F	1HUP	3T0O	2I5F
2HZR	2NSM	3DHP	4AQJ	5VC1	4AQJ	4CYY	2RHP	6QNV	4CYY	2RHP	4AQJ	5MPI	1QDD	5VC1	3APX	3T0O	2KNT	1GQV	3T0O	4YEQ	1GQV	4GLP	4YEQ
1AX8	3ERB	3SVA	3RGK	5O7D	5VC1	3RGK	5VC1	5VC1	3RGK	5VC1	6QNV	5VHG	5O7D	5O7D	2KNT	4K0N	2I5F	2QYQ	4K0N	5VC1	2QYQ	4K0N	2KNT
3RGK	3DHP	4CYY	4CYY	6QNV	5O7D	4AQJ	6QNV	2RHP	4AQJ	5OOH	5VC1	1IMV	4MTH	5H1D	2QYQ	2KNT	1HUP	3T0O	1HUP	2KNT	9CA2	1HUP	5VC1
6QNV	5VC1	2I5F	5H1D	2RHP	2RHP	5H1D	5O7D	5OOH	5H1D	6QNV	5OOH	5LLK	5VC1	2RHP	5MPI	2HZR	4JHS	2HZR	2HZR	4K0N	3T0O	2HZR	4K0N
5O7D	3SVA	5VC1	1HUP	5OOH	5OOH	5WY9	5OOH	5O7D	5WY9	5O7D	5O7D	2PKT	5LLK	2I5F	1GQV	3RGK	4K0N	2KNT	2KNT	2FJ9	2KNT	2KNT	4N5U
5H1D	1HUP	1YCK	4YEQ	3SVA	3SVA	5O7D	3SVA	3SVA	5O7D	3SVA	3SVA	1NUH	5H1D	1NUH	3T0O	2FJ9	5VC1	9CA2	3RGK	5WY9	3APX	3RGK	5WY9
4AQJ	5OOH	1HUP	5O7D	4AQJ	1YCK	1HUP	4AQJ	1YCK	6QNV	4AQJ	1YCK	1QDD	2RHP	1F5F	4MTH	1HUP	2FJ9	1QDD	2FJ9	4N5U	2HZR	2FJ9	2FJ9
3SVA	4CYY	2I6Q	5WY9	5M9V	3RGK	6QNV	3Q2C	4YEQ	4N5U	3Q2C	4RQR	2KNT	5WY9	5WY9	1HUP	5VC1	5WY9	3APX	5MPI	4JHS	1QDD	5MPI	3RGK
1HUP	3Q2C	4AQJ	6QNV	3Q2C	4YEQ	5LLK	5M9V	3RGK	1HUP	5M9V	3Q2C	5WY9	1NUH	3APX	6M8Z	5MPI	4N5U	6M8Z	2QYQ	3APX	6M8Z	2QYQ	5MPI
4N5U	5IR3	4K0N	4N5U	4RQR	4RQR	4YEQ	4RQR	4RQR	4YEQ	4RQR	3RGK	1GQV	4NH9	5LLK	5LLK	2QYQ	3RGK	4MTH	5LLK	5MPI	5VHG	5LLK	3APX
4CYY	4K0N	3Q2C	5MPI	2NSM	3Q2C	4N5U	2NSM	3Q2C	5M9V	5IR3	4YEQ	1HPT	3APX	4JHS	5VHG	5LLK	5MPI	5VHG	6M8Z	3RGK	4MTH	6M8Z	5LLK
2NSM	2I6Q	5M9V	5LLK	3ERB	5M9V	5M9V	1ZXQ	5IR3	5LLK	1ZXQ	1ZXQ	4K0N	3KQ0	2HZR	9CA2	6M8Z	5M9V	5LLK	5VC1	3KQ0	5LLK	5VC1	5M9V
5M9V	4RQR	4RQR	5M9V	5IR3	5IR3	5MPI	5IR3	5M9V	3SVA	2NSM	5M9V	3KQ0	6M8Z	6M8Z	4AQJ	1QDD	2QYQ	2PKT	1QDD	5M9V	5MPI	1QDD	3KQ0
2PKT	2RHP	5IR3	3ERB	1ZXQ	1ZXQ	3SVA	1HUP	2NSM	4RQR	5WY9	5IR3	6M8Z	3SVA	4GLP	5M9V	9CA2	3KQ0	5M9V	9CA2	5LLK	5M9V	9CA2	2QYQ
5WY9	4YEQ	5OOH	3SVA	4YEQ	3ERB	4RQR	3ERB	1ZXQ	5MPI	1HUP	2NSM	9CA2	1IMV	1YCK	1QDD	4JHS	5LLK	5MPI	1F5F	2QYQ	2PKT	1F5F	6M8Z
5OOH	2PKT	4YEQ	4RQR	1HUP	4YU8	1AX8	5WY9	4YU8	1ZXQ	2I5F	4YU8	6JE7	1YCK	1IMV	5WY9	1HPT	6M8Z	4JHS	4JHS	6M8Z	4JHS	4JHS	4JHS
4RQR	4N5U	2RHP	1AX8	2I5F	2NSM	1ZXQ	2I5F	3ERB	1AX8	3ERB	1HUP	4RQR	4GLP	3ERB	3KQ0	4RQR	1QDD	5WY9	1HPT	9CA2	4AQJ	1HPT	1QDD
5DQY	2I5F	4N5U	1ZXQ	5WY9	1HUP	5DQY	2PKT	1HUP	5DQY	2PKT	3ERB	3ERB	4K0N	1ZXQ	2PKT	5DQY	9CA2	3KQ0	4RQR	1QDD	4YU8	4RQR	9CA2
5LLK	1AX8	2PKT	5DQY	2PKT	2PKT	3ERB	4YEQ	2PKT	2PKT	4YEQ	2PKT	2I5F	1ZXQ	3SVA	4JHS	1F5F	1HPT	4AQJ	4MTH	1F5F	5WY9	5DQY	1F5F
3Q2C	5WY9	1AX8	2PKT	4N5U	4N5U	2PKT	4N5U	4N5U	3ERB	4N5U	4N5U	3SVA	5DQY	4K0N	4YU8	4MTH	1F5F	4YU8	5DQY	4RQR	5H1D	2I5F	4RQR
4XAT	4YU8	5WY9	5IR3	1AX8	2I5F	5IR3	5DQY	2I5F	5IR3	5DQY	2I5F	4N5U	2PKT	5DQY	5H1D	3KQ0	4RQR	5H1D	2I5F	1HPT	1F5F	3KQ0	1HPT
2I5F	2KNT	2KNT	3Q2C	4YU8	5DQY	3Q2C	4YU8	5WY9	3Q2C	1AX8	5WY9	1HUP	1F5F	2PKT	1F5F	2I5F	5DQY	1F5F	3KQ0	5DQY	3KQ0	4MTH	5DQY
4YU8	5DQY	5DQY	4YU8	5DQY	5WY9	4XAT	1AX8	5DQY	4XAT	4YU8	5DQY	1F5F	9CA2	9CA2	1YCK	4N5U	4MTH	1YCK	4N5U	4MTH	5DQY	1YCK	4MTH
2KNT	1HPT	4YU8	4XAT	5LLK	1AX8	4YU8	5LLK	1AX8	4YU8	5LLK	1AX8	4GLP	2I5F	4YU8	5DQY	2PKT	4AQJ	5DQY	2PKT	4AQJ	1YCK	4N5U	4AQJ
1HPT	5LLK	1HPT	2I5F	4XAT	5LLK	2I5F	4XAT	4XAT	2I5F	4XAT	4XAT	5IR3	6JE7	6JE7	4N5U	1YCK	1YCK	4RQR	1YCK	1YCK	4N5U	2PKT	1YCK
1ZXQ	1ZXQ	5LLK	2KNT	2KNT	4XAT	2KNT	2KNT	5LLK	2KNT	2KNT	5LLK	5DQY	3Q2C	3Q2C	4RQR	5WY9	2PKT	4N5U	5WY9	2PKT	4RQR	5WY9	2PKT
5IR3	4XAT	1ZXQ	1HPT	1HPT	2KNT	1HPT	1HPT	2KNT	1HPT	1HPT	2KNT	4YU8	4AQJ	4N5U	1HPT	4AQJ	2HZR	1HPT	4AQJ	2HZR	1HPT	4AQJ	2HZR
1YCK	4MTH	4XAT	1YCK	1GQV	1HPT	1YCK	1GQV	1HPT	1YCK	1GQV	1HPT	3Q2C	1HUP	1HUP	2I5F	3Q2C	3Q2C	2I5F	3Q2C	3Q2C	2I5F	3Q2C	3Q2C
4MTH	1YCK	4MTH	4MTH	4MTH	1GQV	4MTH	4MTH	1GQV	4MTH	4MTH	1GQV	1ZXQ	4N5U	4AQJ	3Q2C	3SVA	3SVA	3Q2C	3SVA	3SVA	3Q2C	3SVA	3SVA
1GQV	1GQV	1GQV	1GQV	1YCK	4MTH	1GQV	1YCK	4MTH	1GQV	1YCK	4MTH	4JHS	5IR3	5IR3	5IR3	5IR3	5IR3	5IR3	5IR3	5IR3	5IR3	5IR3	5IR3
full			full			full			full			full			full			full			full
